# Supplementary material for: Development of seam tracking device in asynchronous tandem welding with arc sensing
Source: Sci Rep. 2022 Nov 3;12:18637. doi: 10.1038/s41598-022-23299-2 (PMC9633803; doi:10.1038/s41598-022-23299-2)
Supplement: Supplementary file 1 — Supplementary Information. [file 41598_2022_23299_MOESM1_ESM.zip]

Archive with 16 entries (11 files):
- Supplementary data 1(WFS6 + WFS6 tandem welding)/
- Supplementary data 1(WFS6 + WFS6 tandem welding)/WFS6 + WFS6 CTWD 10mm 60cms
- Supplementary data 1(WFS6 + WFS6 tandem welding)/WFS6 + WFS6 CTWD 12mm 60cms
- Supplementary data 1(WFS6 + WFS6 tandem welding)/WFS6 + WFS6 CTWD 14mm 60cms
- Supplementary data 1(WFS6 + WFS6 tandem welding)/WFS6 + WFS6 CTWD 16mm 60cms
- Supplementary data 2(WFS8 + WFS8 tandem welding)/
- Supplementary data 2(WFS8 + WFS8 tandem welding)/WFS8 WFS8 CTWD 10mm 60cms
- Supplementary data 2(WFS8 + WFS8 tandem welding)/WFS8 WFS8 CTWD 12mm 60cms
- Supplementary data 2(WFS8 + WFS8 tandem welding)/WFS8 WFS8 CTWD 14mm 60cms
- Supplementary data 2(WFS8 + WFS8 tandem welding)/WFS8 WFS8 CTWD 16mm 60cms
- Supplementary data 3(Arranged Data).xlsx
- Supplementary data 4(Weaving data)/
- Supplementary data 4(Weaving data)/offset 1mm/
- Supplementary data 4(Weaving data)/offset 1mm/offset 1mm.xlsx
- Supplementary data 4(Weaving data)/offset 2mm/
- Supplementary data 4(Weaving data)/offset 2mm/offset 2mm.xlsx
