# Supplementary material for: Development of seam tracking device in asynchronous tandem welding with arc sensing
Source: Sci Rep. 2022 Nov 3;12:18637. doi: 10.1038/s41598-022-23299-2 (PMC9633803; doi:10.1038/s41598-022-23299-2)
Supplement: Supplementary file 1 — Supplementary Information. [file 41598_2022_23299_MOESM1_ESM.zip › Supplementary data 1(WFS6 + WFS6 tandem welding)/WFS6 + WFS6 CTWD 10mm 60cms]

1.349	0.090	2.617	0.118
1.282	0.141	2.692	0.119
1.297	0.151	2.625	0.136
1.364	0.123	2.483	0.136
1.520	0.148	2.520	0.142
1.491	0.133	2.505	0.145
1.364	0.154	2.640	0.144
0.894	0.152	2.961	0.146
1.722	0.142	2.558	0.139
1.461	0.083	2.103	0.129
1.662	0.148	2.968	0.120
1.558	0.106	2.886	0.112
1.259	0.112	2.416	0.110
1.692	0.047	2.826	0.093
1.655	0.066	2.804	0.084
1.379	0.077	2.341	0.078
0.961	0.069	2.849	0.064
1.603	0.024	2.543	0.062
1.319	0.053	2.446	0.051
1.550	0.051	2.244	0.042
0.864	0.011	2.871	0.023
1.162	0.003	2.707	-0.010
1.103	-0.038	2.759	-0.042
1.483	-0.061	2.513	-0.059
1.580	-0.090	2.386	-0.070
1.341	-0.083	2.274	-0.093
1.640	-0.100	1.923	-0.116
1.438	-0.128	2.535	-0.114
1.252	-0.111	2.655	-0.114
1.274	-0.114	2.580	-0.114
1.513	-0.138	2.550	-0.118
1.147	-0.120	2.961	-0.111
1.476	-0.144	2.192	-0.114
1.304	-0.116	2.349	-0.114
1.229	-0.120	2.282	-0.115
1.565	-0.126	2.244	-0.109
1.722	-0.119	1.998	-0.102
0.991	-0.130	2.662	-0.096
1.573	-0.114	2.505	-0.081
0.976	-0.046	2.722	-0.078
1.550	-0.078	2.289	-0.059
0.886	-0.072	2.722	-0.057
1.371	-0.040	3.058	-0.047
1.476	-0.005	2.408	-0.042
1.431	-0.059	2.468	-0.028
1.662	-0.058	2.558	-0.029
1.065	-0.007	3.005	-0.007
1.409	0.087	1.767	0.034
1.200	0.060	2.483	0.062
1.423	0.086	2.670	0.090
1.573	0.106	2.505	0.111
1.714	0.129	2.349	0.121
1.923	0.116	2.431	0.134
1.394	0.091	2.401	0.150
1.118	0.164	2.647	0.161
1.610	0.154	2.192	0.168
1.207	0.219	2.222	0.184
1.349	0.170	2.207	0.187
1.312	0.204	2.804	0.194
1.147	0.201	2.856	0.193
0.983	0.185	2.326	0.196
1.685	0.200	2.587	0.193
1.379	0.169	2.722	0.183
1.685	0.181	2.364	0.173
1.423	0.128	2.162	0.165
1.312	0.127	2.834	0.148
1.356	0.125	3.058	0.133
1.431	0.128	3.028	0.118
1.356	0.079	2.580	0.102
0.953	0.122	2.617	0.094
0.849	0.102	2.088	0.080
1.588	0.052	2.893	0.068
1.573	0.026	3.274	0.055
1.535	0.041	2.558	0.048
1.707	0.030	2.580	0.036
1.177	0.030	2.222	0.035
1.200	-0.011	2.849	0.002
1.118	-0.064	2.326	-0.033
1.274	-0.061	2.834	-0.060
1.461	-0.104	2.774	-0.071
1.170	-0.075	2.856	-0.094
0.849	-0.103	2.237	-0.109
1.341	-0.119	2.431	-0.125
1.528	-0.110	2.587	-0.131
1.871	-0.166	2.394	-0.134
1.573	-0.167	2.528	-0.143
1.685	-0.185	1.976	-0.148
1.237	-0.166	3.140	-0.160
0.856	-0.179	2.461	-0.156
0.834	-0.179	2.394	-0.156
0.991	-0.147	2.326	-0.149
1.252	-0.181	2.394	-0.149
1.595	-0.167	2.476	-0.139
1.386	-0.131	2.267	-0.127
1.565	-0.100	2.714	-0.113
1.379	-0.099	2.647	-0.111
1.028	-0.097	2.491	-0.101
1.282	-0.107	2.961	-0.092
1.565	-0.065	2.289	-0.080
1.065	-0.105	2.573	-0.074
1.200	-0.094	2.781	-0.061
1.088	-0.066	2.431	-0.055
1.438	-0.060	2.602	-0.054
1.237	-0.061	2.684	-0.030
1.491	-0.032	2.446	0.004
1.700	0.021	2.752	0.029
1.528	0.036	2.908	0.050
1.789	0.068	2.140	0.047
1.207	0.082	2.878	0.070
1.431	0.039	2.185	0.082
1.386	0.089	2.752	0.079
1.506	0.104	3.013	0.101
0.953	0.036	2.602	0.099
1.894	0.113	2.617	0.115
1.685	0.133	2.580	0.124
1.894	0.136	2.752	0.131
1.110	0.155	2.587	0.136
1.774	0.133	2.804	0.132
0.946	0.083	2.117	0.139
1.207	0.089	2.595	0.128
0.909	0.110	2.692	0.120
2.095	0.149	2.662	0.110
1.423	0.107	2.259	0.091
0.588	0.057	2.259	0.074
1.326	0.049	2.319	0.072
1.461	0.053	2.394	0.059
1.379	0.078	2.662	0.049
0.909	0.038	2.498	0.040
0.416	0.007	2.714	0.036
1.729	0.063	2.990	0.019
1.595	0.021	2.461	-0.024
1.177	-0.091	2.595	-0.066
1.289	-0.072	2.282	-0.099
1.289	-0.138	2.289	-0.128
0.573	-0.156	2.759	-0.147
0.901	-0.178	2.476	-0.168
1.289	-0.210	2.707	-0.202
1.177	-0.167	2.901	-0.201
1.125	-0.229	2.632	-0.215
1.289	-0.215	2.491	-0.215
0.685	-0.184	2.670	-0.197
1.185	-0.191	2.722	-0.186
1.035	-0.174	2.826	-0.166
1.580	-0.149	2.632	-0.160
0.879	-0.181	2.476	-0.157
1.774	-0.127	2.573	-0.142
1.722	-0.149	2.394	-0.131
1.222	-0.080	2.282	-0.114
1.752	-0.123	2.565	-0.098
1.453	-0.132	1.782	-0.096
1.170	-0.053	2.528	-0.085
0.767	-0.135	2.513	-0.082
1.692	-0.043	2.849	-0.078
0.655	-0.133	2.699	-0.070
1.767	-0.058	2.222	-0.053
1.065	-0.020	2.371	-0.045
0.849	-0.065	2.200	-0.050
1.304	-0.041	2.908	-0.040
1.438	-0.037	2.431	-0.036
1.125	-0.014	2.580	-0.014
1.289	0.017	2.752	0.017
1.371	0.052	2.103	0.039
1.364	0.039	2.819	0.061
1.491	0.090	2.617	0.074
1.416	0.097	1.826	0.085
1.491	0.096	2.117	0.096
1.349	0.113	2.520	0.103
1.334	0.119	2.073	0.114
1.558	0.092	2.625	0.122
1.431	0.104	2.625	0.138
1.364	0.149	2.334	0.143
1.834	0.145	2.811	0.143
1.409	0.175	2.356	0.148
1.050	0.133	2.714	0.147
1.080	0.152	2.856	0.141
0.968	0.140	3.005	0.135
0.819	0.131	2.297	0.130
1.170	0.151	2.998	0.120
1.177	0.133	2.565	0.108
0.595	0.096	2.729	0.098
1.312	0.070	2.632	0.088
0.976	0.010	2.349	0.078
0.685	0.065	2.849	0.074
0.976	0.060	2.065	0.063
0.924	0.086	2.923	0.060
1.058	0.045	2.662	0.051
1.953	0.016	3.005	0.038
0.655	0.042	2.267	0.016
1.431	0.004	2.923	-0.021
1.110	-0.027	2.662	-0.040
0.446	0.007	2.617	-0.059
1.349	-0.081	2.946	-0.078
1.312	-0.095	2.386	-0.090
0.983	-0.115	2.468	-0.096
1.237	-0.067	3.132	-0.098
1.177	-0.119	2.408	-0.108
1.752	-0.146	2.513	-0.130
1.282	-0.132	2.267	-0.122
1.095	-0.129	2.617	-0.120
1.573	-0.118	2.655	-0.114
1.341	-0.102	2.767	-0.120
1.304	-0.128	2.505	-0.111
1.065	-0.147	2.640	-0.111
1.192	-0.157	2.110	-0.097
0.983	-0.070	2.535	-0.096
0.789	-0.047	2.767	-0.085
0.924	-0.111	2.625	-0.076
1.438	-0.072	2.759	-0.068
1.162	-0.066	2.476	-0.049
1.103	-0.054	2.386	-0.042
1.498	-0.022	2.491	-0.041
1.401	-0.009	2.304	-0.035
1.625	-0.057	2.468	-0.027
1.095	0.011	2.662	0.004
1.729	0.092	2.431	0.047
1.603	0.053	2.237	0.072
1.662	0.090	2.200	0.093
0.938	0.151	2.759	0.105
1.140	0.122	2.662	0.126
1.677	0.128	2.416	0.133
1.259	0.154	2.841	0.139
1.028	0.173	2.871	0.152
1.416	0.138	2.938	0.162
0.983	0.158	2.491	0.173
1.759	0.227	2.841	0.192
1.423	0.199	2.371	0.198
1.520	0.217	2.200	0.203
1.423	0.213	2.423	0.193
1.222	0.186	2.602	0.191
1.080	0.207	2.752	0.186
1.431	0.195	2.737	0.181
1.394	0.149	2.901	0.159
1.304	0.176	2.259	0.146
1.409	0.152	2.282	0.131
1.610	0.121	2.505	0.119
1.162	0.086	2.662	0.107
1.177	0.128	2.975	0.087
1.774	0.089	2.528	0.076
1.312	0.066	2.670	0.064
1.170	0.049	2.923	0.049
1.155	0.036	2.886	0.044
1.297	0.016	2.938	0.039
0.953	0.025	2.856	0.019
1.140	0.020	2.543	-0.006
1.670	-0.076	3.005	-0.043
1.222	-0.132	2.811	-0.067
1.110	-0.090	2.401	-0.082
1.371	-0.147	2.714	-0.105
1.341	-0.149	2.446	-0.113
1.192	-0.132	2.364	-0.127
1.759	-0.170	2.946	-0.142
1.170	-0.121	2.714	-0.145
1.282	-0.154	2.789	-0.154
1.118	-0.159	3.020	-0.154
1.565	-0.166	2.811	-0.137
1.341	-0.159	2.058	-0.135
1.110	-0.149	2.819	-0.128
1.535	-0.151	2.610	-0.122
1.774	-0.159	2.908	-0.127
1.304	-0.105	2.513	-0.116
1.177	-0.114	1.916	-0.105
1.729	-0.112	2.662	-0.100
1.155	-0.109	2.267	-0.097
1.595	-0.067	2.483	-0.082
1.782	-0.090	2.707	-0.088
1.491	-0.061	2.617	-0.067
1.132	-0.022	2.446	-0.067
1.498	-0.082	2.423	-0.059
1.573	-0.085	2.117	-0.052
1.147	-0.028	2.744	-0.043
1.095	-0.049	2.304	-0.013
1.871	0.008	2.438	0.019
1.259	0.028	2.684	0.036
1.394	0.029	2.147	0.054
1.058	0.068	2.491	0.062
1.185	0.061	2.050	0.071
1.282	0.080	2.767	0.087
1.446	0.085	2.483	0.079
1.177	0.090	2.461	0.099
1.729	0.111	2.946	0.109
0.662	0.116	2.088	0.126
1.155	0.101	2.438	0.132
1.326	0.119	2.759	0.132
1.006	0.129	2.684	0.135
1.774	0.116	2.662	0.133
1.282	0.116	2.252	0.133
1.356	0.122	2.491	0.123
1.125	0.080	2.386	0.109
0.916	0.086	2.699	0.094
1.483	0.048	1.812	0.080
1.483	0.045	2.752	0.067
1.185	0.040	2.535	0.061
1.170	0.042	2.528	0.052
1.632	0.044	2.498	0.048
1.035	-0.002	1.856	0.036
0.976	0.054	2.535	0.030
1.520	-0.012	2.573	0.005
1.103	-0.035	2.759	-0.043
1.401	-0.076	2.252	-0.082
1.692	-0.140	2.759	-0.112
1.043	-0.151	2.334	-0.138
0.968	-0.193	2.789	-0.165
1.341	-0.164	2.498	-0.173
1.520	-0.189	2.587	-0.212
1.774	-0.208	2.587	-0.211
1.416	-0.218	2.207	-0.212
1.103	-0.214	2.595	-0.216
1.491	-0.216	2.587	-0.217
1.461	-0.173	2.841	-0.209
1.095	-0.176	2.722	-0.184
1.341	-0.178	2.282	-0.170
1.416	-0.110	2.535	-0.155
1.603	-0.120	2.587	-0.147
1.297	-0.185	2.386	-0.144
1.312	-0.122	1.752	-0.126
0.938	-0.128	2.476	-0.114
1.528	-0.121	2.826	-0.095
1.222	-0.074	2.729	-0.081
0.879	-0.037	2.222	-0.061
1.326	-0.058	2.468	-0.058
1.729	-0.026	2.020	-0.054
1.192	-0.044	2.498	-0.049
1.319	-0.054	2.834	-0.041
1.401	-0.044	2.483	-0.043
1.326	-0.005	2.311	-0.041
1.192	-0.056	2.364	-0.024
1.364	-0.037	2.491	-0.001
1.274	0.030	2.901	0.030
1.431	0.072	3.013	0.050
1.103	0.037	2.886	0.062
1.237	0.046	2.983	0.073
1.438	0.107	2.789	0.091
1.662	0.088	2.155	0.106
1.476	0.077	2.401	0.112
0.961	0.097	2.222	0.119
1.468	0.137	2.722	0.137
0.804	0.122	2.558	0.130
1.170	0.121	2.356	0.140
1.453	0.116	2.520	0.150
1.379	0.139	2.908	0.150
1.558	0.165	2.781	0.138
1.849	0.153	2.893	0.138
1.200	0.130	2.214	0.134
1.550	0.173	2.528	0.127
1.334	0.083	2.998	0.117
1.431	0.101	2.714	0.105
1.312	0.125	2.617	0.096
1.864	0.115	2.453	0.083
1.371	0.092	2.476	0.079
1.274	0.060	2.998	0.065
2.125	0.067	2.714	0.060
1.192	0.077	2.789	0.055
1.520	0.046	2.931	0.047
1.364	0.018	2.401	0.032
1.722	0.036	2.774	0.002
1.528	-0.077	2.558	-0.028
1.603	-0.054	2.401	-0.049
1.558	-0.108	2.438	-0.065
1.371	-0.135	2.707	-0.084
1.364	-0.111	2.468	-0.094
1.229	-0.123	2.267	-0.108
1.849	-0.136	2.304	-0.122
0.909	-0.116	2.662	-0.124
1.379	-0.130	2.520	-0.114
1.267	-0.102	2.722	-0.121
1.095	-0.093	2.811	-0.115
1.282	-0.117	2.304	-0.109
1.095	-0.135	2.819	-0.116
1.797	-0.090	2.229	-0.108
1.782	-0.107	2.349	-0.105
1.685	-0.112	2.177	-0.101
1.289	-0.107	2.878	-0.084
1.767	-0.055	2.961	-0.075
1.274	-0.067	2.893	-0.059
1.722	-0.070	2.655	-0.056
1.356	-0.054	2.117	-0.046
1.580	-0.001	2.535	-0.040
1.021	-0.030	2.975	-0.035
1.312	-0.001	2.580	-0.029
1.252	-0.044	2.371	-0.017
1.229	0.046	2.297	0.020
1.550	0.029	2.356	0.054
1.244	0.051	2.013	0.085
1.662	0.110	2.632	0.107
1.483	0.159	2.162	0.125
1.334	0.116	2.893	0.126
1.229	0.136	2.640	0.136
1.625	0.086	2.781	0.140
0.782	0.090	2.423	0.147
1.110	0.154	2.849	0.165
1.386	0.160	2.729	0.179
1.401	0.185	2.625	0.193
1.797	0.179	2.491	0.185
1.252	0.204	2.282	0.193
1.491	0.213	2.535	0.195
1.625	0.161	2.595	0.187
1.312	0.181	2.386	0.178
1.341	0.145	2.394	0.177
1.409	0.161	2.483	0.167
0.946	0.198	2.379	0.147
1.222	0.104	3.117	0.124
1.088	0.095	2.625	0.109
1.334	0.080	2.587	0.100
1.118	0.111	2.558	0.084
1.737	0.066	2.670	0.076
1.073	0.056	2.513	0.062
1.453	0.049	3.013	0.054
1.364	0.023	2.729	0.045
1.453	0.061	2.878	0.033
1.304	0.010	2.513	0.005
1.491	-0.025	3.050	-0.025
1.215	-0.090	2.013	-0.050
1.274	-0.070	2.834	-0.077
1.476	-0.120	2.975	-0.091
1.849	-0.111	2.244	-0.109
1.565	-0.154	2.520	-0.125
1.580	-0.129	2.662	-0.132
1.461	-0.142	2.826	-0.144
1.259	-0.091	2.558	-0.147
1.446	-0.160	2.446	-0.149
1.080	-0.166	2.864	-0.153
1.170	-0.195	2.595	-0.155
1.222	-0.170	2.677	-0.148
1.170	-0.120	2.401	-0.137
1.401	-0.132	2.617	-0.135
1.453	-0.128	2.140	-0.127
1.229	-0.159	2.043	-0.118
1.289	-0.079	2.282	-0.116
1.423	-0.111	2.177	-0.104
0.924	-0.138	2.849	-0.091
1.006	-0.070	3.169	-0.087
1.244	-0.097	2.834	-0.076
1.103	-0.043	2.580	-0.071
1.364	-0.079	3.080	-0.066
1.110	-0.082	2.796	-0.057
1.110	-0.070	2.632	-0.049
1.476	-0.110	2.274	-0.034
1.394	-0.019	2.491	-0.003
1.879	-0.008	3.095	0.021
1.431	-0.045	2.558	0.033
1.386	0.024	2.207	0.053
1.349	0.082	2.364	0.067
0.931	0.021	2.670	0.074
1.319	0.113	2.394	0.092
1.274	0.104	2.744	0.094
1.386	0.067	2.341	0.096
1.103	0.080	3.125	0.110
0.580	0.089	2.453	0.121
1.364	0.083	2.625	0.132
0.827	0.096	2.222	0.135
1.297	0.089	3.237	0.137
1.185	0.119	2.453	0.136
1.207	0.137	2.752	0.129
1.774	0.160	3.087	0.114
1.259	0.120	2.468	0.107
1.894	0.157	2.714	0.092
1.811	0.127	2.662	0.079
1.744	0.101	2.416	0.064
1.319	0.036	2.752	0.060
1.289	0.046	2.289	0.048
1.326	0.051	2.520	0.037
1.595	0.021	2.737	0.033
0.924	0.009	3.043	0.023
1.416	-0.011	2.282	-0.015
1.073	-0.127	2.177	-0.057
1.065	-0.086	2.632	-0.097
1.498	-0.161	2.505	-0.125
0.938	-0.141	2.707	-0.146
0.961	-0.214	2.565	-0.178
1.103	-0.148	2.476	-0.193
1.722	-0.152	2.446	-0.201
0.819	-0.247	2.856	-0.231
1.394	-0.201	1.909	-0.228
1.446	-0.226	2.520	-0.217
1.237	-0.226	2.394	-0.201
1.356	-0.237	2.565	-0.184
1.640	-0.205	2.438	-0.185
1.543	-0.117	2.289	-0.174
1.364	-0.159	2.878	-0.163
1.677	-0.154	2.162	-0.146
2.020	-0.189	2.640	-0.134
1.446	-0.150	2.394	-0.121
1.856	-0.126	3.050	-0.120
1.423	-0.117	2.871	-0.100
1.207	-0.075	2.722	-0.088
1.192	-0.084	2.155	-0.083
1.468	-0.075	2.692	-0.078
1.185	-0.061	2.580	-0.071
1.073	-0.022	2.088	-0.066
1.416	-0.073	2.446	-0.060
1.483	-0.082	2.491	-0.049
1.364	-0.022	2.729	-0.034
1.782	0.001	2.282	-0.028
1.162	-0.021	2.759	0.004
1.170	0.038	2.259	0.030
1.140	0.030	2.408	0.048
1.603	0.090	2.864	0.062
1.349	0.051	2.423	0.082
1.319	0.086	2.416	0.087
1.558	0.103	2.535	0.104
1.341	0.114	2.543	0.112
1.938	0.133	2.647	0.115
0.991	0.157	2.759	0.130
1.244	0.141	2.446	0.137
1.603	0.133	2.796	0.143
1.073	0.195	2.692	0.154
1.110	0.165	2.759	0.142
1.371	0.154	2.550	0.147
1.394	0.129	2.110	0.141
1.185	0.095	2.647	0.138
1.595	0.133	2.349	0.122
1.006	0.036	2.804	0.116
1.423	0.125	2.670	0.109
0.804	0.091	2.580	0.098
1.215	0.094	2.789	0.091
1.558	0.104	2.647	0.082
1.356	0.046	2.214	0.074
1.931	0.041	2.446	0.059
1.923	0.075	2.468	0.058
0.961	0.019	2.356	0.037
1.513	0.056	2.662	0.020
1.550	0.027	2.752	-0.010
0.938	-0.076	3.207	-0.037
1.685	-0.077	2.841	-0.048
1.744	-0.082	2.789	-0.071
1.647	-0.086	3.334	-0.086
1.714	-0.102	2.297	-0.103
1.058	-0.109	2.185	-0.108
0.565	-0.128	2.759	-0.127
1.006	-0.147	1.834	-0.125
1.013	-0.109	2.692	-0.126
1.267	-0.089	2.550	-0.117
1.028	-0.104	2.759	-0.116
1.461	-0.096	2.491	-0.117
1.416	-0.112	2.573	-0.113
1.401	-0.072	2.886	-0.112
1.416	-0.073	2.901	-0.104
0.879	-0.140	2.670	-0.100
1.080	-0.120	3.528	-0.082
0.864	-0.106	2.423	-0.074
0.983	-0.061	2.632	-0.064
1.535	-0.075	2.729	-0.050
1.588	-0.000	2.416	-0.051
1.871	-0.027	2.670	-0.037
2.050	0.020	2.789	-0.035
1.468	0.042	2.505	-0.027
1.416	-0.027	2.513	-0.007
0.856	0.019	2.587	0.042
1.714	0.095	2.617	0.065
1.834	0.148	2.550	0.094
0.983	0.095	2.670	0.113
1.013	0.110	2.319	0.128
1.177	0.142	2.901	0.120
1.170	0.134	2.662	0.144
0.856	0.195	2.707	0.156
1.312	0.145	2.640	0.164
1.125	0.191	2.595	0.180
1.147	0.241	2.304	0.200
1.319	0.172	2.587	0.204
0.968	0.185	2.699	0.188
0.968	0.164	2.200	0.196
1.379	0.195	2.990	0.193
1.386	0.174	2.826	0.185
1.379	0.202	2.289	0.187
1.334	0.192	2.543	0.173
0.722	0.151	2.237	0.150
1.886	0.174	2.289	0.148
1.222	0.096	2.714	0.121
1.438	0.119	2.961	0.103
1.050	0.066	2.334	0.091
1.222	0.075	2.901	0.085
1.371	0.054	2.200	0.075
1.132	0.084	2.655	0.059
1.110	0.034	2.692	0.051
0.983	0.090	2.684	0.040
2.192	0.065	2.692	0.027
1.401	0.004	2.931	0.001
1.431	-0.046	2.968	-0.034
1.103	-0.084	2.558	-0.057
1.700	-0.061	2.729	-0.078
0.759	-0.129	2.192	-0.095
1.438	-0.123	2.349	-0.111
1.468	-0.099	2.535	-0.122
0.894	-0.206	2.394	-0.135
1.446	-0.102	2.864	-0.140
1.192	-0.105	2.580	-0.149
1.006	-0.170	2.573	-0.148
1.416	-0.151	2.528	-0.153
1.185	-0.156	2.394	-0.151
0.991	-0.158	2.908	-0.152
1.297	-0.108	2.781	-0.131
1.483	-0.109	2.423	-0.120
1.670	-0.120	2.103	-0.117
1.431	-0.108	2.729	-0.111
1.483	-0.082	2.625	-0.108
1.491	-0.127	2.326	-0.092
1.394	-0.114	2.073	-0.086
1.685	-0.085	2.491	-0.080
1.244	-0.074	2.520	-0.072
1.371	-0.028	2.573	-0.068
1.968	-0.050	3.095	-0.057
1.297	-0.090	2.147	-0.052
1.215	-0.037	2.498	-0.044
1.752	-0.032	2.587	-0.027
1.394	-0.008	2.632	0.002
1.543	0.018	2.379	0.030
2.058	0.042	2.610	0.048
1.453	0.097	2.222	0.069
1.379	0.098	2.767	0.082
1.774	0.038	2.946	0.083
1.617	0.105	2.386	0.079
1.438	0.096	2.565	0.099
1.543	0.108	2.125	0.111
1.371	0.145	2.558	0.124
1.259	0.096	2.602	0.126
1.252	0.086	2.423	0.128
0.797	0.128	3.110	0.137
1.647	0.109	2.878	0.136
1.595	0.080	2.826	0.138
1.319	0.080	2.431	0.125
1.140	0.115	2.811	0.109
1.423	0.013	2.946	0.098
1.312	0.072	2.476	0.090
1.289	0.116	2.819	0.071
1.341	0.092	2.438	0.066
1.685	0.022	2.699	0.054
1.580	0.048	2.625	0.047
1.655	0.027	2.349	0.041
1.267	0.044	2.244	0.033
1.700	-0.023	2.379	0.015
1.371	-0.052	2.408	-0.023
1.200	-0.072	2.804	-0.069
1.565	-0.107	2.752	-0.101
1.200	-0.134	2.073	-0.129
1.229	-0.130	2.640	-0.160
1.841	-0.179	2.349	-0.194
1.349	-0.224	2.662	-0.211
1.274	-0.231	2.886	-0.223
1.446	-0.208	2.558	-0.211
1.267	-0.214	2.267	-0.210
1.155	-0.158	3.028	-0.176
1.035	-0.199	2.550	-0.170
1.349	-0.191	2.580	-0.181
1.147	-0.132	2.632	-0.166
1.140	-0.205	2.416	-0.166
1.483	-0.150	2.035	-0.160
1.341	-0.167	2.953	-0.157
1.394	-0.124	2.744	-0.124
1.371	-0.127	2.020	-0.117
1.692	-0.094	2.304	-0.119
1.923	-0.126	2.714	-0.107
1.461	-0.096	2.356	-0.090
1.438	-0.102	2.655	-0.082
1.670	-0.072	2.587	-0.072
1.319	-0.059	2.117	-0.067
1.229	-0.026	2.632	-0.062
1.095	-0.068	2.640	-0.057
1.147	-0.068	2.222	-0.045
1.558	-0.064	2.684	-0.041
1.879	-0.033	2.311	-0.016
1.610	-0.001	2.297	0.011
1.028	0.020	2.394	0.034
1.125	0.039	1.968	0.055
1.550	0.068	2.595	0.074
1.729	0.072	2.804	0.087
1.737	0.113	2.505	0.092
1.588	0.121	2.461	0.109
1.095	0.136	2.535	0.115
1.483	0.133	2.931	0.118
1.297	0.101	2.200	0.121
1.252	0.142	2.781	0.133
1.558	0.105	2.998	0.140
1.491	0.165	2.998	0.150
1.244	0.139	2.162	0.143
1.819	0.119	2.431	0.142
1.118	0.178	1.871	0.141
1.185	0.150	2.341	0.129
1.140	0.109	2.461	0.123
1.401	0.106	2.684	0.112
0.715	0.066	3.266	0.100
1.431	0.126	2.453	0.091
1.371	0.089	2.759	0.081
1.655	0.035	2.602	0.073
1.856	0.117	2.640	0.065
0.931	0.021	2.386	0.055
1.946	0.091	2.550	0.050
0.565	0.039	2.722	0.043
1.476	0.003	2.640	0.011
1.229	-0.018	2.617	-0.025
0.834	-0.076	2.864	-0.042
2.043	0.011	2.006	-0.054
1.110	-0.172	2.975	-0.077
1.423	-0.115	2.416	-0.089
1.021	-0.115	2.282	-0.115
1.252	-0.112	2.625	-0.121
1.304	-0.111	2.580	-0.114
1.423	-0.123	2.744	-0.118
1.483	-0.116	2.647	-0.114
1.655	-0.108	2.416	-0.116
1.438	-0.126	2.274	-0.115
1.177	-0.114	2.095	-0.120
1.319	-0.136	2.237	-0.111
1.282	-0.093	2.893	-0.108
1.073	-0.112	2.580	-0.097
1.267	-0.128	2.871	-0.088
1.364	-0.096	2.759	-0.080
1.035	-0.085	2.752	-0.071
1.714	-0.072	2.975	-0.064
1.431	-0.026	2.565	-0.051
1.714	-0.071	2.289	-0.045
1.095	-0.035	2.625	-0.041
1.371	-0.027	2.543	-0.034
1.603	-0.027	2.200	-0.028
1.759	0.016	2.923	0.001
1.595	0.013	2.692	0.045
1.535	0.069	2.573	0.075
0.946	0.090	2.483	0.096
1.080	0.111	2.319	0.114
1.110	0.151	2.647	0.127
1.207	0.119	2.662	0.134
1.446	0.131	2.558	0.141
1.229	0.151	2.692	0.157
1.200	0.192	2.826	0.165
1.640	0.187	2.453	0.178
1.021	0.228	2.893	0.189
1.401	0.212	2.640	0.202
1.207	0.240	2.908	0.197
1.088	0.159	2.975	0.198
1.229	0.207	2.655	0.199
1.326	0.187	2.774	0.179
1.229	0.187	2.543	0.179
1.849	0.164	2.259	0.168
1.289	0.109	2.632	0.141
1.319	0.133	2.841	0.139
1.573	0.145	2.394	0.121
1.543	0.092	2.729	0.111
1.685	0.099	2.401	0.096
1.409	0.051	2.804	0.084
1.468	0.049	2.297	0.070
1.543	0.137	2.587	0.056
1.132	0.067	3.468	0.049
1.543	-0.002	2.371	0.040
1.610	-0.005	2.684	0.020
1.222	-0.015	2.908	-0.010
1.543	-0.043	2.886	-0.042
1.416	-0.064	2.408	-0.063
1.483	-0.076	2.610	-0.087
1.170	-0.097	2.677	-0.102
1.685	-0.121	3.140	-0.115
1.528	-0.117	2.804	-0.130
1.289	-0.138	2.841	-0.133
1.722	-0.167	2.565	-0.138
1.118	-0.157	2.670	-0.150
1.356	-0.134	2.968	-0.154
1.334	-0.141	2.461	-0.160
1.289	-0.134	2.543	-0.162
1.006	-0.124	2.371	-0.144
1.550	-0.124	2.364	-0.146
1.558	-0.123	2.953	-0.137
1.192	-0.126	2.774	-0.129
1.140	-0.093	2.714	-0.115
1.349	-0.104	2.483	-0.108
0.849	-0.121	2.110	-0.098
1.185	-0.065	2.819	-0.087
1.282	-0.076	2.759	-0.087
1.371	-0.096	2.737	-0.077
1.341	-0.063	2.513	-0.068
1.035	-0.052	2.423	-0.057
0.871	-0.032	2.759	-0.050
1.304	-0.061	2.461	-0.040
1.088	-0.035	2.811	-0.024
1.297	0.020	2.565	0.018
0.983	0.051	3.072	0.031
1.513	0.045	2.423	0.058
1.707	0.064	3.349	0.060
1.670	0.051	2.297	0.071
0.983	0.093	2.491	0.085
1.349	0.083	2.804	0.083
1.841	0.092	2.155	0.097
1.431	0.086	2.476	0.105
1.856	0.128	2.520	0.116
1.700	0.131	3.028	0.126
1.625	0.137	2.520	0.131
1.177	0.151	3.244	0.137
1.170	0.101	2.722	0.136
1.155	0.158	2.573	0.131
1.013	0.087	2.781	0.132
1.349	0.113	2.975	0.115
1.752	0.083	1.991	0.097
1.700	0.069	3.095	0.088
1.468	0.092	2.737	0.074
1.267	0.039	2.796	0.061
1.312	0.057	3.423	0.057
1.110	0.021	2.394	0.047
1.013	0.054	2.752	0.035
1.423	0.006	2.558	0.034
1.446	-0.004	2.722	0.010
1.610	-0.038	3.065	-0.042
1.244	-0.074	3.423	-0.079
1.304	-0.105	2.684	-0.112
2.005	-0.171	2.916	-0.136
1.446	-0.150	2.431	-0.168
1.804	-0.151	2.423	-0.182
1.498	-0.211	3.229	-0.202
1.207	-0.227	2.983	-0.203
1.998	-0.208	2.274	-0.215
1.789	-0.218	2.498	-0.210
0.991	-0.174	2.647	-0.216
1.498	-0.241	2.856	-0.218
0.976	-0.193	2.528	-0.196
1.021	-0.200	2.565	-0.184
1.685	-0.151	2.587	-0.164
1.483	-0.154	2.580	-0.143
1.006	-0.137	2.274	-0.125
1.326	-0.135	2.334	-0.118
0.894	-0.056	2.752	-0.103
1.379	-0.106	2.774	-0.103
1.349	-0.135	2.110	-0.090
1.468	-0.074	2.983	-0.081
1.491	-0.079	2.244	-0.072
1.595	-0.066	2.416	-0.063
1.349	-0.053	2.491	-0.065
1.088	-0.082	2.423	-0.055
1.386	-0.000	2.714	-0.049
1.379	-0.009	2.722	-0.044
1.394	-0.032	2.983	-0.033
1.222	0.004	2.408	-0.008
0.924	0.010	2.252	0.026
1.595	0.046	3.326	0.043
1.110	0.027	2.192	0.066
1.088	0.067	2.655	0.074
1.774	0.040	2.617	0.082
1.528	0.071	2.505	0.095
1.259	0.095	2.520	0.104
1.356	0.102	3.095	0.116
1.304	0.109	3.087	0.122
0.700	0.124	2.558	0.131
1.558	0.103	2.513	0.136
1.513	0.144	2.923	0.144
1.334	0.127	2.520	0.146
1.267	0.143	2.655	0.144
1.088	0.145	2.938	0.139
1.841	0.128	2.864	0.139
1.461	0.139	2.714	0.124
1.379	0.140	2.498	0.117
1.423	0.145	2.946	0.108
1.080	0.082	2.729	0.102
1.535	0.080	3.050	0.089
1.677	0.122	2.483	0.082
1.506	0.051	2.513	0.076
1.483	0.043	2.513	0.061
1.103	0.042	2.849	0.054
1.185	0.034	2.326	0.046
1.431	0.021	2.595	0.037
0.759	-0.029	2.558	0.007
1.841	-0.055	2.744	-0.025
1.162	-0.048	2.401	-0.046
1.379	-0.079	2.647	-0.070
1.021	-0.117	3.080	-0.096
1.259	-0.095	2.670	-0.108
1.252	-0.101	2.781	-0.116
1.409	-0.104	2.759	-0.126
1.088	-0.104	3.140	-0.116
1.289	-0.102	3.117	-0.114
1.468	-0.137	2.901	-0.117
1.670	-0.105	2.535	-0.110
1.147	-0.141	2.789	-0.112
1.520	-0.096	2.267	-0.116
1.371	-0.138	2.737	-0.110
1.349	-0.101	2.729	-0.109
1.506	-0.077	2.647	-0.097
1.573	-0.063	2.640	-0.088
1.050	-0.046	2.617	-0.077
1.998	-0.055	2.364	-0.064
1.573	-0.057	2.334	-0.059
1.394	-0.038	2.535	-0.051
1.132	-0.020	2.707	-0.045
1.580	-0.040	2.878	-0.035
1.416	-0.068	2.961	-0.027
1.013	-0.032	2.886	-0.014
1.386	0.057	1.961	0.025
0.752	0.068	2.468	0.053
1.110	0.116	3.304	0.070
1.752	0.089	2.640	0.100
1.349	0.111	2.535	0.109
1.423	0.121	2.043	0.118
1.707	0.157	2.834	0.144
1.483	0.167	2.908	0.142
1.140	0.160	2.789	0.160
0.647	0.176	2.513	0.174
1.610	0.210	2.722	0.182
1.409	0.231	3.028	0.191
1.431	0.223	2.610	0.197
1.095	0.187	2.707	0.200
1.207	0.186	2.162	0.200
1.849	0.228	2.632	0.193
1.088	0.154	2.655	0.191
1.289	0.248	2.573	0.179
1.162	0.175	2.699	0.167
1.312	0.136	2.759	0.145
1.461	0.168	2.147	0.130
1.207	0.129	2.767	0.116
1.297	0.113	1.938	0.099
1.155	0.055	2.804	0.089
1.200	0.022	2.416	0.075
1.632	0.104	2.543	0.063
0.938	0.031	2.938	0.055
1.461	0.093	2.214	0.045
1.632	0.087	2.476	0.039
1.274	-0.037	2.267	0.007
1.103	0.007	2.744	-0.022
0.677	-0.033	2.610	-0.056
1.856	-0.036	2.371	-0.079
0.819	-0.110	2.408	-0.088
1.573	-0.142	2.476	-0.108
1.237	-0.148	2.640	-0.119
0.849	-0.153	2.282	-0.129
0.827	-0.130	2.140	-0.145
1.326	-0.190	2.558	-0.145
1.132	-0.163	2.662	-0.152
1.289	-0.161	2.147	-0.153
1.446	-0.185	2.498	-0.163
1.655	-0.155	2.640	-0.158
0.931	-0.155	2.334	-0.152
1.423	-0.164	2.438	-0.153
1.632	-0.141	2.289	-0.141
1.103	-0.111	2.520	-0.125
0.991	-0.116	2.416	-0.108
1.215	-0.117	2.498	-0.102
1.341	-0.088	2.938	-0.096
1.476	-0.092	2.916	-0.086
1.177	-0.078	2.222	-0.075
1.453	-0.091	2.580	-0.057
1.244	-0.050	3.013	-0.055
1.811	-0.061	2.252	-0.047
1.013	-0.015	2.401	-0.042
0.953	-0.066	2.185	-0.032
1.692	0.033	2.759	-0.000
1.520	0.007	2.617	0.029
1.200	0.007	2.573	0.046
1.103	0.074	2.714	0.059
1.289	0.069	2.244	0.078
1.304	0.072	2.170	0.077
0.804	0.101	2.356	0.095
1.341	0.077	2.379	0.097
1.483	0.051	2.520	0.092
1.289	0.120	2.662	0.109
1.655	0.116	2.416	0.117
1.259	0.132	2.461	0.133
1.513	0.159	2.252	0.133
1.215	0.107	2.483	0.137
1.423	0.105	2.893	0.141
1.155	0.143	2.252	0.136
1.326	0.104	2.386	0.128
1.662	0.078	2.304	0.114
1.103	0.088	2.446	0.097
1.409	0.091	3.005	0.087
1.021	0.107	2.684	0.079
1.274	0.029	2.707	0.063
1.095	0.041	2.662	0.052
1.252	0.068	2.468	0.045
1.416	-0.001	2.677	0.037
1.162	0.010	2.864	0.024
1.200	0.021	3.013	-0.005
1.162	-0.083	2.655	-0.055
1.617	-0.122	2.655	-0.089
1.215	-0.105	2.416	-0.127
1.849	-0.119	2.841	-0.146
1.215	-0.147	3.065	-0.167
1.200	-0.198	2.259	-0.181
1.409	-0.225	2.558	-0.200
1.483	-0.235	2.737	-0.226
1.356	-0.260	2.326	-0.217
1.021	-0.259	2.535	-0.223
1.050	-0.230	2.379	-0.202
1.423	-0.176	2.476	-0.190
1.073	-0.220	2.491	-0.173
1.476	-0.166	2.714	-0.160
1.423	-0.138	2.647	-0.155
1.506	-0.168	2.356	-0.138
1.580	-0.128	2.423	-0.120
1.386	-0.088	2.491	-0.105
1.438	-0.030	3.199	-0.054
0.946	-0.082	2.625	-0.068
1.312	-0.058	2.483	-0.066
0.647	-0.069	2.020	-0.061
1.341	-0.020	2.282	-0.057
1.841	-0.035	2.714	-0.054
1.379	-0.050	2.558	-0.050
0.991	-0.040	2.035	-0.046
1.282	-0.079	2.819	-0.036
1.103	-0.029	3.043	-0.035
1.312	-0.040	2.311	-0.020
1.282	-0.004	2.841	0.008
1.192	0.035	2.729	0.035
1.319	0.029	2.617	0.053
1.610	0.017	2.804	0.073
1.244	0.104	2.543	0.088
1.416	0.104	2.759	0.098
1.192	0.121	2.684	0.104
1.356	0.086	2.446	0.113
1.140	0.110	2.416	0.117
1.401	0.161	2.655	0.133
1.685	0.166	2.923	0.137
1.229	0.154	3.177	0.141
1.312	0.142	2.893	0.149
1.267	0.128	2.871	0.140
1.468	0.156	2.587	0.144
1.453	0.128	2.961	0.141
1.118	0.133	3.132	0.129
1.700	0.110	2.655	0.123
1.498	0.119	2.386	0.106
1.095	0.100	2.468	0.096
1.632	0.095	2.826	0.090
1.528	0.083	2.461	0.084
0.834	0.087	2.864	0.065
1.670	0.059	2.729	0.062
1.394	0.027	2.528	0.055
1.371	0.051	2.461	0.043
1.476	0.041	2.558	0.038
1.491	-0.008	2.550	0.018
1.177	-0.064	2.617	-0.018
1.244	-0.011	2.931	-0.038
1.155	-0.072	2.565	-0.062
1.595	-0.066	2.811	-0.072
1.483	-0.075	2.811	-0.089
1.550	-0.130	2.804	-0.110
1.729	-0.110	2.587	-0.110
0.968	-0.100	2.110	-0.128
1.229	-0.123	2.684	-0.125
0.946	-0.136	2.259	-0.126
1.416	-0.146	2.632	-0.112
0.722	-0.096	2.632	-0.110
1.640	-0.144	2.632	-0.112
1.401	-0.114	2.252	-0.104
1.535	-0.115	2.505	-0.106
1.394	-0.117	2.244	-0.108
1.476	-0.112	2.617	-0.092
1.461	-0.052	2.386	-0.086
1.341	-0.074	2.796	-0.075
1.259	-0.076	2.893	-0.064
0.774	-0.044	2.804	-0.056
1.118	-0.049	3.162	-0.046
0.901	0.001	3.184	-0.041
1.423	-0.026	2.080	-0.035
0.707	-0.024	2.841	-0.026
1.095	-0.005	2.558	-0.002
1.207	0.061	2.334	0.037
0.983	0.054	2.311	0.071
1.013	0.080	2.744	0.094
0.909	0.084	2.804	0.108
1.140	0.112	2.752	0.126
0.946	0.133	2.946	0.129
1.580	0.152	2.871	0.151
1.229	0.163	2.476	0.153
1.543	0.154	2.401	0.157
1.207	0.187	2.431	0.178
1.461	0.164	2.737	0.191
1.013	0.207	2.498	0.191
0.879	0.218	2.647	0.194
1.140	0.186	2.326	0.191
1.155	0.188	3.132	0.193
1.468	0.213	2.565	0.185
1.267	0.134	2.893	0.174
1.416	0.192	2.871	0.173
1.192	0.154	2.453	0.149
1.110	0.077	2.826	0.140
1.468	0.142	2.416	0.119
1.006	0.098	2.901	0.111
1.103	0.088	2.893	0.095
1.237	0.118	2.476	0.075
1.110	0.021	3.065	0.070
1.021	-0.025	2.513	0.054
1.349	0.050	3.140	0.049
0.938	0.057	2.662	0.041
1.207	0.052	2.670	0.027
1.229	-0.015	2.804	-0.007
1.297	-0.024	3.259	-0.037
1.229	-0.046	2.326	-0.061
1.797	-0.076	2.259	-0.085
1.125	-0.136	2.423	-0.102
1.401	-0.156	2.961	-0.106
0.834	-0.114	2.670	-0.121
1.483	-0.162	2.774	-0.136
1.237	-0.151	2.617	-0.143
1.229	-0.184	2.856	-0.150
1.409	-0.147	2.796	-0.151
1.289	-0.147	2.319	-0.150
0.938	-0.178	3.043	-0.150
0.931	-0.166	2.341	-0.151
1.379	-0.147	2.677	-0.141
1.244	-0.164	2.931	-0.139
1.647	-0.141	2.476	-0.139
0.998	-0.115	2.110	-0.127
1.140	-0.139	2.789	-0.109
1.535	-0.151	2.886	-0.099
1.595	-0.103	2.961	-0.092
1.185	-0.086	1.916	-0.090
0.983	-0.073	2.282	-0.077
1.222	-0.082	2.834	-0.073
1.506	-0.082	2.931	-0.063
1.222	-0.070	2.565	-0.058
0.722	-0.070	2.528	-0.045
1.177	-0.064	2.162	-0.025
1.349	0.056	2.543	0.004
1.588	0.060	2.998	0.036
1.237	0.059	2.684	0.043
1.289	0.029	2.864	0.051
1.722	0.054	2.349	0.071
1.670	0.113	2.617	0.084
1.647	0.089	2.811	0.085
1.409	0.122	2.938	0.103
1.244	0.104	2.476	0.110
1.580	0.135	2.662	0.120
1.177	0.112	2.573	0.128
1.274	0.134	2.767	0.134
1.453	0.116	2.767	0.134
1.446	0.093	2.804	0.140
1.468	0.093	2.587	0.134
1.237	0.162	2.274	0.127
1.513	0.132	2.416	0.112
1.065	0.075	2.520	0.105
1.215	0.145	2.155	0.088
1.125	0.083	2.662	0.077
1.095	0.066	2.438	0.068
1.968	0.080	2.297	0.056
1.864	0.049	2.513	0.046
1.685	0.038	2.535	0.038
1.707	0.049	2.408	0.034
1.386	-0.012	2.759	0.021
1.707	-0.024	2.080	-0.028
1.222	-0.046	2.953	-0.066
1.729	-0.103	2.916	-0.097
1.782	-0.140	2.468	-0.129
1.804	-0.200	2.595	-0.157
1.744	-0.168	2.699	-0.176
1.677	-0.203	2.364	-0.191
1.483	-0.162	3.237	-0.191
1.297	-0.229	2.759	-0.205
1.035	-0.188	2.550	-0.202
1.356	-0.200	2.513	-0.199
1.700	-0.191	2.692	-0.204
1.714	-0.225	2.640	-0.204
1.312	-0.159	2.789	-0.180
1.080	-0.169	2.438	-0.161
1.565	-0.136	2.543	-0.154
1.864	-0.156	2.006	-0.145
1.356	-0.126	2.423	-0.145
1.297	-0.126	2.804	-0.130
0.894	-0.098	2.244	-0.092
0.998	-0.075	2.774	-0.087
0.991	-0.088	1.901	-0.078
1.185	-0.096	2.811	-0.074
1.767	-0.032	2.871	-0.068
1.588	-0.082	2.886	-0.066
1.140	-0.059	3.020	-0.054
1.312	-0.055	2.535	-0.048
1.506	-0.064	2.826	-0.041
1.304	-0.058	2.759	-0.039
1.200	-0.037	2.864	-0.019
1.632	0.039	3.416	0.017
1.423	-0.009	2.841	0.033
1.162	0.030	3.013	0.058
1.707	0.057	2.364	0.068
2.110	0.100	2.356	0.087
1.304	0.098	2.864	0.093
1.423	0.082	3.080	0.107
1.297	0.107	2.781	0.116
1.326	0.130	3.058	0.128
1.326	0.105	2.341	0.140
1.371	0.115	2.975	0.137
1.595	0.150	3.401	0.142
1.513	0.146	2.438	0.148
1.483	0.155	2.632	0.141
1.491	0.135	2.707	0.145
1.297	0.131	2.886	0.146
1.588	0.119	2.528	0.127
1.349	0.125	2.498	0.117
1.222	0.136	2.737	0.110
1.535	0.124	2.931	0.100
1.259	0.110	2.864	0.091
1.229	0.042	2.423	0.085
1.759	0.083	2.513	0.066
1.468	0.068	2.893	0.057
1.125	0.056	2.528	0.055
0.759	0.058	2.692	0.043
1.073	0.048	2.513	0.032
1.103	0.042	2.468	0.006
1.095	-0.018	2.617	-0.025
1.118	-0.097	2.155	-0.050
1.394	-0.079	2.684	-0.064
1.476	-0.079	2.274	-0.087
1.506	-0.125	2.632	-0.097
1.177	-0.107	2.192	-0.111
1.520	-0.139	2.297	-0.116
1.252	-0.120	2.677	-0.118
1.118	-0.117	2.796	-0.114
1.401	-0.143	2.677	-0.120
1.349	-0.136	2.565	-0.123
1.394	-0.138	2.856	-0.117
1.312	-0.090	3.043	-0.120
1.565	-0.111	3.013	-0.117
1.192	-0.114	2.677	-0.115
1.453	-0.108	2.819	-0.104
1.162	-0.107	2.408	-0.081
0.946	-0.111	2.423	-0.078
1.908	-0.098	2.684	-0.068
1.558	-0.079	3.259	-0.055
1.289	-0.049	2.961	-0.053
0.812	-0.045	3.222	-0.051
1.655	-0.017	2.550	-0.036
0.759	-0.046	2.289	-0.028
1.237	-0.017	2.319	-0.020
1.543	0.016	2.796	0.005
1.140	0.041	2.789	0.047
1.319	0.053	2.468	0.073
1.573	0.088	2.893	0.095
1.409	0.068	2.752	0.108
1.244	0.136	2.774	0.129
1.103	0.113	2.759	0.138
1.334	0.142	3.072	0.150
1.297	0.157	2.759	0.167
1.274	0.143	2.625	0.163
1.021	0.176	2.453	0.179
1.065	0.180	2.961	0.181
1.700	0.194	2.804	0.190
1.282	0.259	2.282	0.193
1.065	0.182	2.946	0.194
1.453	0.158	2.759	0.187
1.267	0.194	2.767	0.185
1.550	0.171	2.878	0.179
1.461	0.197	2.722	0.164
1.655	0.165	3.259	0.136
1.468	0.109	2.841	0.130
0.938	0.119	2.722	0.117
1.312	0.109	2.289	0.102
1.222	0.076	2.684	0.094
1.356	0.067	2.573	0.076
1.506	0.089	2.453	0.068
0.580	0.051	2.647	0.057
1.028	0.075	2.737	0.051
1.364	0.046	3.155	0.038
1.573	0.049	2.573	0.024
1.215	0.005	2.856	-0.013
1.923	-0.052	2.520	-0.044
1.312	-0.025	2.625	-0.069
1.200	-0.089	2.938	-0.088
1.685	-0.113	2.610	-0.103
1.379	-0.118	2.722	-0.113
1.476	-0.117	2.580	-0.129
0.789	-0.144	2.886	-0.138
1.379	-0.123	2.923	-0.143
1.259	-0.174	2.513	-0.150
1.371	-0.148	2.505	-0.151
1.237	-0.174	2.595	-0.137
1.379	-0.154	2.610	-0.146
1.147	-0.161	2.505	-0.145
1.513	-0.143	2.662	-0.142
1.177	-0.152	1.879	-0.138
1.655	-0.137	3.177	-0.129
1.192	-0.109	2.311	-0.120
1.528	-0.099	3.080	-0.105
1.670	-0.082	2.707	-0.096
0.968	-0.064	2.983	-0.086
1.737	-0.119	2.938	-0.081
1.409	-0.082	2.968	-0.074
1.976	-0.078	3.005	-0.066
1.610	-0.110	2.670	-0.057
1.811	-0.023	2.819	-0.047
1.871	0.013	2.565	-0.038
1.565	-0.063	2.446	-0.017
1.013	-0.035	2.931	0.020
1.565	0.046	2.423	0.043
1.491	0.050	2.513	0.058
1.834	0.083	2.610	0.062
1.177	0.067	2.602	0.070
1.714	0.096	2.946	0.090
1.013	0.139	2.483	0.080
0.722	0.073	2.416	0.091
1.319	0.128	1.938	0.109
0.924	0.053	2.707	0.123
1.819	0.168	2.707	0.130
0.692	0.097	2.468	0.126
1.558	0.125	2.849	0.136
1.229	0.148	2.289	0.143
1.185	0.148	3.140	0.134
1.483	0.110	2.401	0.122
1.453	0.103	2.520	0.114
1.453	0.104	2.684	0.099
1.588	0.092	2.423	0.089
1.617	0.042	2.580	0.072
1.565	0.058	2.811	0.063
1.319	0.052	2.632	0.053
1.222	0.058	1.715	0.047
1.416	0.013	2.752	0.038
1.364	0.045	2.535	0.031
1.453	-0.029	3.177	0.006
1.453	-0.129	2.587	-0.039
1.685	-0.002	2.662	-0.080
1.670	-0.070	2.699	-0.107
0.715	-0.159	2.476	-0.140
1.043	-0.218	2.602	-0.173
1.289	-0.214	2.311	-0.177
1.841	-0.196	2.707	-0.203
1.028	-0.229	2.617	-0.202
1.379	-0.261	2.983	-0.201
1.446	-0.200	3.005	-0.207
1.961	-0.155	2.170	-0.194
1.267	-0.238	2.192	-0.184
1.065	-0.187	2.856	-0.178
1.095	-0.186	2.990	-0.169
1.319	-0.151	3.475	-0.161
1.535	-0.087	2.453	-0.143
1.707	-0.148	2.438	-0.126
1.946	-0.135	2.886	-0.121
1.804	-0.099	2.222	-0.106
1.550	-0.124	2.326	-0.097
1.259	-0.107	2.617	-0.092
1.207	-0.069	2.856	-0.078
1.416	-0.107	2.587	-0.082
1.095	-0.056	2.699	-0.068
1.207	-0.105	2.632	-0.061
1.991	-0.052	2.140	-0.055
0.752	-0.100	2.811	-0.053
1.215	-0.023	2.811	-0.046
1.543	-0.007	2.513	-0.037
0.625	-0.050	3.020	-0.011
1.379	0.099	2.468	0.018
1.744	0.076	2.513	0.038
1.267	0.004	2.446	0.057
1.714	0.122	2.781	0.075
1.752	0.142	2.804	0.087
0.670	0.054	2.677	0.098
1.185	0.117	2.587	0.108
2.073	0.172	2.714	0.117
1.670	0.135	2.670	0.121
1.289	0.131	2.520	0.130
1.423	0.116	2.916	0.136
0.983	0.183	2.737	0.138
1.498	0.181	2.610	0.140
1.610	0.110	2.975	0.147
1.252	0.160	2.461	0.143
1.132	0.084	2.774	0.134
1.095	0.090	2.498	0.120
1.901	0.137	2.170	0.105
1.170	0.100	3.244	0.101
1.513	0.054	2.811	0.092
1.237	0.101	2.401	0.089
1.468	0.069	2.722	0.081
0.968	0.076	2.707	0.071
1.804	0.063	2.535	0.063
1.192	0.051	2.722	0.052
1.371	0.021	3.155	0.046
1.312	0.063	2.864	0.037
0.565	0.017	2.132	0.002
1.685	-0.012	3.102	-0.030
0.938	-0.035	3.237	-0.050
1.356	-0.107	2.229	-0.059
1.767	-0.095	2.573	-0.087
1.140	-0.115	3.005	-0.103
1.759	-0.138	2.371	-0.112
1.603	-0.128	2.244	-0.133
1.028	-0.141	2.520	-0.126
1.125	-0.088	2.468	-0.126
1.140	-0.148	2.617	-0.126
1.297	-0.135	2.267	-0.117
1.632	-0.103	2.684	-0.119
1.438	-0.115	2.587	-0.112
1.744	-0.119	2.819	-0.104
1.185	-0.076	2.453	-0.101
1.304	-0.055	2.319	-0.093
1.528	-0.082	2.647	-0.083
1.498	-0.031	2.602	-0.072
1.640	-0.085	2.737	-0.065
1.543	-0.051	2.744	-0.057
1.259	-0.014	3.386	-0.045
1.438	-0.046	2.834	-0.042
1.222	-0.040	2.356	-0.032
1.841	-0.023	3.229	-0.029
1.215	0.020	2.744	-0.012
1.431	0.019	2.401	0.031
1.177	0.092	3.005	0.059
1.200	0.099	2.781	0.082
2.005	0.118	2.252	0.097
1.610	0.150	3.147	0.118
1.461	0.136	2.558	0.135
1.103	0.162	2.878	0.149
1.506	0.139	2.625	0.145
1.438	0.181	2.655	0.161
1.446	0.137	2.684	0.178
1.394	0.201	2.961	0.184
1.252	0.215	2.237	0.191
0.901	0.190	2.550	0.195
1.132	0.200	2.729	0.189
1.200	0.197	2.864	0.185
1.461	0.169	3.050	0.179
1.729	0.213	2.573	0.177
1.498	0.161	2.192	0.171
1.438	0.182	2.386	0.160
1.617	0.160	2.259	0.154
1.409	0.121	2.767	0.127
1.476	0.136	2.543	0.115
1.162	0.126	2.237	0.099
1.282	0.082	2.714	0.089
1.446	0.055	2.513	0.069
1.759	0.078	2.983	0.059
1.050	0.087	2.520	0.051
1.491	0.019	2.528	0.038
1.386	0.007	2.692	0.034
1.520	0.041	2.505	0.000
1.334	-0.018	2.192	-0.031
1.714	-0.080	2.222	-0.054
1.304	-0.042	2.640	-0.079
1.834	-0.105	2.244	-0.095
1.207	-0.139	2.767	-0.112
1.767	-0.078	2.386	-0.128
1.349	-0.120	2.953	-0.139
0.782	-0.214	2.774	-0.149
1.588	-0.104	3.132	-0.150
2.199	-0.126	2.677	-0.158
1.289	-0.153	2.931	-0.158
0.774	-0.171	2.714	-0.158
0.692	-0.153	2.946	-0.158
1.901	-0.067	2.744	-0.148
0.692	-0.170	2.423	-0.144
1.341	-0.197	2.707	-0.136
1.968	-0.096	2.528	-0.124
1.498	-0.110	2.901	-0.118
1.423	-0.121	2.386	-0.106
1.461	-0.072	2.379	-0.098
1.543	-0.092	2.326	-0.089
1.259	-0.016	3.058	-0.075
1.147	-0.055	2.908	-0.047
1.125	-0.014	2.744	-0.052
0.924	-0.053	3.289	-0.044
1.595	-0.041	2.259	-0.041
1.640	0.002	2.408	-0.019
1.886	0.048	2.528	0.009
1.244	0.010	2.244	0.035
1.416	0.045	2.132	0.052
1.356	0.075	2.819	0.064
1.640	0.094	2.408	0.087
1.274	0.110	3.117	0.085
1.185	0.122	2.319	0.102
1.483	0.092	3.035	0.106
1.461	0.131	2.386	0.109
1.588	0.101	2.505	0.119
1.282	0.151	2.244	0.129
1.476	0.138	2.640	0.134
1.543	0.089	2.476	0.137
1.207	0.140	2.416	0.136
1.722	0.133	3.072	0.134
1.550	0.104	2.580	0.124
1.192	0.104	2.147	0.115
1.759	0.121	2.722	0.103
1.588	0.048	2.416	0.086
1.737	0.087	2.446	0.079
1.520	0.086	2.535	0.064
1.476	0.063	2.968	0.058
1.483	0.030	2.759	0.048
1.297	0.077	2.744	0.042
1.506	0.015	2.684	0.032
1.229	0.020	2.617	0.025
1.073	-0.014	2.640	-0.011
0.968	-0.074	2.961	-0.054
1.058	-0.118	2.744	-0.095
1.386	-0.140	2.356	-0.125
1.140	-0.149	2.699	-0.141
1.759	-0.138	2.080	-0.176
1.252	-0.248	2.461	-0.193
1.073	-0.205	2.602	-0.196
0.789	-0.192	2.468	-0.203
1.558	-0.228	2.416	-0.202
1.103	-0.212	2.938	-0.210
1.065	-0.191	2.998	-0.187
1.446	-0.212	2.804	-0.179
0.707	-0.178	2.655	-0.200
0.647	-0.194	2.461	-0.178
1.341	-0.141	2.893	-0.163
1.573	-0.140	2.834	-0.144
1.118	-0.165	2.207	-0.134
1.364	-0.135	2.431	-0.109
1.670	-0.104	2.550	-0.079
1.118	-0.091	2.931	-0.088
1.304	-0.078	2.752	-0.076
1.043	-0.078	2.878	-0.070
1.603	-0.064	2.476	-0.071
1.356	-0.058	2.371	-0.064
1.453	-0.070	2.155	-0.057
1.379	-0.077	2.483	-0.050
1.058	-0.052	2.580	-0.047
1.304	-0.013	2.535	-0.040
1.632	-0.016	2.520	-0.030
1.118	0.033	2.610	0.009
1.558	0.014	2.908	0.036
1.625	0.064	2.602	0.051
1.162	0.054	2.729	0.065
1.244	0.072	2.729	0.083
1.461	0.112	2.692	0.089
0.797	0.096	2.707	0.106
1.132	0.133	2.550	0.115
1.535	0.113	2.416	0.120
1.043	0.131	2.684	0.127
1.312	0.128	2.834	0.135
0.924	0.139	2.461	0.142
1.200	0.119	2.923	0.152
1.647	0.145	2.699	0.142
0.886	0.092	2.692	0.137
1.491	0.094	2.468	0.140
1.685	0.149	2.155	0.130
1.379	0.085	2.535	0.123
1.267	0.089	3.058	0.106
1.207	0.089	2.334	0.100
0.871	0.095	2.610	0.092
1.050	0.072	3.125	0.083
1.617	0.056	2.968	0.078
1.170	0.057	2.931	0.068
1.267	0.045	2.968	0.058
1.573	0.024	2.438	0.052
1.409	0.027	2.707	0.040
1.565	0.047	2.811	0.021
1.453	-0.051	3.080	-0.008
1.170	-0.051	2.774	-0.038
1.304	-0.112	3.072	-0.068
0.909	-0.093	2.692	-0.074
1.476	-0.111	3.087	-0.095
1.259	-0.128	3.080	-0.115
0.864	-0.111	2.677	-0.114
1.282	-0.111	2.617	-0.122
1.386	-0.163	3.013	-0.125
1.267	-0.141	2.707	-0.117
1.147	-0.113	2.602	-0.122
1.386	-0.125	2.938	-0.119
0.983	-0.135	2.834	-0.120
1.237	-0.137	2.789	-0.123
0.565	-0.118	2.535	-0.117
0.834	-0.116	2.864	-0.103
1.409	-0.125	2.878	-0.096
1.252	-0.097	2.819	-0.085
1.125	-0.085	2.767	-0.079
1.371	-0.054	2.878	-0.066
1.073	-0.072	2.864	-0.056
1.364	-0.076	2.535	-0.050
1.416	-0.045	3.013	-0.043
1.506	-0.032	2.573	-0.035
1.282	-0.035	3.065	-0.029
1.155	0.028	2.356	-0.006
1.603	0.050	2.468	0.037
1.132	0.047	2.453	0.061
1.229	0.088	2.543	0.090
1.677	0.154	3.028	0.110
1.491	0.132	2.722	0.127
1.110	0.138	2.737	0.137
1.476	0.133	2.946	0.150
1.371	0.119	2.670	0.160
0.588	0.130	2.975	0.159
0.647	0.129	2.901	0.181
0.715	0.149	2.796	0.175
0.991	0.194	2.655	0.183
1.371	0.193	2.468	0.183
1.804	0.240	2.632	0.182
1.938	0.245	2.453	0.188
1.923	0.169	2.781	0.179
1.274	0.149	2.789	0.172
0.774	0.130	2.602	0.167
0.894	0.115	2.707	0.151
1.446	0.098	3.408	0.142
1.125	0.124	2.998	0.116
1.155	0.086	2.767	0.108
1.222	0.106	2.856	0.094
1.155	0.072	2.334	0.079
1.595	0.037	2.334	0.067
1.341	0.107	2.714	0.062
1.065	0.029	2.587	0.053
1.438	0.037	2.110	0.041
1.319	0.044	2.535	0.031
1.035	0.004	2.528	0.003
1.767	-0.062	2.655	-0.036
1.647	-0.072	2.565	-0.058
1.259	-0.084	2.819	-0.081
0.789	-0.084	2.379	-0.096
1.700	-0.096	2.550	-0.108
1.282	-0.153	2.453	-0.126
1.043	-0.138	2.901	-0.132
1.274	-0.150	2.908	-0.142
1.356	-0.144	2.453	-0.157
1.483	-0.176	2.849	-0.153
1.379	-0.153	3.087	-0.153
1.080	-0.163	2.498	-0.152
1.416	-0.164	2.908	-0.151
1.237	-0.200	3.349	-0.141
1.565	-0.105	2.878	-0.143
1.349	-0.132	2.580	-0.134
0.976	-0.069	2.535	-0.124
1.312	-0.111	2.394	-0.117
1.580	-0.079	2.334	-0.103
1.774	-0.074	2.065	-0.095
1.319	-0.096	2.916	-0.097
1.946	-0.067	2.550	-0.081
1.580	-0.095	2.849	-0.072
0.700	-0.034	2.744	-0.066
1.170	-0.091	2.476	-0.053
1.349	-0.044	2.304	-0.048
1.259	0.003	2.379	-0.024
1.752	-0.003	2.580	0.007
1.035	0.009	2.356	0.026
1.431	0.072	2.662	0.047
1.453	0.013	3.043	0.048
0.879	0.051	3.050	0.075
1.132	0.084	2.968	0.085
1.140	0.063	2.610	0.091
1.118	0.085	2.677	0.100
1.080	0.106	2.729	0.093
1.640	0.092	2.058	0.109
1.110	0.088	2.744	0.119
1.819	0.098	2.394	0.130
1.453	0.098	2.326	0.137
1.080	0.136	2.311	0.134
1.289	0.154	2.722	0.137
1.498	0.116	2.364	0.133
2.035	0.122	2.349	0.121
1.401	0.133	2.871	0.110
1.058	0.115	2.811	0.095
1.543	0.090	2.781	0.087
1.132	0.087	2.692	0.074
1.513	0.057	2.908	0.065
1.274	0.042	2.587	0.047
1.259	0.042	2.871	0.041
1.110	0.048	2.856	0.037
1.229	0.036	2.878	0.026
1.274	-0.018	2.767	-0.022
1.140	-0.083	2.334	-0.064
1.491	-0.082	2.737	-0.097
1.244	-0.130	3.102	-0.121
1.356	-0.159	2.729	-0.147
0.931	-0.153	2.132	-0.163
0.953	-0.189	2.573	-0.189
1.088	-0.179	2.535	-0.193
1.364	-0.249	2.543	-0.206
1.856	-0.225	2.692	-0.212
1.050	-0.138	2.491	-0.194
1.080	-0.214	2.722	-0.192
1.304	-0.149	2.498	-0.200
1.095	-0.200	3.087	-0.182
1.274	-0.156	3.013	-0.168
1.043	-0.138	2.267	-0.155
1.535	-0.138	2.722	-0.147
1.528	-0.111	2.722	-0.126
1.700	-0.134	2.946	-0.108
1.006	-0.070	2.677	-0.106
1.811	-0.087	2.356	-0.092
1.103	-0.093	2.729	-0.086
1.483	-0.107	2.289	-0.077
1.215	-0.067	2.714	-0.072
1.170	-0.078	2.356	-0.067
1.409	-0.058	2.841	-0.059
1.670	-0.093	2.408	-0.047
1.200	-0.044	2.752	-0.043
1.535	-0.037	2.222	-0.045
1.610	-0.005	2.125	-0.017
0.961	0.006	2.864	0.015
1.334	0.057	2.602	0.029
1.341	0.066	2.528	0.055
1.513	0.033	1.864	0.066
1.259	0.041	2.946	0.082
1.588	0.096	2.311	0.104
0.998	0.095	2.931	0.109
1.267	0.105	3.043	0.121
1.207	0.097	2.535	0.124
1.319	0.125	2.796	0.130
1.125	0.157	2.043	0.138
1.714	0.160	2.826	0.146
1.341	0.178	2.647	0.146
1.491	0.128	2.901	0.146
1.409	0.148	2.849	0.144
1.058	0.116	2.886	0.141
1.207	0.070	2.856	0.124
0.782	0.131	2.699	0.124
1.215	0.116	2.565	0.108
1.610	0.096	2.528	0.101
1.274	0.089	2.543	0.095
1.774	0.082	2.587	0.084
1.423	0.080	2.707	0.075
1.118	0.119	2.707	0.072
1.617	0.048	2.752	0.062
1.364	0.045	2.125	0.050
1.222	-0.005	2.781	0.040
1.237	0.007	2.811	0.009
1.416	-0.041	2.640	-0.014
1.655	-0.086	2.520	-0.041
1.468	-0.081	2.117	-0.059
1.267	-0.132	3.222	-0.073
1.491	-0.104	2.520	-0.088
1.931	-0.164	2.707	-0.106
0.909	-0.117	2.737	-0.112
1.386	-0.101	2.297	-0.123
0.991	-0.152	2.916	-0.127
1.319	-0.137	2.446	-0.122
1.237	-0.110	2.282	-0.120
1.513	-0.134	2.565	-0.121
1.819	-0.105	2.647	-0.117
1.244	-0.132	2.625	-0.111
1.647	-0.139	2.170	-0.112
1.050	-0.114	2.155	-0.096
1.334	-0.121	2.781	-0.091
1.767	-0.072	2.170	-0.083
1.394	-0.070	3.140	-0.073
1.349	-0.066	3.005	-0.062
1.297	-0.072	2.849	-0.055
1.498	-0.032	2.587	-0.044
1.312	-0.035	2.431	-0.038
1.438	-0.079	2.752	-0.030
0.983	-0.054	2.923	-0.025
1.364	-0.006	2.617	0.007
1.319	0.063	2.528	0.044
1.394	0.106	2.505	0.073
0.998	0.098	2.334	0.093
0.916	0.081	2.901	0.107
1.170	0.144	2.722	0.128
1.632	0.163	2.565	0.139
1.371	0.125	2.849	0.145
1.543	0.180	2.200	0.164
1.274	0.150	2.908	0.164
1.550	0.197	2.849	0.177
1.379	0.175	2.677	0.186
1.132	0.219	2.602	0.196
1.550	0.201	2.699	0.198
1.282	0.192	2.811	0.197
1.819	0.149	2.476	0.188
0.797	0.207	2.841	0.187
1.931	0.187	2.543	0.179
1.326	0.121	2.162	0.165
1.215	0.142	2.632	0.146
1.595	0.117	2.334	0.135
1.386	0.066	2.640	0.114
1.864	0.130	2.297	0.104
1.491	0.058	3.117	0.092
1.349	0.074	2.968	0.069
1.222	0.042	2.923	0.061
1.349	0.075	2.990	0.051
1.722	0.077	2.878	0.049
1.274	0.008	2.849	0.037
1.274	0.010	2.684	0.025
1.409	-0.002	2.744	-0.010
1.125	-0.064	2.692	-0.045
1.625	-0.089	2.252	-0.069
1.147	-0.076	2.244	-0.082
1.267	-0.122	2.655	-0.107
1.461	-0.112	2.498	-0.115
1.356	-0.104	2.752	-0.129
1.192	-0.117	2.871	-0.138
1.237	-0.148	2.990	-0.145
1.394	-0.129	2.774	-0.152
1.565	-0.164	3.155	-0.148
1.304	-0.138	2.692	-0.156
0.961	-0.138	2.737	-0.155
1.095	-0.147	3.035	-0.151
1.946	-0.119	2.662	-0.143
1.804	-0.145	3.125	-0.140
1.379	-0.167	2.647	-0.135
1.058	-0.099	3.035	-0.127
0.946	-0.108	2.625	-0.112
1.140	-0.128	2.080	-0.101
1.237	-0.088	2.729	-0.092
1.326	-0.063	2.550	-0.088
1.371	-0.122	2.819	-0.085
1.394	-0.073	2.468	-0.073
1.125	-0.076	2.006	-0.061
1.520	-0.037	2.095	-0.059
0.961	-0.065	2.699	-0.045
1.580	-0.004	3.043	-0.028
1.401	0.014	2.259	0.014
1.595	0.007	2.886	0.026
0.976	0.010	2.587	0.047
0.976	0.017	2.774	0.055
1.058	0.053	2.938	0.064
1.326	0.067	2.483	0.078
1.535	0.074	2.259	0.075
1.714	0.059	2.483	0.090
1.647	0.164	2.640	0.107
1.319	0.125	2.274	0.118
1.282	0.154	2.990	0.126
1.125	0.142	2.140	0.136
1.356	0.154	2.841	0.138
0.894	0.157	2.968	0.136
1.550	0.150	2.408	0.132
1.349	0.086	2.304	0.122
1.304	0.143	2.237	0.115
1.453	0.098	2.647	0.099
1.759	0.113	2.744	0.089
1.371	0.092	2.408	0.077
1.670	0.076	2.789	0.062
1.274	0.030	2.595	0.057
2.132	0.058	2.677	0.048
1.035	0.023	2.573	0.039
1.804	0.083	2.819	0.042
0.991	-0.005	2.185	0.011
1.722	-0.043	2.035	-0.038
1.222	-0.076	2.901	-0.081
1.491	-0.095	2.379	-0.110
1.461	-0.147	3.237	-0.139
0.931	-0.194	2.311	-0.162
2.020	-0.147	3.028	-0.179
0.647	-0.280	2.811	-0.204
1.207	-0.173	2.729	-0.212
1.364	-0.240	2.252	-0.203
1.312	-0.205	2.961	-0.209
1.282	-0.234	2.155	-0.193
1.423	-0.223	2.319	-0.188
1.050	-0.182	2.558	-0.188
1.700	-0.221	2.550	-0.175
1.207	-0.167	2.185	-0.159
1.065	-0.188	2.468	-0.150
1.274	-0.194	2.423	-0.141
1.394	-0.130	2.961	-0.131
1.506	-0.083	2.841	-0.122
0.737	-0.086	2.304	-0.105
0.924	-0.119	2.498	-0.093
1.192	-0.111	2.453	-0.057
0.647	-0.114	2.565	-0.061
1.140	-0.070	2.953	-0.053
1.394	-0.103	2.677	-0.052
0.976	-0.032	2.580	-0.042
1.401	-0.029	2.886	-0.038
1.237	-0.033	2.684	-0.034
1.304	0.010	2.632	-0.029
2.207	0.015	2.610	-0.001
1.961	0.078	2.147	0.029
1.767	0.043	2.931	0.043
1.871	0.045	1.991	0.067
1.252	0.081	2.297	0.084
0.894	0.107	2.796	0.086
1.573	0.068	2.737	0.103
1.155	0.082	2.916	0.106
1.506	0.131	2.752	0.117
1.035	0.089	2.386	0.132
1.409	0.131	3.162	0.138
1.558	0.129	2.901	0.139
1.334	0.146	2.916	0.141
1.573	0.192	2.856	0.150
1.491	0.148	2.505	0.148
1.289	0.166	2.752	0.144
1.603	0.156	2.416	0.131
1.170	0.122	2.849	0.128
1.670	0.143	2.871	0.121
1.438	0.104	2.222	0.113
1.565	0.113	2.856	0.102
1.379	0.061	2.655	0.095
1.431	0.061	2.632	0.083
1.617	0.045	2.319	0.072
1.565	0.054	2.946	0.065
1.446	0.062	2.781	0.058
1.356	0.077	2.476	0.047
1.431	0.035	2.916	0.034
1.319	0.010	2.826	0.000
1.215	-0.086	3.043	-0.028
1.700	-0.023	2.423	-0.049
1.222	-0.094	2.573	-0.066
1.416	-0.094	2.878	-0.093
1.535	-0.116	2.662	-0.099
1.349	-0.146	2.274	-0.103
1.692	-0.088	2.349	-0.113
1.252	-0.132	2.961	-0.121
1.207	-0.110	2.035	-0.116
1.416	-0.141	2.117	-0.119
1.670	-0.152	2.662	-0.114
1.871	-0.125	2.520	-0.115
1.110	-0.104	2.386	-0.117
1.573	-0.139	2.819	-0.105
1.237	-0.087	2.125	-0.100
1.506	-0.076	2.931	-0.096
1.200	-0.071	2.528	-0.088
1.901	-0.102	2.558	-0.078
1.461	-0.090	2.200	-0.065
1.886	-0.040	2.237	-0.057
1.461	-0.053	2.311	-0.049
0.991	-0.064	2.319	-0.045
1.617	-0.035	1.938	-0.036
1.185	-0.033	2.058	-0.031
1.647	-0.034	2.334	-0.016
1.118	0.004	2.319	0.014
1.468	0.036	2.431	0.055
0.909	0.095	2.677	0.076
1.871	0.056	2.729	0.100
0.558	0.135	2.856	0.112
1.386	0.140	2.483	0.127
1.438	0.135	2.617	0.143
1.655	0.160	2.267	0.145
1.849	0.120	2.871	0.158
0.834	0.173	2.737	0.169
1.573	0.179	2.117	0.186
1.483	0.213	2.319	0.194
1.065	0.194	2.505	0.197
1.438	0.192	2.132	0.191
1.528	0.192	3.028	0.189
1.006	0.185	2.520	0.185
1.476	0.163	2.349	0.180
1.132	0.212	2.774	0.169
1.401	0.167	2.401	0.165
0.864	0.158	2.573	0.141
1.364	0.110	2.498	0.130
1.244	0.155	2.468	0.117
1.550	0.026	2.274	0.096
1.431	0.098	2.446	0.085
1.319	0.062	3.020	0.071
1.289	0.075	2.453	0.062
1.550	0.035	2.841	0.050
1.565	0.040	2.804	0.042
1.416	0.051	2.565	0.036
1.289	-0.058	2.856	0.004
1.319	-0.073	2.371	-0.031
1.647	-0.057	2.789	-0.055
1.356	-0.060	2.684	-0.077
0.983	-0.078	2.364	-0.097
1.565	-0.140	2.684	-0.114
1.006	-0.153	2.394	-0.128
1.095	-0.167	3.043	-0.137
1.453	-0.134	2.416	-0.151
1.043	-0.169	2.349	-0.154
1.349	-0.163	2.229	-0.154
1.259	-0.194	2.923	-0.157
1.259	-0.179	2.379	-0.160
1.312	-0.179	2.811	-0.157
1.431	-0.155	2.595	-0.153
1.386	-0.107	2.580	-0.152
1.028	-0.174	2.394	-0.142
1.140	-0.137	2.684	-0.130
0.916	-0.146	2.647	-0.128
1.423	-0.149	2.595	-0.109
1.468	-0.100	2.677	-0.110
1.073	-0.079	2.759	-0.100
0.834	-0.061	2.595	-0.086
1.170	-0.048	2.886	-0.079
1.341	-0.078	2.505	-0.074
1.334	-0.071	2.476	-0.064
1.573	-0.092	2.214	-0.054
1.364	-0.029	2.647	-0.041
1.356	-0.059	2.043	-0.015
1.468	0.004	2.311	0.011
1.364	0.051	2.647	0.035
1.334	0.030	2.229	0.041
0.737	0.077	2.975	0.068
1.118	0.063	3.028	0.069
1.565	0.105	2.744	0.082
1.289	0.103	2.714	0.091
1.244	0.055	2.095	0.096
1.506	0.137	2.461	0.114
1.916	0.107	2.446	0.122
1.319	0.172	2.699	0.128
1.349	0.116	2.573	0.136
1.118	0.102	2.371	0.140
1.476	0.126	2.662	0.133
1.312	0.133	2.916	0.134
0.759	0.131	1.826	0.119
1.155	0.116	2.752	0.111
1.088	0.099	2.386	0.090
1.558	0.111	2.759	0.085
0.864	0.049	2.483	0.075
0.953	0.089	2.408	0.065
1.349	0.068	2.192	0.056
1.282	0.061	2.849	0.042
1.244	0.042	2.244	0.042
0.909	0.055	2.505	0.026
1.409	-0.006	2.692	-0.007
1.312	-0.059	2.938	-0.054
1.170	-0.158	2.640	-0.091
1.282	-0.085	2.222	-0.120
1.207	-0.145	2.565	-0.144
1.431	-0.167	2.558	-0.159
1.334	-0.205	2.587	-0.183
1.595	-0.193	2.558	-0.187
1.416	-0.238	2.379	-0.202
0.797	-0.242	2.453	-0.204
0.938	-0.264	2.453	-0.226
1.080	-0.218	2.804	-0.215
1.573	-0.152	2.938	-0.201
1.200	-0.164	2.513	-0.196
1.050	-0.170	2.677	-0.173
0.662	-0.206	2.274	-0.152
1.103	-0.156	2.505	-0.147
1.438	-0.126	3.080	-0.129
1.222	-0.137	2.334	-0.114
0.789	-0.164	2.602	-0.106
1.118	-0.105	2.364	-0.099
1.356	-0.078	2.043	-0.093
2.207	-0.042	2.632	-0.080
1.506	-0.019	2.916	-0.069
1.103	-0.102	2.274	-0.063
0.782	-0.086	2.528	-0.058
1.364	-0.080	2.326	-0.053
1.491	0.004	2.789	-0.042
1.953	-0.008	2.610	-0.036
1.498	0.023	2.916	-0.029
1.722	-0.037	2.722	0.004
0.916	-0.004	2.304	0.027
0.938	0.052	2.602	0.040
1.110	0.059	2.162	0.070
1.088	0.059	2.453	0.077
1.006	0.114	2.394	0.086
1.207	0.089	2.938	0.096
[truncated: 198,000 more rows]
