# Supplementary material for: Development of seam tracking device in asynchronous tandem welding with arc sensing
Source: Sci Rep. 2022 Nov 3;12:18637. doi: 10.1038/s41598-022-23299-2 (PMC9633803; doi:10.1038/s41598-022-23299-2)
Supplement: Supplementary file 1 — Supplementary Information. [file 41598_2022_23299_MOESM1_ESM.zip › Supplementary data 1(WFS6 + WFS6 tandem welding)/WFS6 + WFS6 CTWD 12mm 60cms]

76.757	26.233	265.294	30.025
78.719	27.427	336.008	32.995
76.600	28.304	397.859	32.989
78.384	29.204	469.081	34.656
79.637	26.833	499.208	26.623
83.219	26.554	476.751	28.228
79.205	26.865	481.541	27.834
82.697	26.744	474.251	28.102
76.481	26.543	474.416	27.567
92.389	20.627	487.368	21.267
81.853	25.382	468.327	26.820
72.750	29.323	464.858	30.886
82.189	27.974	476.564	29.233
78.570	28.116	468.783	29.405
81.667	27.992	476.907	28.943
80.383	26.086	439.006	22.810
86.950	23.779	366.852	21.050
82.577	23.180	303.382	20.027
84.846	22.397	237.718	18.783
83.599	20.921	175.628	17.593
83.346	20.240	113.867	16.063
83.592	20.210	61.738	19.496
78.287	22.458	68.124	23.039
79.212	21.996	75.645	21.391
81.406	22.320	75.637	22.343
80.652	21.930	79.502	21.558
80.607	22.271	78.719	22.060
81.286	21.574	80.703	21.385
82.182	20.697	84.643	20.534
80.339	21.829	82.606	21.392
79.473	22.511	78.793	22.293
81.115	22.201	82.904	22.195
78.548	22.808	81.516	22.197
82.227	22.159	82.285	22.241
79.794	22.773	82.874	22.190
82.607	22.186	81.934	22.169
79.421	22.873	81.390	22.329
81.473	22.445	81.740	22.543
85.696	29.753	79.748	24.468
168.298	36.022	70.922	28.983
254.831	33.642	81.278	28.928
319.487	36.194	77.614	28.558
400.753	34.774	83.135	28.444
469.453	36.688	78.905	29.044
525.192	28.559	83.874	27.642
504.672	27.584	87.008	25.264
502.777	28.283	81.897	25.797
498.568	27.951	81.949	27.178
492.248	31.761	131.728	35.415
487.309	33.407	222.849	35.142
492.726	33.518	279.768	36.267
485.846	34.915	354.369	37.632
489.704	35.900	408.401	37.908
488.913	35.930	464.597	38.027
493.629	35.163	480.362	33.459
483.481	27.213	475.564	32.320
405.580	25.212	482.346	29.780
339.395	24.516	474.826	28.966
272.590	22.751	477.206	28.196
205.524	23.061	473.953	27.894
143.942	20.877	476.452	27.016
75.474	24.496	472.461	27.544
59.864	29.892	469.409	30.182
73.534	27.646	473.087	29.535
74.489	27.184	472.640	26.376
81.391	23.945	417.504	20.511
81.719	23.727	346.051	21.134
81.100	22.933	287.751	19.386
81.003	22.282	216.678	18.498
82.794	20.894	158.573	17.302
84.637	19.342	94.484	15.387
84.092	20.676	60.260	21.192
79.585	22.161	75.264	21.813
82.532	20.913	74.250	20.657
79.913	21.649	78.540	21.519
81.033	21.517	77.585	20.805
80.040	22.050	77.711	21.870
80.540	21.777	79.883	21.244
80.018	22.012	79.390	21.644
81.361	21.531	81.949	21.117
81.846	21.310	82.419	20.983
80.965	20.989	81.830	20.697
80.771	21.123	83.068	20.663
80.868	20.895	82.531	20.480
80.764	20.805	82.180	20.453
81.801	20.535	82.218	20.235
80.428	20.408	83.113	20.135
81.637	20.279	82.285	19.991
81.458	20.355	81.643	20.017
80.189	20.378	81.845	20.157
81.018	20.510	82.054	20.115
81.674	20.245	82.636	20.079
80.264	20.529	81.352	20.082
81.092	21.001	81.472	20.761
80.361	21.366	80.547	20.681
79.861	21.631	81.793	21.342
80.570	21.622	77.450	21.123
78.831	25.079	113.218	30.755
70.407	29.005	212.694	32.521
78.794	27.955	265.995	31.679
79.913	27.608	345.879	33.426
80.645	27.278	409.431	31.724
81.152	27.461	477.542	32.971
76.712	27.105	496.843	25.139
110.223	35.169	466.485	30.610
196.600	37.717	475.199	33.075
272.023	37.147	469.245	32.715
338.656	39.422	468.350	35.351
399.939	38.929	472.468	35.416
452.836	39.668	472.707	35.249
496.487	35.468	472.244	35.080
491.465	34.446	476.572	33.686
490.107	36.030	466.962	35.388
491.890	36.015	477.333	34.905
493.494	32.864	433.545	27.208
498.651	30.256	362.390	25.808
492.726	31.084	298.316	25.818
493.330	29.654	233.025	24.126
494.479	29.112	175.531	23.990
496.054	25.386	119.343	18.155
505.321	24.885	64.207	23.551
451.172	23.962	67.281	28.151
384.113	22.446	79.323	24.794
311.234	21.046	77.085	25.244
251.496	20.673	89.171	23.350
184.497	15.626	83.218	20.138
139.107	6.451	112.345	8.278
84.599	17.256	74.153	18.236
56.088	27.379	70.094	26.508
71.885	27.388	73.354	27.122
66.415	29.212	71.959	28.803
79.040	29.604	75.384	29.596
71.616	30.807	76.406	30.496
81.965	29.855	81.099	29.405
75.339	31.444	75.876	31.002
81.137	31.132	80.785	30.855
78.749	30.725	80.390	30.334
82.488	30.549	83.292	30.140
79.645	30.948	80.054	30.479
79.928	31.582	79.562	31.093
80.286	31.105	80.673	30.928
80.145	31.520	80.427	30.830
83.129	30.290	82.725	30.199
78.540	32.259	79.181	31.639
79.466	31.867	78.308	31.589
80.719	31.451	82.210	31.099
84.114	27.494	84.590	27.763
91.487	26.043	130.341	31.528
82.010	28.509	213.515	32.820
85.383	27.160	273.516	31.491
84.137	27.785	351.960	33.385
81.622	28.526	416.616	32.959
80.480	28.870	481.354	33.703
81.077	27.276	501.126	26.211
87.502	25.859	475.415	27.969
77.869	27.034	482.443	27.756
83.704	26.333	472.811	27.660
79.085	26.985	476.094	27.984
81.779	26.686	470.476	27.827
80.316	26.872	474.438	28.148
81.361	26.684	470.857	27.612
79.981	26.713	471.953	28.048
79.772	27.238	471.304	28.405
79.861	26.415	473.707	26.810
82.391	23.842	430.918	19.952
84.278	22.165	352.885	19.557
81.712	22.239	301.210	19.493
82.652	20.963	236.592	16.874
84.398	20.287	170.115	16.829
82.950	19.346	107.488	15.048
83.331	19.887	60.439	19.809
74.765	25.395	71.802	22.962
127.042	34.356	65.968	26.054
221.619	32.506	72.243	27.657
285.193	34.335	75.824	26.798
368.719	32.839	78.181	27.181
432.972	35.567	78.734	27.667
510.119	31.276	78.622	27.866
514.902	26.476	86.500	25.436
502.180	28.785	81.733	25.840
502.904	27.385	82.479	26.099
494.912	28.865	82.979	26.213
497.210	28.095	81.972	26.284
493.860	28.496	84.031	26.226
492.808	27.944	81.457	25.870
493.203	28.505	82.643	26.077
493.286	27.896	81.830	26.026
490.823	29.033	81.613	26.314
492.733	24.316	83.658	25.153
439.986	19.477	87.470	22.554
367.623	18.995	85.642	21.913
299.699	16.893	86.784	20.594
228.200	16.607	84.650	19.953
164.820	14.387	85.918	19.040
92.195	15.654	86.359	18.396
60.192	21.316	81.024	20.245
71.511	20.503	80.539	20.386
71.728	20.801	84.053	20.308
78.048	20.595	81.897	20.069
79.212	20.582	81.785	20.413
80.936	20.609	80.636	20.063
80.264	20.938	81.681	20.699
80.346	21.103	78.099	20.997
80.995	23.613	121.410	29.456
77.839	24.831	216.962	28.676
82.047	24.471	272.210	29.643
76.772	26.787	355.033	32.005
80.212	26.799	413.460	31.694
77.533	28.117	483.742	32.957
80.652	26.523	494.679	25.431
83.599	25.961	474.624	28.514
76.951	27.603	481.369	27.905
84.025	25.967	471.670	27.595
78.443	27.207	474.565	28.194
80.428	27.385	470.924	28.655
78.682	27.726	472.632	28.770
81.115	27.473	470.767	28.677
80.421	27.490	471.140	28.872
79.130	27.952	471.677	29.537
81.480	26.053	475.952	25.930
82.823	23.785	426.494	20.231
83.913	22.907	349.550	19.924
84.756	22.124	295.234	19.657
81.622	21.384	232.921	17.577
83.405	20.288	169.809	16.547
83.958	19.253	104.093	15.241
83.167	19.729	61.984	19.577
79.884	21.072	74.973	21.073
81.935	20.401	75.607	19.977
79.436	21.325	77.219	21.282
80.063	21.616	78.853	21.038
82.659	20.962	81.457	21.102
79.309	21.853	80.591	21.223
82.704	21.370	80.972	21.101
80.555	21.887	81.867	21.335
80.645	22.425	81.464	21.722
81.413	21.903	81.255	21.511
80.354	22.377	82.367	21.784
80.965	22.189	81.569	21.720
80.689	21.910	81.778	21.508
80.324	22.013	82.800	21.718
78.466	22.822	80.994	22.060
81.234	21.195	82.382	21.182
81.436	20.786	84.919	19.886
84.853	19.998	80.987	20.748
74.034	25.534	83.240	21.791
139.510	32.765	72.959	24.757
232.976	30.026	78.532	25.534
291.737	33.361	77.443	25.830
372.443	32.725	75.869	27.194
435.703	35.714	77.853	27.806
511.619	31.096	78.032	28.142
509.671	27.037	84.538	26.121
500.113	28.459	84.008	25.705
499.270	27.799	81.464	26.245
491.420	29.730	80.233	27.187
491.927	29.016	79.480	27.105
491.211	29.805	81.569	27.166
492.681	29.381	78.167	28.419
486.279	33.890	123.484	36.903
487.219	34.625	213.813	37.155
489.398	35.283	275.500	37.208
490.622	30.209	350.848	36.885
427.704	26.930	415.400	36.148
349.409	29.109	479.519	36.055
290.998	24.335	494.082	28.404
223.977	24.193	479.631	29.550
159.731	23.651	479.213	28.732
93.650	23.646	475.639	28.562
57.357	29.987	471.640	29.841
74.541	29.280	468.574	31.146
71.810	29.394	474.393	30.114
77.444	29.681	469.141	31.253
77.018	28.890	475.945	29.902
80.906	29.631	470.319	31.365
77.929	28.699	475.266	28.442
85.756	25.304	425.345	21.543
84.749	23.595	350.072	21.026
86.845	21.403	292.959	18.393
85.741	21.899	231.294	18.823
78.197	22.537	163.221	18.011
90.763	13.644	112.688	9.511
101.821	13.297	80.069	13.141
69.377	24.438	58.067	24.763
70.206	26.521	68.952	25.738
74.921	27.039	71.474	26.976
74.892	27.885	75.003	27.204
80.398	27.067	80.017	26.838
79.033	27.353	79.062	26.744
81.062	27.694	81.046	27.497
78.764	29.725	77.831	29.208
76.712	31.585	77.749	31.382
77.787	32.764	78.017	32.032
80.883	30.426	81.472	30.263
91.054	26.088	91.984	25.950
84.890	27.294	82.233	27.098
78.264	29.747	79.196	29.363
80.160	29.140	80.166	29.104
80.354	29.023	84.061	28.685
80.331	30.019	78.674	29.640
77.063	31.410	77.846	31.131
78.220	32.051	77.443	31.543
80.913	31.470	79.920	31.715
76.205	33.383	78.428	32.629
78.906	34.063	77.294	34.058
78.093	34.483	79.330	34.010
79.093	34.389	78.159	34.192
81.540	33.675	83.001	33.383
81.316	33.473	81.546	33.247
78.921	34.157	80.382	33.658
80.637	34.188	80.614	34.003
79.391	33.761	81.882	33.221
80.339	33.849	81.763	33.774
78.369	34.373	81.681	33.361
80.540	34.468	82.367	36.189
80.637	34.916	152.902	40.157
84.129	34.818	233.585	39.201
79.234	36.618	297.234	40.527
96.538	44.064	348.505	42.699
167.708	44.769	385.892	42.962
228.514	44.643	419.339	43.518
281.089	41.564	453.473	39.472
346.521	37.211	473.580	32.605
416.355	37.948	470.208	32.703
474.534	34.447	470.439	32.860
482.645	32.345	473.625	31.710
482.757	34.317	469.133	32.967
488.644	34.214	468.342	33.598
488.958	34.095	471.028	33.499
491.248	33.938	470.387	33.070
491.614	34.431	472.341	34.526
489.032	33.909	466.820	30.084
498.039	30.347	399.307	24.629
495.084	29.781	331.106	25.151
496.815	27.223	269.755	22.787
472.908	19.229	213.716	19.627
395.432	18.555	154.984	17.556
332.396	15.730	87.619	16.342
252.011	17.007	61.536	21.608
200.577	8.677	98.721	10.650
145.092	11.549	74.697	14.727
94.031	5.875	95.976	6.931
105.709	4.030	101.549	3.142
95.516	7.794	97.147	8.221
100.351	17.379	90.417	16.072
57.722	24.893	46.898	26.278
57.857	28.409	76.100	26.628
85.248	22.170	81.143	22.211
72.675	24.672	77.622	23.854
81.137	24.666	78.413	24.172
79.436	25.147	78.868	24.724
79.070	25.884	78.390	25.336
79.928	25.071	80.912	24.541
82.271	23.963	82.800	23.666
80.107	24.777	81.516	24.093
81.585	24.476	81.434	24.259
78.317	24.902	82.151	24.308
82.779	24.007	81.890	23.516
80.383	24.420	82.024	24.154
80.189	24.398	83.732	23.678
80.563	24.011	81.084	23.739
79.354	24.826	82.255	24.112
81.100	24.731	79.942	24.437
79.010	25.397	79.592	24.803
82.480	23.655	83.285	23.348
83.338	22.477	86.172	22.016
82.197	22.539	84.038	22.113
81.368	23.278	83.225	22.780
81.600	22.811	82.748	22.410
82.227	22.675	83.456	22.223
81.667	23.184	81.904	22.708
81.674	22.949	82.098	22.404
83.629	22.515	82.240	22.300
80.018	23.069	81.987	22.546
81.152	22.662	81.405	22.291
81.637	22.366	83.277	21.836
82.361	22.145	81.710	21.803
79.988	22.465	81.099	22.002
79.518	23.216	79.241	22.755
79.973	23.439	78.458	22.823
79.958	23.027	79.532	22.871
82.055	21.264	83.755	20.519
80.107	24.396	94.901	28.111
73.847	28.537	189.633	33.810
74.429	29.033	252.573	31.505
77.936	30.116	319.564	35.923
77.846	29.436	392.562	33.781
82.600	28.200	463.105	34.510
81.130	26.112	505.438	26.172
87.084	24.452	479.265	25.693
82.980	24.984	484.115	26.548
79.667	25.092	474.557	26.108
81.316	25.454	476.370	26.928
80.525	25.194	473.617	26.399
80.704	25.961	474.580	27.374
79.294	26.035	471.886	27.442
81.018	26.157	476.094	27.399
80.958	25.499	470.998	26.970
78.070	27.142	476.027	28.166
83.876	23.928	450.981	21.166
85.077	22.957	377.185	20.025
81.406	22.887	316.304	19.093
108.395	32.022	240.285	20.920
209.837	30.724	178.419	22.349
273.851	30.398	122.089	19.927
350.662	32.631	55.157	24.500
414.691	34.929	64.737	29.726
484.100	34.562	73.190	27.725
521.200	26.153	76.189	26.615
493.793	29.455	82.195	25.896
504.195	27.526	77.801	26.134
491.592	28.607	82.427	26.301
494.539	28.882	77.883	26.672
492.524	28.085	81.740	25.936
492.360	29.015	80.651	26.806
488.861	28.583	81.546	26.203
498.262	26.902	84.016	25.319
484.466	31.299	75.980	28.446
492.308	29.197	79.248	28.317
461.536	21.206	85.978	24.836
380.091	20.905	86.754	23.492
319.017	20.002	86.187	22.861
255.130	17.809	87.455	21.434
188.101	16.313	87.649	20.194
117.229	15.531	85.978	19.368
65.341	20.711	84.016	20.603
68.154	21.828	80.882	20.903
74.608	21.108	82.733	21.160
74.287	22.296	81.673	21.478
80.928	21.306	82.113	21.132
79.675	20.942	83.911	20.558
80.540	21.207	81.987	20.799
79.182	21.561	79.980	21.047
84.390	21.523	81.755	21.557
76.332	20.585	80.300	19.992
94.120	14.800	95.319	14.409
82.831	14.264	83.897	13.804
101.336	4.369	106.302	3.814
109.290	3.711	105.824	3.785
101.866	4.955	105.518	4.213
108.656	13.167	100.034	13.447
69.362	19.561	67.154	19.372
60.722	23.780	63.297	23.068
72.116	24.110	73.914	23.906
74.048	23.721	75.316	22.948
79.287	23.444	78.942	23.233
77.966	23.975	78.077	23.325
80.152	23.563	80.479	23.476
79.451	23.741	82.121	22.951
79.809	24.424	77.928	24.082
81.809	23.579	81.628	22.761
80.085	25.947	85.881	28.463
74.593	30.091	165.564	35.627
72.683	32.423	239.263	35.043
77.018	32.294	301.815	37.493
78.779	32.206	375.834	36.252
85.189	29.845	439.767	35.798
89.345	26.760	501.417	29.024
88.203	25.014	482.615	25.340
84.905	26.283	479.019	28.786
79.525	26.423	477.094	27.027
84.099	25.565	474.520	27.455
79.070	26.869	470.969	27.917
79.764	27.417	471.782	28.984
79.652	27.158	471.237	28.194
80.734	27.749	472.155	29.546
78.839	26.850	472.468	27.651
87.920	21.841	481.809	24.238
96.978	12.014	482.138	9.386
109.559	3.331	437.566	2.465
97.978	6.155	400.717	3.891
108.029	4.558	361.562	2.892
107.865	4.915	331.076	2.981
114.663	4.806	296.935	2.955
118.192	4.939	269.822	2.724
127.071	5.331	236.815	3.352
130.526	6.019	211.702	3.153
135.272	13.148	160.915	12.065
80.279	17.705	110.174	18.814
55.320	25.581	85.710	22.404
77.936	23.712	83.024	24.064
72.780	23.874	84.187	22.395
86.017	21.260	88.664	21.448
73.646	24.750	78.152	23.445
91.800	12.415	96.931	12.071
116.446	0.007	117.471	-0.290
103.425	3.604	100.012	3.410
108.954	3.247	111.950	2.951
110.514	3.590	109.905	3.221
115.312	3.865	117.926	3.655
120.080	4.263	119.709	3.572
127.885	4.321	127.759	4.164
133.160	4.710	133.892	4.133
141.831	4.902	140.734	4.433
148.166	5.182	147.680	4.623
156.433	5.734	155.626	5.251
165.440	5.474	164.236	4.900
171.409	5.547	168.496	5.018
177.214	6.394	174.427	5.822
186.355	6.356	184.082	6.055
191.921	6.783	191.334	6.047
204.927	4.631	200.302	4.558
210.911	4.603	206.681	4.406
217.209	5.064	212.232	4.940
224.320	5.043	217.775	5.218
229.439	6.283	224.482	6.280
239.154	7.151	232.234	7.786
241.818	8.405	236.845	8.764
255.443	7.399	249.081	7.873
260.181	7.326	254.953	7.571
268.053	8.124	260.974	8.083
277.567	7.605	268.375	7.970
282.775	8.286	274.075	8.261
291.229	7.982	282.454	8.453
296.400	8.698	287.751	8.487
305.735	8.018	294.824	8.687
309.033	8.658	299.293	8.383
317.913	8.770	304.493	9.415
323.576	9.485	314.752	9.345
334.246	9.067	319.012	9.499
339.164	9.848	327.592	9.983
348.349	9.839	334.844	10.050
354.908	10.488	343.753	10.760
361.944	10.664	348.460	10.953
368.317	12.595	356.287	12.346
370.078	18.457	337.679	18.597
300.542	14.917	254.729	15.258
209.621	12.851	167.630	13.562
143.151	15.363	127.334	15.903
118.558	16.528	112.755	16.253
104.082	15.943	98.132	16.334
92.733	17.157	93.491	16.756
88.942	16.710	86.694	16.778
84.159	17.181	87.366	17.205
83.122	17.601	84.963	17.023
83.256	16.939	83.516	17.257
85.256	23.692	80.360	18.828
161.112	28.760	73.280	21.884
243.683	26.587	81.673	21.726
311.988	30.420	76.577	22.167
395.888	29.257	77.010	23.856
462.722	31.735	82.009	23.877
526.729	23.142	81.099	22.264
503.971	22.752	88.806	20.929
501.389	24.455	79.032	21.795
498.151	23.283	82.501	22.046
492.778	24.981	81.516	22.262
494.748	23.878	81.882	22.242
491.942	24.800	82.330	22.338
492.024	24.536	81.009	22.615
491.711	24.981	81.539	22.547
489.793	24.988	80.285	23.019
492.196	25.148	80.741	22.743
481.399	18.646	82.956	20.857
428.503	6.035	106.458	7.572
387.926	2.771	107.921	2.827
352.237	3.163	104.332	4.237
319.987	2.512	109.159	3.210
288.827	2.580	111.420	3.735
259.704	2.256	117.836	3.342
233.177	2.167	123.312	3.723
207.307	1.943	131.303	3.109
183.527	1.849	136.130	3.621
159.597	1.911	146.568	3.146
142.659	3.501	148.336	3.891
139.391	4.416	157.924	4.858
140.480	4.852	165.213	4.644
145.315	5.274	171.823	5.283
149.031	5.330	178.978	4.996
155.583	6.273	184.216	5.962
163.403	6.251	192.423	6.119
170.163	6.860	199.906	6.335
175.976	6.858	203.152	6.651
181.908	8.289	212.493	7.827
188.802	7.744	216.872	7.313
199.502	8.878	228.795	8.448
204.114	7.353	232.458	6.889
212.232	15.355	238.166	14.890
180.572	16.954	194.631	17.910
97.180	16.871	113.569	14.618
88.748	24.564	91.372	26.787
80.876	25.988	169.652	31.629
76.563	28.606	236.084	30.904
80.846	28.291	299.950	33.941
73.765	31.197	368.590	34.167
82.823	27.425	436.007	34.078
85.540	24.454	503.961	26.734
90.188	21.458	487.636	22.346
83.995	23.016	481.205	25.274
80.965	22.867	477.713	23.849
80.801	23.640	473.222	25.215
82.428	23.177	474.319	24.406
80.279	24.158	470.931	25.673
83.391	23.270	475.624	24.425
78.682	24.143	468.559	25.739
89.061	16.791	487.524	18.550
93.053	19.569	473.983	22.200
54.103	30.904	441.767	29.962
79.518	27.550	396.733	23.420
79.988	25.751	319.863	24.342
74.996	26.860	265.913	22.597
85.346	24.393	199.727	22.089
79.339	24.211	149.366	20.227
83.256	22.822	82.389	19.766
81.279	25.100	62.170	25.868
75.809	26.274	72.131	25.719
88.688	21.499	82.800	21.462
86.413	20.824	83.471	20.881
83.599	20.847	83.426	20.641
83.473	20.175	83.412	20.163
81.219	20.347	83.986	20.097
82.562	20.273	83.315	20.031
81.824	20.054	83.979	19.931
81.697	19.843	83.643	19.674
80.771	20.000	83.889	19.956
81.324	20.058	83.277	19.679
80.503	19.860	82.486	20.020
79.682	20.150	83.516	19.251
83.353	20.676	86.030	23.382
72.847	26.534	157.051	31.761
95.673	36.923	231.048	34.507
183.848	40.878	279.992	40.068
253.779	39.475	349.326	38.423
325.150	39.163	404.865	37.977
391.873	36.845	470.155	34.355
462.006	35.503	478.183	28.954
510.821	28.680	473.908	29.934
491.592	29.949	480.586	28.048
497.957	30.504	466.932	30.039
491.726	30.234	474.229	29.931
489.331	31.538	468.148	30.325
493.718	30.872	471.580	30.438
491.196	31.444	471.476	30.886
491.554	31.249	472.476	30.217
492.950	31.606	471.655	31.539
491.151	30.802	465.619	26.679
498.442	26.863	393.151	22.409
464.543	19.339	332.509	20.995
387.396	18.019	280.462	16.791
332.172	14.691	214.485	14.762
254.078	15.080	144.158	14.970
186.959	14.932	80.688	16.760
118.961	13.900	70.236	18.616
64.490	19.482	75.316	19.251
67.967	20.494	75.757	20.167
72.176	20.249	79.756	19.666
78.600	19.966	79.733	19.664
76.227	20.860	79.248	20.422
87.084	12.605	92.126	12.658
105.723	2.769	107.734	3.139
101.664	6.989	101.042	7.362
86.398	17.423	83.210	17.350
62.423	22.496	60.402	22.242
73.190	23.038	76.988	22.901
77.257	21.184	76.503	20.833
78.891	21.921	79.495	22.118
77.802	18.677	82.024	17.699
105.559	4.579	109.831	4.501
105.156	5.232	135.198	9.319
96.926	9.288	213.448	12.757
107.447	8.604	274.926	12.280
106.335	10.786	343.268	14.502
117.326	11.300	403.171	15.232
118.737	12.448	472.968	15.999
131.019	10.600	493.672	8.940
140.988	9.415	477.907	10.340
143.420	11.866	477.706	11.077
151.344	11.564	469.536	12.422
158.858	11.832	477.691	11.038
168.730	11.054	471.506	11.840
171.812	13.921	473.632	13.311
157.456	18.848	453.421	24.863
53.566	36.719	431.284	38.370
79.010	33.569	468.066	34.462
95.501	22.999	477.228	24.572
91.748	21.366	439.357	18.879
90.270	19.363	369.172	16.727
86.607	19.980	301.897	16.677
86.077	17.439	235.875	13.589
85.353	18.579	166.653	15.407
77.891	13.975	106.749	10.041
110.029	1.466	91.887	1.254
105.962	1.597	97.222	2.267
103.672	3.388	98.393	2.978
111.021	2.480	107.891	3.055
110.842	3.664	112.106	3.323
120.445	3.415	120.776	3.591
125.915	4.044	126.289	3.786
133.004	4.278	131.631	4.838
136.503	5.499	139.510	5.441
149.016	4.893	148.709	4.965
154.284	5.332	153.798	5.476
163.156	5.660	165.392	5.863
170.073	5.124	169.369	5.125
175.662	6.283	175.987	6.374
186.161	5.762	184.231	5.877
191.324	6.329	191.520	6.575
198.913	6.573	199.638	6.369
207.636	6.433	202.995	6.559
214.187	7.040	211.844	7.097
221.709	6.704	217.574	6.702
228.454	7.657	225.132	7.932
238.371	7.563	235.957	7.493
245.601	7.478	240.993	7.724
251.749	7.920	250.379	7.864
260.099	7.567	254.639	7.842
266.098	8.259	262.354	8.211
274.321	8.128	268.062	8.444
281.305	8.695	277.828	8.839
289.603	8.062	283.565	8.333
293.177	8.650	286.938	8.600
302.698	9.194	294.100	9.747
308.570	8.610	302.718	8.539
314.920	9.623	302.568	9.655
323.837	9.388	315.080	10.003
327.867	9.732	318.542	9.490
337.358	10.392	326.011	10.867
345.446	10.418	335.948	10.520
352.923	10.588	341.581	10.795
359.564	11.382	345.707	10.998
369.839	11.095	351.781	12.112
369.495	12.837	364.979	13.192
369.406	18.317	354.131	19.052
295.378	14.928	272.135	15.612
201.786	13.982	181.224	14.459
131.772	19.193	125.409	19.310
111.760	21.520	112.352	21.367
99.023	20.279	97.296	20.217
90.979	19.829	89.917	19.832
85.659	23.539	86.732	21.231
131.310	32.861	77.488	25.432
222.044	31.970	75.883	27.541
284.827	35.130	77.883	28.058
363.981	36.902	80.241	34.387
423.891	38.318	166.989	37.575
496.673	33.815	248.812	32.777
513.171	28.095	316.878	32.947
493.166	31.761	384.452	32.792
500.150	31.538	444.781	36.035
489.682	31.470	500.484	30.334
497.621	29.366	476.922	27.757
492.890	30.346	478.571	30.488
491.092	30.450	475.430	29.203
492.174	30.652	473.401	30.355
490.278	30.253	472.289	29.878
490.823	30.823	474.550	29.622
495.061	25.423	474.177	27.963
437.688	20.885	479.668	26.673
361.079	21.230	475.341	25.345
295.535	20.806	475.281	26.409
232.237	18.950	462.769	20.490
171.887	14.443	398.680	16.805
97.060	15.454	334.941	15.136
66.430	18.621	262.451	15.050
70.959	19.026	198.034	15.337
76.668	17.177	134.720	12.959
79.384	17.198	74.347	14.639
78.317	19.353	64.826	21.891
76.018	23.318	138.846	28.620
76.742	24.205	220.334	28.539
79.652	21.296	292.451	25.550
95.867	11.880	385.138	16.527
103.686	8.203	454.771	13.170
114.319	23.602	484.025	20.138
210.322	21.074	481.018	16.015
291.215	19.019	487.129	13.956
345.737	22.047	471.573	14.806
433.442	22.983	478.504	17.547
462.916	39.186	431.247	33.989
490.517	38.131	453.219	39.164
487.682	36.896	471.289	33.281
491.719	38.529	454.890	38.313
485.428	40.020	472.229	37.619
492.196	40.124	465.015	39.255
488.443	40.047	472.453	35.831
499.083	36.526	403.641	29.768
493.696	36.525	333.509	31.513
492.360	36.725	270.628	30.453
491.741	36.991	209.576	31.050
493.793	33.599	149.359	28.769
459.805	24.955	97.296	25.499
377.054	27.446	64.468	30.419
310.130	29.538	118.642	38.326
233.782	33.204	201.480	40.156
172.991	33.259	259.385	40.406
108.343	31.725	317.222	39.424
58.073	39.649	365.695	42.396
65.027	40.079	398.441	42.004
82.659	33.221	447.265	37.518
85.472	29.337	470.185	30.522
97.493	25.771	474.826	28.604
81.339	26.902	471.670	28.702
93.546	21.340	486.696	23.867
83.823	25.539	468.827	27.585
65.602	33.031	460.247	35.325
79.443	32.248	477.116	33.787
76.765	33.226	464.925	34.812
75.705	35.425	468.462	37.207
92.173	40.280	469.417	35.464
177.356	38.103	420.854	28.409
260.517	35.958	346.088	27.782
331.568	36.778	285.244	27.466
403.797	35.467	222.699	25.930
474.482	35.382	165.079	25.466
521.707	26.954	105.660	22.566
501.456	28.447	68.520	25.954
499.158	30.464	69.751	28.572
497.412	31.221	101.967	33.831
490.584	34.745	188.379	37.693
491.539	34.433	259.802	36.587
491.271	32.936	326.533	36.061
508.418	22.993	409.401	27.870
516.409	22.954	482.078	27.630
465.916	39.478	463.515	38.664
474.892	40.102	469.126	40.311
475.833	26.644	490.949	31.653
390.776	26.032	478.937	30.207
327.583	24.174	480.981	29.143
253.272	23.437	480.511	28.383
190.198	23.220	476.609	27.755
126.780	21.135	478.064	27.411
65.445	26.105	476.796	27.415
67.094	29.112	469.611	30.216
74.653	27.437	479.519	28.134
75.974	25.707	436.477	21.856
83.861	22.989	363.770	20.614
78.966	23.085	306.060	20.240
82.294	21.547	244.321	17.939
82.532	20.695	178.486	17.196
82.712	19.764	116.478	15.837
83.465	19.889	65.296	18.963
78.787	21.794	69.422	22.150
79.578	22.004	73.384	21.539
80.466	21.723	76.540	21.841
80.354	21.974	78.495	21.527
80.227	22.033	80.039	22.098
80.607	22.300	80.450	21.662
81.794	21.385	81.211	21.651
79.876	21.896	82.546	21.259
82.503	21.248	80.629	21.427
79.242	21.590	83.419	21.091
83.420	21.140	81.934	21.168
78.824	21.528	85.486	20.745
100.500	30.535	76.652	24.017
187.556	31.807	77.435	26.156
261.308	33.112	79.472	26.279
342.200	34.113	74.876	27.484
410.423	35.058	84.255	30.951
474.586	38.593	145.203	38.395
512.932	32.705	234.211	35.889
499.106	33.373	298.316	36.638
495.636	34.783	366.658	37.201
495.830	34.566	418.802	37.718
491.622	35.390	471.565	36.718
494.867	33.679	476.997	32.206
493.383	34.115	471.871	34.542
489.025	35.417	474.632	33.996
494.763	34.646	470.140	34.824
489.488	35.420	473.654	34.289
493.106	34.980	468.603	35.508
468.714	26.952	479.802	31.732
391.761	25.908	476.214	30.517
322.457	25.755	473.737	30.249
256.607	23.695	476.370	29.547
189.840	22.425	468.835	24.502
131.101	17.969	402.321	19.156
70.288	22.445	333.859	20.423
66.736	24.871	266.674	20.566
75.011	22.631	209.516	19.960
76.981	21.421	153.850	16.749
86.599	18.752	86.277	15.951
77.548	22.267	60.447	22.830
85.748	17.559	87.679	16.844
92.576	18.979	73.563	19.423
59.961	28.326	62.230	28.350
84.129	25.148	86.202	24.577
82.234	23.237	79.808	23.524
79.339	25.295	80.644	24.626
82.585	23.824	80.315	24.177
81.458	24.175	84.717	23.783
82.212	24.114	80.032	23.799
80.503	24.261	81.531	24.125
79.667	24.298	79.972	24.008
79.876	24.221	83.009	24.001
80.928	24.014	81.972	23.571
81.286	23.999	82.218	23.936
80.406	23.800	81.987	23.419
81.898	23.840	83.941	23.742
81.204	23.629	79.778	23.378
79.869	27.394	109.816	32.504
73.765	30.357	202.973	35.555
74.563	34.798	263.816	37.015
110.089	42.160	322.675	41.147
197.644	39.242	381.579	37.110
275.649	39.811	444.206	39.006
343.894	38.590	479.467	33.867
406.804	38.846	469.461	34.301
464.759	39.081	474.005	35.489
498.845	33.829	474.311	33.613
490.495	34.451	473.848	33.291
492.704	35.774	467.738	35.230
492.286	35.490	476.990	34.814
493.569	35.293	469.864	34.374
492.301	35.808	475.035	35.307
493.860	35.332	471.222	34.269
492.495	35.579	475.848	34.606
495.479	32.419	436.775	26.352
497.233	31.158	354.914	26.207
494.479	27.334	298.278	24.533
446.762	19.953	237.658	20.965
365.026	20.816	183.097	19.775
310.167	17.225	116.165	16.501
240.937	16.355	66.736	19.540
170.588	16.729	72.825	21.320
103.866	15.687	80.278	19.040
59.879	21.535	75.525	20.865
69.512	22.109	77.189	21.715
73.146	21.552	81.449	21.155
75.854	22.300	79.838	21.610
78.197	22.189	81.091	21.838
78.682	23.035	79.674	22.451
79.025	23.570	78.487	23.115
77.682	25.503	76.234	24.978
77.182	26.126	78.383	25.713
79.906	25.277	82.143	24.628
81.533	24.311	82.218	24.039
80.854	23.986	84.963	23.638
84.159	22.525	87.291	22.225
84.592	21.848	85.053	21.374
85.793	21.330	84.501	21.515
82.085	21.478	85.098	21.319
80.839	22.003	81.904	21.723
81.585	22.109	83.367	22.137
80.480	22.355	80.949	22.054
80.130	22.700	83.135	22.643
80.615	22.552	78.495	22.359
78.600	26.098	112.278	32.036
68.989	30.214	206.211	34.623
78.317	29.024	269.121	33.365
80.839	28.316	346.700	33.458
79.779	28.950	406.312	33.571
78.884	30.041	474.923	34.890
79.749	27.967	495.881	27.466
84.913	27.349	476.348	29.263
78.421	27.476	483.436	28.456
92.367	34.676	470.222	30.641
172.118	38.638	468.133	33.834
252.585	37.309	470.983	33.515
317.704	39.387	467.738	34.675
381.382	38.977	468.514	36.075
429.674	39.873	473.401	35.436
480.451	37.527	469.133	36.185
490.420	34.371	478.609	33.088
491.927	32.425	432.321	26.643
496.927	30.486	360.017	26.338
493.114	30.052	300.927	24.459
495.382	29.410	228.079	23.480
496.651	28.872	170.458	23.825
495.151	27.508	110.345	21.173
496.151	28.273	57.433	26.033
488.383	30.862	75.428	29.294
495.263	29.789	74.108	27.151
478.705	23.139	81.002	26.955
402.737	21.336	86.642	23.491
338.201	19.721	82.859	23.604
266.121	18.018	88.090	21.323
200.592	17.425	83.785	21.211
133.280	14.779	88.269	19.319
68.960	19.067	83.785	19.827
63.669	22.905	80.233	21.716
73.825	21.036	81.457	21.131
73.108	22.211	82.598	21.456
78.234	21.930	81.390	21.650
78.727	22.271	81.367	21.744
80.854	21.885	82.471	21.678
80.764	22.035	83.150	21.618
83.987	21.231	83.352	21.114
81.980	21.102	83.889	21.007
81.100	21.575	83.710	21.136
81.421	21.300	81.822	21.112
81.659	21.292	82.934	20.969
82.256	20.915	83.098	20.880
80.495	21.215	83.859	20.857
82.518	21.025	83.658	20.865
82.338	21.006	81.785	20.335
82.286	21.183	78.980	21.388
79.369	21.564	81.315	20.637
81.458	22.435	85.784	25.601
74.877	26.131	172.555	32.424
77.943	26.566	246.955	29.008
82.309	26.255	306.433	32.714
74.407	28.366	380.602	32.221
80.018	29.211	440.058	35.380
77.182	28.909	497.164	29.917
83.920	26.564	474.214	27.309
77.212	28.228	481.115	30.119
80.510	27.332	473.423	27.706
79.316	28.168	472.528	30.260
80.570	28.010	474.080	28.704
79.160	27.641	471.864	29.502
79.772	27.904	472.520	28.723
79.966	27.604	471.357	29.427
79.578	28.028	471.662	28.895
77.690	29.190	471.648	30.207
106.410	36.937	455.614	27.869
205.188	34.265	382.146	25.814
270.404	34.994	321.571	26.285
346.282	35.148	256.012	25.465
416.191	35.890	198.131	25.884
490.338	33.804	136.011	24.535
519.476	26.846	85.277	24.075
499.158	31.016	65.319	28.307
504.187	30.020	76.682	28.389
496.494	30.109	77.055	27.629
496.904	30.232	79.427	28.312
494.442	30.167	80.144	27.753
495.106	29.856	81.136	27.910
493.420	30.149	82.136	27.702
494.502	29.625	81.487	27.844
490.569	30.813	82.188	27.859
496.994	27.730	81.203	27.614
457.618	20.366	89.820	24.096
376.741	20.297	86.754	22.920
313.473	20.161	85.180	22.942
251.466	17.989	84.546	21.820
181.453	17.217	85.650	21.183
114.357	16.167	85.433	20.121
60.020	21.906	82.076	21.577
68.101	23.472	79.025	22.695
73.444	22.130	83.158	22.127
76.630	22.456	82.807	21.820
78.764	21.914	82.942	21.924
79.107	22.433	82.166	21.745
80.533	21.892	81.740	21.924
80.018	22.417	82.561	21.907
80.734	22.029	82.636	21.988
81.040	22.469	82.479	21.817
82.152	22.360	82.113	22.233
81.577	22.439	82.069	21.781
82.592	22.280	82.807	22.330
80.898	22.531	80.338	21.582
81.421	24.363	102.825	29.437
72.989	28.243	201.145	33.064
81.107	27.170	262.675	30.801
78.884	28.302	331.755	34.052
78.026	29.333	396.330	33.606
79.451	30.234	464.075	36.086
78.466	29.146	498.641	28.593
85.069	27.394	475.505	29.318
78.473	28.570	480.989	29.468
82.406	27.264	473.087	28.715
79.078	27.765	476.079	29.079
80.674	27.770	471.080	29.049
80.152	27.739	474.468	28.976
81.413	27.784	468.887	29.111
79.302	27.955	474.595	29.501
79.488	28.062	469.939	29.138
79.727	27.904	475.751	29.054
80.585	25.892	442.811	22.569
83.965	23.966	368.679	21.122
82.756	23.305	307.493	20.244
84.405	22.543	247.693	19.272
84.383	20.901	187.267	17.303
83.450	20.643	118.500	16.221
82.831	20.324	65.983	19.609
81.794	29.242	67.386	24.712
161.097	34.305	68.229	27.061
243.967	32.935	75.891	27.633
316.204	35.778	74.063	28.130
392.403	34.827	76.361	29.473
456.283	37.733	77.129	29.919
520.566	30.577	80.696	29.176
505.336	29.103	86.135	27.287
499.121	30.859	79.994	28.390
499.538	29.719	83.068	27.902
494.927	30.409	82.546	28.171
494.233	30.197	81.815	27.702
493.524	30.176	80.435	28.361
489.331	30.778	81.390	28.186
493.577	30.458	80.927	28.444
491.502	30.059	82.636	27.762
493.793	30.380	81.666	28.340
481.981	23.801	85.575	26.025
412.572	20.526	86.329	24.000
341.007	20.889	86.635	23.166
283.059	18.601	85.978	22.332
212.456	17.221	86.926	20.892
145.577	15.136	86.015	19.697
77.690	18.291	86.068	19.903
61.572	23.318	77.689	21.910
72.728	22.006	80.382	22.108
72.541	23.052	79.316	22.132
78.645	22.255	81.710	22.138
79.175	22.557	82.934	22.025
81.197	22.053	83.106	21.738
80.846	22.624	81.994	22.406
80.369	22.155	81.934	21.375
82.100	24.091	89.917	27.525
74.369	27.481	179.695	33.436
77.891	27.924	250.364	30.664
81.361	27.396	314.752	33.918
73.369	29.454	386.272	33.036
81.048	30.202	445.885	36.390
76.332	29.701	497.671	30.564
85.801	27.334	476.422	28.112
78.496	28.672	477.922	30.571
81.301	28.758	474.490	29.585
82.301	27.772	474.781	29.162
81.033	28.242	471.125	29.649
78.816	28.783	474.975	30.042
80.876	28.375	469.387	29.460
81.339	28.120	473.199	29.619
80.600	28.149	468.954	29.257
78.346	29.139	473.296	30.632
82.383	26.486	456.151	23.943
83.973	24.525	384.877	21.198
85.144	23.903	317.423	20.995
82.980	22.839	259.220	19.815
83.495	21.977	198.705	18.217
84.211	20.578	133.407	16.398
85.383	20.776	74.473	18.769
80.257	22.338	65.617	22.952
80.286	22.853	76.316	22.013
81.935	22.163	76.063	22.405
79.809	22.984	78.211	22.095
81.212	21.992	77.793	22.311
79.175	22.899	82.554	22.110
81.779	22.292	81.166	22.102
81.421	22.613	81.405	22.183
79.100	24.081	81.263	22.495
118.088	33.855	75.152	25.370
219.813	32.348	74.787	27.532
279.858	33.768	81.106	26.893
358.012	34.421	75.413	28.277
422.414	36.253	79.450	28.900
497.442	34.237	75.891	29.543
516.663	27.585	85.829	26.867
496.494	30.398	79.472	27.495
499.419	29.579	82.703	28.102
494.091	30.111	83.538	27.523
494.062	29.969	82.248	28.080
491.927	30.451	81.927	27.958
492.689	29.856	81.994	27.914
492.472	30.620	81.017	27.977
493.629	29.641	81.472	28.052
490.047	31.186	80.994	28.122
495.666	26.990	83.128	27.560
447.836	21.104	87.806	24.230
372.704	21.064	86.896	24.091
307.966	20.410	87.373	23.096
244.735	18.365	86.672	22.385
173.036	16.941	88.201	20.850
103.127	16.735	84.844	20.142
59.409	22.780	81.845	21.942
69.930	23.657	78.778	22.847
75.026	22.848	81.024	23.715
74.571	26.441	132.743	32.299
73.175	27.216	229.504	31.038
79.913	27.117	280.999	31.881
76.041	28.261	358.667	33.413
78.264	29.629	417.422	34.611
77.429	29.828	486.099	33.858
80.682	27.992	490.210	27.218
83.152	27.796	475.967	30.330
78.697	28.262	479.071	28.702
82.950	27.099	474.393	28.775
79.145	27.781	473.274	28.680
80.525	28.073	472.312	29.784
79.749	27.798	474.207	28.626
79.966	28.290	470.155	30.018
79.525	28.399	473.617	29.071
82.055	27.580	470.663	29.743
78.861	27.573	473.990	26.734
82.331	25.018	416.123	21.717
84.443	24.271	347.655	21.329
84.562	23.253	285.192	20.115
84.458	22.636	226.340	19.454
83.793	21.262	164.437	17.177
84.435	20.703	93.790	16.562
82.928	21.612	58.119	22.322
75.235	23.839	75.824	23.217
84.584	22.288	72.377	21.793
80.197	22.982	78.801	23.117
81.145	22.605	78.987	21.866
80.466	22.427	80.136	22.707
79.503	22.912	82.583	22.056
82.741	22.146	80.621	22.206
80.294	22.393	82.098	22.044
80.070	22.619	81.875	22.175
81.928	22.003	83.165	21.829
79.443	22.379	83.352	21.901
80.085	22.243	81.330	21.914
79.003	22.722	81.315	22.262
80.525	22.635	82.374	22.208
80.742	23.150	81.606	22.448
80.846	22.268	82.606	22.255
85.629	31.021	79.107	24.698
174.036	34.595	72.220	27.730
253.107	32.345	80.196	27.037
321.897	34.790	76.368	27.592
397.775	33.763	79.868	27.816
466.386	35.823	77.271	28.584
520.394	28.355	81.688	27.502
502.366	28.612	85.642	26.284
500.322	29.331	79.980	27.392
495.435	29.480	82.852	27.124
497.852	29.822	80.815	27.527
497.494	29.017	83.680	27.114
494.390	29.324	82.852	27.162
493.136	29.578	82.919	27.325
494.793	29.412	82.382	27.484
491.741	29.612	84.956	27.202
496.128	29.183	80.345	27.474
477.608	22.281	87.358	24.911
405.953	20.504	85.493	23.416
336.791	19.737	85.157	22.751
268.135	18.790	90.179	25.021
194.399	22.121	165.593	32.362
129.885	20.459	249.283	28.170
68.206	24.490	302.688	31.732
54.864	30.409	375.394	33.661
72.011	29.237	437.678	35.410
68.325	29.697	495.112	31.036
80.503	27.166	482.391	27.740
78.540	28.234	479.996	29.901
80.652	27.938	475.221	28.878
79.130	28.089	473.990	29.598
82.040	27.980	473.050	29.078
79.884	28.025	474.125	29.689
80.257	28.238	471.274	29.130
80.645	28.631	472.528	30.449
80.376	28.567	472.200	29.256
81.943	28.536	473.893	30.481
80.980	27.323	463.761	25.097
85.913	25.293	394.076	21.997
84.555	24.360	328.831	21.465
86.054	22.574	264.950	18.948
85.204	21.829	199.481	18.530
83.637	20.764	138.816	16.580
84.487	20.209	76.495	17.829
79.085	22.451	62.223	22.942
79.369	22.899	75.593	22.261
80.936	22.726	74.235	22.570
80.443	22.679	78.040	22.076
80.831	22.298	77.503	22.200
80.204	22.710	80.718	22.033
81.055	22.277	78.860	22.137
79.831	23.238	80.800	22.480
81.204	22.646	80.726	22.537
77.757	23.642	81.367	22.726
81.219	24.010	78.278	23.476
79.816	23.715	81.308	23.252
80.548	23.489	80.278	22.981
80.607	23.463	80.763	23.041
80.137	23.868	80.129	23.390
80.219	23.586	80.972	23.232
80.361	23.591	80.785	23.067
80.973	23.552	80.502	23.243
79.690	23.586	81.755	23.177
81.055	23.639	82.322	23.094
81.600	23.035	82.695	22.707
81.331	23.175	83.329	22.713
80.495	22.988	82.009	22.419
81.450	22.617	82.919	22.510
82.204	28.829	80.136	24.089
157.433	34.214	74.742	26.503
248.272	30.315	81.516	25.870
306.533	34.683	78.204	26.923
386.769	33.990	75.339	28.325
450.992	36.171	79.666	28.671
516.648	30.040	77.920	27.959
505.515	27.482	86.366	26.172
498.054	30.114	78.286	27.118
500.270	28.275	82.143	26.898
495.293	29.055	82.158	26.521
493.591	28.674	82.889	26.987
490.681	29.556	80.606	26.879
494.054	28.609	82.136	26.587
492.330	29.505	81.539	28.481
488.525	32.628	139.092	36.797
487.324	34.760	228.049	36.142
484.772	28.326	288.960	35.734
413.982	26.498	365.695	34.662
345.081	27.194	425.241	35.817
277.127	25.808	488.487	32.720
216.179	23.401	489.390	26.872
155.045	21.465	480.653	28.216
84.659	23.781	481.973	26.895
62.237	28.883	472.923	29.846
72.258	27.846	476.803	28.989
73.832	28.451	473.722	29.515
78.018	28.212	473.737	29.424
78.690	28.399	475.684	29.919
78.749	28.360	473.759	29.144
80.078	28.702	473.684	30.698
78.779	28.383	470.625	27.022
85.278	25.012	405.029	21.034
85.331	23.489	334.434	21.335
81.518	23.389	279.589	19.863
83.734	22.000	214.716	18.612
84.070	20.911	155.290	16.903
82.003	21.008	86.030	17.722
89.226	12.716	76.174	12.370
110.760	2.526	106.570	1.981
103.694	4.283	91.775	4.191
106.097	4.731	106.593	4.480
109.462	4.837	105.302	4.337
114.140	5.421	114.054	5.139
119.334	5.504	118.508	4.913
126.198	6.061	125.998	5.641
133.347	6.262	131.646	5.643
139.495	7.203	136.817	6.822
146.629	7.514	146.165	6.970
151.673	9.119	150.366	8.612
160.313	10.309	160.162	9.758
164.708	14.178	162.542	13.545
164.634	12.439	157.842	12.942
84.584	22.781	68.079	22.365
52.663	38.576	59.954	38.069
84.920	33.085	88.492	32.131
74.041	32.029	72.996	31.554
92.442	26.722	98.065	26.082
89.270	24.237	86.038	24.081
83.346	25.663	86.829	25.236
83.540	24.809	83.203	24.434
81.324	24.862	84.874	24.686
81.570	24.485	83.553	23.822
81.406	23.937	83.173	23.929
79.988	24.696	83.218	23.960
82.577	23.792	83.456	23.764
79.331	24.706	83.479	23.948
82.920	24.105	82.277	23.785
80.458	24.427	82.643	23.832
82.077	23.879	82.464	23.663
80.346	24.355	83.121	23.575
82.249	23.674	81.263	23.321
80.652	23.939	81.345	23.449
82.629	23.251	82.389	22.826
83.488	22.455	84.210	22.180
82.062	22.667	83.404	22.326
81.256	22.752	83.262	22.337
80.868	22.855	82.098	22.507
81.062	22.966	81.531	22.510
81.659	22.586	81.599	22.396
81.107	22.799	81.270	22.302
81.577	22.426	82.927	22.294
81.413	22.232	83.441	21.761
79.981	23.808	82.039	22.144
113.439	33.751	73.130	25.804
211.620	34.144	72.735	29.020
276.082	33.952	81.173	27.263
358.989	33.124	78.055	27.053
422.153	34.692	78.920	27.819
494.561	33.780	77.435	28.798
517.924	26.498	83.031	26.218
496.233	31.729	106.622	33.448
495.875	32.985	195.072	36.692
493.614	33.006	264.607	34.741
492.830	33.856	329.569	37.609
486.488	35.831	391.234	37.312
492.651	35.384	443.617	38.565
488.025	35.285	480.817	34.264
495.337	33.451	470.260	32.902
491.122	34.615	475.385	33.991
495.957	31.083	471.804	32.250
454.067	24.302	478.989	30.018
376.368	24.330	476.154	28.373
311.682	22.509	475.736	28.271
241.124	22.192	476.922	26.818
181.229	21.194	474.102	26.888
111.521	20.010	475.863	25.592
64.639	25.083	475.841	25.964
71.168	23.928	442.789	20.843
79.921	20.878	372.887	18.052
78.928	21.024	304.963	17.617
79.458	20.618	237.181	17.283
80.660	20.559	177.770	17.111
77.817	20.486	112.099	16.189
80.100	21.322	59.925	20.180
74.325	24.458	65.677	24.613
78.608	24.074	72.981	23.104
80.451	23.683	74.690	23.754
79.227	24.051	78.122	23.090
81.779	23.315	77.764	23.216
80.070	23.756	80.375	23.028
81.122	22.953	81.987	22.796
79.130	23.931	82.315	22.962
82.674	23.035	81.957	22.961
78.705	23.603	82.912	22.794
81.727	23.153	81.979	22.870
78.958	23.400	83.083	22.898
81.376	23.165	82.113	22.701
80.503	23.135	81.591	22.753
80.212	23.479	81.807	23.061
80.965	22.840	82.964	22.514
81.279	22.985	82.740	22.577
81.376	22.894	82.263	22.606
80.145	23.486	81.375	22.833
81.846	23.338	79.756	22.978
81.309	23.379	82.643	22.958
82.309	23.454	81.852	22.832
82.301	23.073	83.785	22.902
81.197	23.240	82.307	22.437
80.660	23.002	81.039	22.818
80.092	23.518	81.524	22.736
81.025	23.043	80.487	22.749
80.600	23.604	80.927	22.937
81.682	23.052	81.449	22.838
79.451	23.553	79.853	22.943
80.607	23.086	81.569	22.880
79.443	23.568	80.949	23.070
79.906	23.182	83.792	22.793
80.324	23.343	79.316	23.760
77.309	26.803	132.236	32.472
89.688	36.861	220.304	34.326
186.586	37.288	272.963	35.803
262.017	37.757	351.527	37.528
331.441	39.310	407.469	37.707
393.582	39.399	463.814	38.642
444.240	39.402	478.676	34.356
491.368	35.226	469.312	34.965
488.794	34.730	478.027	34.143
490.353	34.992	469.752	34.049
490.204	34.889	473.117	34.425
490.159	35.621	469.141	34.759
489.682	35.601	470.752	35.196
488.846	35.898	469.917	35.222
490.361	35.978	471.088	35.261
492.763	36.351	472.782	36.156
491.054	36.534	473.707	33.713
501.844	30.987	419.600	26.399
471.885	22.988	348.087	24.069
392.739	22.012	288.848	21.847
325.934	19.378	225.751	20.177
254.995	17.631	170.048	17.428
190.772	14.700	100.303	14.958
120.878	14.915	64.580	19.485
59.722	20.866	74.041	20.979
65.818	24.133	69.743	23.151
72.899	16.760	83.307	17.096
103.485	3.258	110.957	3.008
105.880	2.518	106.108	2.980
103.574	3.856	106.727	3.628
110.514	3.423	111.800	3.843
111.782	4.210	114.203	3.895
120.483	4.385	120.492	4.721
125.594	4.696	127.028	4.566
133.548	4.840	134.235	5.102
138.622	5.210	140.495	5.114
147.397	5.558	147.232	5.737
154.456	5.753	153.940	5.863
162.000	6.428	163.758	6.563
169.700	6.123	167.175	5.918
176.647	7.219	174.942	7.666
183.042	6.987	182.179	6.785
191.108	8.627	188.349	9.080
196.958	8.807	196.489	8.403
204.741	16.108	193.535	16.701
154.613	13.763	136.280	14.185
82.771	20.294	75.048	19.911
87.159	24.490	86.896	24.691
79.816	19.498	83.904	19.008
107.417	5.283	111.606	5.319
110.439	1.318	106.787	1.574
104.492	3.511	108.711	3.194
112.185	1.571	112.748	1.634
110.484	3.207	114.538	2.828
118.834	2.982	119.045	2.714
125.005	3.453	126.782	3.362
131.944	3.055	133.497	2.822
137.727	3.611	139.518	3.449
145.405	3.461	146.822	3.261
153.285	4.210	153.604	3.867
163.007	3.945	162.326	3.734
169.693	3.839	168.093	3.406
175.655	4.137	173.398	4.046
183.572	4.513	181.590	3.967
191.220	4.380	186.574	4.301
197.227	5.082	196.415	4.580
205.121	4.885	201.622	4.549
211.620	5.560	210.434	5.098
219.097	5.507	215.589	4.924
226.857	6.273	223.587	5.875
233.856	6.459	231.511	5.833
241.706	7.399	236.084	6.587
247.429	8.561	242.344	7.983
254.630	9.649	252.006	8.375
264.322	8.616	257.378	7.984
268.501	10.478	264.443	9.525
273.000	11.283	265.070	10.467
278.962	17.508	271.740	16.987
245.161	18.674	225.027	19.246
143.248	15.808	129.169	15.557
104.664	23.804	99.549	23.474
98.135	21.573	97.050	21.341
89.882	23.529	87.038	23.007
84.487	20.225	88.254	20.106
105.291	6.597	112.121	5.499
113.931	2.727	106.533	3.078
103.701	4.985	106.966	4.382
110.917	5.191	108.122	5.111
110.036	6.761	112.412	6.074
116.774	14.531	105.123	15.235
58.692	21.606	58.089	21.209
61.558	25.078	67.274	24.262
77.757	22.773	78.211	22.512
74.444	23.615	76.063	22.956
79.607	23.493	80.838	23.166
78.123	23.798	79.644	23.081
81.055	23.580	81.807	23.306
79.085	24.223	80.256	23.522
81.764	23.879	81.718	23.608
79.428	24.372	80.584	23.677
82.174	24.054	82.091	23.798
81.152	23.884	82.180	23.518
81.592	23.445	84.165	23.068
82.115	23.082	83.024	22.622
81.212	23.721	82.822	23.311
81.868	23.332	82.680	22.871
81.145	23.550	82.755	23.342
80.391	23.190	83.322	22.679
80.495	23.820	83.606	23.441
81.152	23.032	81.061	22.120
81.383	25.746	98.968	29.866
72.855	29.108	189.461	33.969
80.510	27.364	261.093	31.191
79.040	28.334	326.063	33.718
80.160	28.128	395.263	33.194
79.033	29.320	465.283	34.835
79.749	27.874	499.245	28.171
84.055	26.152	476.788	27.201
79.869	27.103	480.011	29.133
87.465	17.822	493.098	18.164
144.450	15.848	499.372	12.075
210.911	17.309	478.377	14.647
277.492	20.489	480.832	16.704
324.927	35.854	442.222	32.990
362.422	42.482	451.085	41.129
407.782	42.434	458.143	40.099
449.672	38.382	475.109	36.223
492.174	30.158	465.380	24.664
486.495	30.127	373.372	24.459
492.263	30.602	313.767	24.808
493.166	29.784	242.657	24.083
492.965	30.148	183.082	23.949
495.823	28.732	117.665	22.322
493.405	29.183	64.327	25.430
490.734	30.850	65.364	29.569
489.047	30.977	76.831	27.582
494.360	28.632	72.265	28.226
457.432	21.895	85.724	25.352
376.965	22.120	82.501	24.677
313.197	20.733	85.792	23.967
245.526	20.460	82.471	23.405
188.631	15.566	90.589	19.047
125.803	14.443	88.448	18.246
57.192	24.965	72.511	24.914
63.423	27.978	76.704	26.856
70.862	26.958	75.801	26.681
73.452	27.966	80.226	27.045
75.951	28.582	76.010	28.173
76.205	29.534	80.181	29.096
76.481	30.329	75.675	29.510
79.122	32.786	99.356	36.520
71.295	36.536	180.045	40.949
80.891	32.789	260.638	36.216
87.435	31.691	329.905	36.556
78.660	35.332	387.921	38.640
81.353	35.889	443.512	40.095
81.242	33.819	483.428	34.697
88.830	31.458	476.094	32.405
82.062	32.124	477.751	33.687
81.928	32.086	474.893	32.491
82.868	30.653	474.692	32.278
86.233	27.502	478.586	28.678
88.882	24.948	477.989	26.840
85.763	24.721	475.109	26.041
84.219	24.543	472.543	26.283
82.965	24.162	471.767	25.771
78.227	25.126	471.155	26.341
84.047	22.351	447.750	19.732
80.413	21.534	371.507	19.078
83.965	19.212	320.154	15.614
85.569	16.121	252.170	12.558
95.270	16.365	195.750	8.069
170.588	25.690	130.654	16.321
210.300	34.371	50.210	27.222
302.071	34.716	70.236	28.485
382.337	32.500	71.571	26.025
450.813	35.721	72.795	29.035
514.969	28.578	80.397	26.367
508.269	26.496	84.635	25.214
500.807	27.992	83.031	25.481
499.874	26.985	82.658	25.422
494.472	28.069	81.688	25.627
497.763	27.400	83.165	25.453
495.390	27.560	83.732	25.389
494.554	27.470	82.524	25.288
495.151	27.756	80.987	25.465
494.412	27.253	82.352	25.313
494.159	27.817	80.450	25.581
483.936	21.462	84.016	23.875
417.676	18.617	88.358	21.545
348.050	17.631	83.583	20.871
277.231	16.350	85.239	20.106
209.292	15.753	83.986	19.429
144.517	13.587	86.411	17.915
77.048	16.899	85.516	20.486
54.812	25.973	143.181	31.018
69.400	25.236	236.696	29.523
69.370	26.072	293.473	30.757
73.213	27.495	365.001	32.142
76.369	28.104	430.060	33.820
76.847	27.974	494.896	30.791
82.346	25.186	487.606	25.072
82.189	25.718	479.384	27.696
80.279	25.561	479.922	26.338
80.839	25.923	474.229	27.518
81.137	26.089	474.945	27.126
81.107	26.328	472.916	27.953
80.764	26.019	474.639	27.129
80.674	26.634	473.707	28.199
80.466	26.780	473.461	27.820
80.682	27.194	476.415	29.199
81.062	25.490	471.185	23.779
85.525	23.311	405.454	20.056
85.651	22.106	340.015	19.328
83.391	21.472	274.299	17.884
83.786	20.726	210.143	17.461
81.398	19.892	147.941	15.716
82.973	19.262	84.255	16.046
79.928	21.620	59.992	21.835
77.623	22.718	73.362	22.185
80.078	21.955	72.720	21.685
80.130	22.209	78.017	21.914
80.480	21.633	78.278	21.353
80.951	21.551	81.427	21.326
81.712	21.408	81.255	20.937
82.428	20.845	82.845	20.749
80.525	21.364	81.196	20.791
81.570	20.736	80.972	20.720
79.436	21.629	81.166	20.814
82.615	20.584	81.255	20.686
84.256	27.926	78.540	22.736
162.559	32.997	72.914	25.844
246.534	30.884	77.928	25.738
312.219	34.051	76.809	26.861
388.359	33.834	77.801	27.544
459.223	36.220	76.615	28.779
520.633	28.249	82.292	26.838
504.105	28.145	85.351	25.880
505.194	28.830	83.225	26.484
500.829	27.934	83.471	26.164
497.061	28.814	84.546	26.220
495.561	28.804	79.330	27.320
493.092	32.052	125.155	35.818
486.152	33.770	219.215	35.885
492.054	33.812	276.246	36.164
486.033	34.846	348.117	37.883
490.435	36.245	401.187	37.872
481.086	28.872	461.240	36.507
405.357	25.417	485.279	28.831
340.037	25.292	468.663	30.514
271.165	24.213	481.608	29.215
206.643	23.679	471.931	28.421
144.219	22.507	476.527	28.372
80.891	24.048	474.319	27.548
59.603	29.489	473.446	29.831
74.242	27.773	472.446	29.258
72.295	28.809	472.192	29.598
77.690	28.797	471.185	30.454
75.727	28.398	472.580	28.021
81.898	25.568	421.540	22.028
84.756	24.335	352.385	21.344
85.532	23.298	286.624	20.037
83.711	22.493	227.803	19.605
82.943	22.168	168.354	18.256
85.704	18.130	106.242	14.277
93.441	20.432	61.357	20.447
54.663	32.313	48.151	32.814
82.823	27.524	85.806	26.447
89.524	23.683	79.405	24.167
78.637	26.005	79.099	25.362
85.607	23.953	82.971	23.823
86.539	21.912	87.485	21.211
86.136	21.937	83.315	21.704
81.189	22.164	83.889	21.700
80.331	22.872	82.352	22.364
79.794	22.952	81.815	22.393
80.525	22.893	81.188	22.550
81.324	23.067	81.957	22.466
81.234	23.054	81.599	22.727
80.816	22.909	82.979	22.299
80.786	23.021	82.815	22.729
81.107	22.662	83.725	21.992
80.488	23.285	81.136	22.944
86.487	14.980	93.297	14.008
109.402	5.956	110.248	5.784
100.844	4.652	102.579	4.366
104.388	11.382	104.951	11.360
67.363	25.030	61.014	24.962
46.015	33.610	56.276	32.149
82.988	42.686	58.127	36.787
157.045	46.684	82.770	45.199
205.964	47.128	147.478	46.149
256.764	42.115	208.762	40.722
312.592	43.797	271.076	42.491
358.146	40.187	322.728	39.222
416.467	39.751	381.945	39.085
460.775	36.669	432.694	37.342
474.676	35.057	458.136	33.899
484.399	34.681	459.300	34.284
487.533	34.648	468.917	34.192
487.943	35.102	466.761	33.962
491.860	34.135	469.394	34.070
490.114	34.556	470.976	33.644
493.077	33.556	471.521	33.489
490.965	34.340	473.498	33.173
494.114	33.104	469.842	34.292
463.155	25.863	481.571	30.188
386.225	22.906	442.266	22.742
323.770	20.537	364.748	20.864
257.786	19.264	306.821	20.170
195.607	16.489	247.455	17.186
126.430	13.512	185.022	14.403
69.437	17.490	114.703	13.807
69.243	20.421	60.626	19.279
71.534	21.655	71.153	22.076
75.608	21.754	73.973	20.864
77.988	22.258	75.980	22.580
80.227	21.474	80.942	20.668
80.876	22.465	78.487	22.450
87.442	13.960	92.372	13.453
112.006	3.599	107.786	4.184
96.344	6.343	95.274	6.179
104.045	13.592	100.325	13.804
67.922	26.958	55.776	26.513
50.954	34.291	56.194	34.431
70.668	34.396	76.271	33.577
72.011	33.486	70.206	33.447
75.578	34.859	80.636	34.347
76.488	32.741	76.495	32.277
93.158	25.183	96.341	25.209
94.680	21.854	92.238	21.507
86.174	23.396	84.441	23.077
85.577	22.811	84.934	22.784
83.465	22.106	85.545	21.710
83.540	21.900	84.180	21.497
82.398	21.838	83.680	21.371
81.622	21.974	83.277	21.740
81.495	21.908	81.569	21.127
81.167	23.572	97.087	27.434
75.847	27.359	185.693	32.455
78.518	26.439	253.468	30.063
78.100	28.116	319.736	33.246
79.249	27.849	388.488	32.431
78.242	29.357	455.338	34.934
79.585	27.709	500.111	28.163
84.137	26.501	478.168	27.416
80.846	27.321	480.369	28.941
80.913	27.171	474.445	27.771
81.376	26.628	476.930	28.772
81.637	33.005	471.841	29.811
148.009	39.610	465.388	34.602
234.752	37.860	470.603	33.581
300.392	40.103	467.126	35.344
368.988	39.926	466.283	36.259
420.452	40.920	470.200	36.898
474.840	37.301	449.787	30.232
497.695	31.224	372.388	26.661
488.129	32.668	309.708	27.109
498.665	29.914	249.111	24.522
493.054	29.849	185.999	24.549
492.927	29.288	126.267	23.138
494.136	29.094	72.354	25.145
491.196	30.710	65.446	29.239
491.219	30.886	76.003	28.163
492.047	30.450	74.690	28.680
491.786	30.780	79.286	28.058
489.667	24.621	81.151	26.557
423.018	20.630	88.679	24.148
349.610	21.411	85.941	23.619
290.976	18.950	87.694	22.485
222.514	17.637	88.082	21.041
155.919	15.788	86.620	20.256
86.853	17.415	87.731	19.787
62.856	22.427	83.703	21.162
73.041	21.941	79.980	21.918
73.452	22.134	84.262	21.664
78.727	21.770	83.352	21.443
79.809	22.065	83.195	21.655
81.480	22.138	81.696	21.817
80.398	22.235	82.516	21.888
82.674	21.533	82.434	21.399
81.189	21.691	83.352	21.286
81.346	21.682	80.935	21.301
80.630	21.853	82.591	21.543
80.331	22.184	80.964	21.650
79.690	22.801	81.211	22.309
80.264	22.888	79.248	22.297
81.256	22.127	83.598	21.848
81.898	22.326	81.009	22.922
79.846	25.334	139.719	31.966
76.153	26.427	235.763	29.721
81.279	26.058	285.416	31.261
76.712	28.095	363.711	32.824
80.249	28.434	423.674	34.006
76.287	28.854	492.098	32.278
81.913	26.336	487.778	25.876
82.406	26.739	478.228	29.061
79.145	27.435	479.026	27.885
80.779	26.970	473.468	28.739
79.376	27.985	474.886	28.753
81.256	27.628	472.886	29.333
79.167	28.137	473.587	28.966
81.779	27.827	473.841	29.512
79.242	28.389	473.669	29.044
83.502	28.172	475.639	30.432
79.525	27.510	473.587	26.083
87.062	24.637	412.356	21.271
85.368	23.266	345.439	20.591
85.390	22.601	279.798	18.983
83.540	21.649	213.761	18.120
85.248	19.973	152.470	16.378
81.100	22.610	88.045	16.896
130.004	33.943	50.337	26.150
225.648	32.122	70.579	27.420
287.551	34.058	69.728	26.694
366.921	34.688	71.758	29.038
430.704	36.761	75.175	29.351
501.329	33.233	75.928	29.576
511.194	28.364	84.799	27.383
496.240	31.096	80.517	28.221
500.106	29.541	81.405	27.752
494.703	30.109	82.360	27.786
493.785	29.679	81.248	27.531
494.263	29.733	82.345	27.380
492.965	29.687	80.367	27.538
492.711	29.746	82.434	27.529
492.136	29.448	81.613	27.142
492.069	30.769	79.025	28.224
492.204	25.831	83.195	26.708
441.143	20.343	88.962	23.750
364.086	20.708	87.015	23.176
303.504	19.407	87.142	22.829
234.028	17.054	88.940	20.975
162.112	16.939	85.210	20.870
95.643	16.909	87.813	19.962
57.939	23.209	79.800	21.709
72.840	23.209	79.136	22.921
73.414	22.534	82.240	22.053
77.429	22.673	80.852	21.912
80.518	21.873	82.031	22.041
78.018	22.781	80.741	21.577
81.033	23.392	86.806	26.527
74.690	27.240	171.987	33.004
79.779	26.196	249.782	29.563
79.510	27.229	308.380	33.009
75.332	29.115	380.281	33.353
78.981	29.522	444.497	35.647
74.847	29.860	497.380	31.192
83.219	27.015	482.899	27.418
82.697	27.342	479.168	29.078
81.570	27.733	476.773	28.721
79.727	28.178	474.535	29.607
81.346	28.155	473.296	29.116
80.309	28.276	473.274	29.772
80.152	28.732	472.573	29.686
79.675	28.573	472.990	30.059
80.592	28.502	472.155	29.422
81.003	28.537	475.229	30.329
80.167	27.549	459.815	25.091
85.017	24.735	388.175	21.324
85.980	23.718	319.796	20.641
86.144	22.784	260.578	19.886
85.390	21.837	202.100	18.014
85.360	20.272	134.094	16.468
81.562	20.921	75.637	18.397
81.980	22.165	63.663	22.813
78.675	23.037	75.742	22.269
82.070	22.327	73.645	22.503
78.264	22.675	79.472	22.129
80.973	22.602	76.615	22.380
79.309	22.884	81.643	22.535
80.480	22.985	78.853	22.528
79.324	23.598	81.539	23.011
82.062	22.881	81.375	22.559
78.451	23.505	83.300	22.872
83.599	23.083	81.494	22.881
78.712	26.778	82.352	23.599
135.033	35.425	73.526	27.119
231.297	32.228	78.159	27.691
292.237	34.980	79.405	27.369
373.555	34.597	77.219	28.767
437.502	36.986	79.539	29.313
509.037	32.873	77.905	29.451
513.984	28.120	86.053	26.916
501.464	30.026	83.158	27.477
499.628	29.418	82.837	27.735
494.815	30.548	81.636	28.084
496.046	30.093	82.486	27.863
497.464	30.088	84.531	27.901
496.696	29.585	84.284	27.436
495.778	30.433	82.546	28.108
495.464	30.025	81.099	27.933
495.651	30.901	81.651	28.258
494.472	25.233	84.158	26.417
434.487	21.902	85.336	25.345
361.385	20.510	85.120	23.141
293.311	20.933	110.353	29.921
215.127	23.492	206.300	32.027
156.575	21.869	265.174	29.837
87.271	23.516	335.501	32.784
50.499	31.329	398.195	34.502
68.609	31.591	457.897	36.859
69.325	29.824	492.456	29.891
81.174	28.135	474.789	29.286
76.309	29.116	478.153	30.360
80.436	29.329	473.692	30.465
78.369	29.606	473.841	30.925
79.615	30.090	471.028	31.300
79.622	29.752	474.520	31.135
82.182	29.209	473.535	30.199
82.398	28.606	476.176	30.075
79.346	29.559	470.118	30.618
82.629	28.851	477.751	29.938
79.615	27.409	441.767	23.914
87.047	25.092	368.053	22.319
84.860	24.312	309.432	21.072
86.883	22.961	243.955	19.517
84.092	22.658	179.165	18.940
84.614	21.918	114.800	17.724
80.577	23.019	60.596	21.923
79.458	25.584	67.759	26.021
79.339	24.396	76.727	23.573
83.846	23.970	75.988	23.788
76.078	22.690	79.196	22.286
102.254	8.292	105.376	8.330
112.364	2.220	108.294	2.706
102.090	5.704	104.026	5.728
105.753	4.252	106.533	4.302
110.327	9.540	109.555	9.540
91.442	19.562	83.509	20.388
40.187	29.203	46.831	28.009
67.445	30.984	71.676	30.702
68.557	30.076	68.915	29.517
71.034	31.887	74.361	31.680
76.250	31.247	77.271	30.554
75.936	33.342	75.399	33.191
76.765	32.696	80.009	31.878
82.801	31.075	82.486	31.004
78.921	31.722	81.987	31.072
80.264	32.295	79.562	31.845
81.256	29.808	85.575	29.336
90.785	24.647	94.401	23.587
92.956	22.559	93.312	22.305
85.331	23.393	86.448	22.435
87.271	23.427	84.948	23.355
81.062	23.404	86.254	22.732
83.316	23.857	81.337	23.295
78.981	24.107	84.478	23.445
97.881	34.492	75.003	26.968
189.459	37.844	69.318	31.540
259.741	38.479	77.055	32.489
324.195	40.103	73.556	33.676
386.560	37.293	83.703	31.916
450.149	37.123	82.822	29.917
504.299	30.014	85.195	28.894
491.868	29.656	87.336	26.559
495.927	30.532	77.816	28.792
492.562	29.710	86.918	27.140
495.614	30.160	84.008	29.990
488.212	33.923	150.679	37.683
487.667	35.658	233.450	37.196
489.920	35.447	294.458	38.191
489.129	36.753	358.570	38.593
489.786	36.866	406.253	38.753
493.226	35.832	456.748	38.235
467.923	26.586	478.571	31.030
389.620	26.788	471.849	31.450
324.404	25.547	477.586	30.368
255.921	24.329	475.855	29.632
189.907	23.774	475.288	28.574
128.982	21.767	477.624	28.382
63.692	26.380	477.542	27.918
65.878	31.279	468.812	32.260
76.705	26.852	482.466	28.061
83.644	25.683	479.616	26.601
73.877	29.064	460.113	28.066
76.697	28.198	391.905	23.806
86.987	25.764	328.047	23.832
76.011	26.371	260.645	22.386
92.270	19.486	215.134	17.276
85.584	22.558	149.620	19.036
64.617	29.702	70.355	26.048
76.921	31.261	58.477	32.032
67.781	33.308	71.623	32.485
81.980	31.591	74.115	31.025
77.638	32.071	76.727	32.158
77.220	33.393	77.473	32.367
[truncated: 198,000 more rows]
