# Supplementary material for: Development of seam tracking device in asynchronous tandem welding with arc sensing
Source: Sci Rep. 2022 Nov 3;12:18637. doi: 10.1038/s41598-022-23299-2 (PMC9633803; doi:10.1038/s41598-022-23299-2)
Supplement: Supplementary file 1 — Supplementary Information. [file 41598_2022_23299_MOESM1_ESM.zip › Supplementary data 1(WFS6 + WFS6 tandem welding)/WFS6 + WFS6 CTWD 14mm 60cms]

0.647	-0.217	2.632	-0.234
0.879	-0.246	2.505	-0.237
0.916	-0.224	3.125	-0.233
0.461	-0.244	2.744	-0.242
0.677	-0.219	2.401	-0.251
1.177	-0.214	2.781	-0.243
0.976	-0.228	3.162	-0.250
0.916	-0.272	2.319	-0.253
0.968	-0.239	3.162	-0.258
0.961	-0.259	2.632	-0.254
1.035	-0.262	2.625	-0.261
0.677	-0.229	2.722	-0.267
0.610	-0.291	3.095	-0.282
0.453	-0.317	2.543	-0.301
0.707	-0.288	2.886	-0.313
1.237	-0.314	2.677	-0.325
1.289	-0.329	2.655	-0.325
1.185	-0.331	2.931	-0.333
1.215	-0.345	2.595	-0.336
0.737	-0.335	2.953	-0.337
0.692	-0.317	2.573	-0.323
0.767	-0.312	2.767	-0.338
1.013	-0.337	2.804	-0.344
0.864	-0.347	2.781	-0.339
0.573	-0.371	2.841	-0.350
0.655	-0.353	2.834	-0.341
1.140	-0.344	2.528	-0.342
0.953	-0.389	2.140	-0.345
0.483	-0.338	2.647	-0.342
0.871	-0.327	2.304	-0.338
0.603	-0.341	2.893	-0.334
0.386	-0.338	2.632	-0.330
1.050	-0.331	2.901	-0.331
0.752	-0.338	2.744	-0.328
1.423	-0.317	2.394	-0.325
1.080	-0.294	2.423	-0.329
1.147	-0.323	2.796	-0.323
1.364	-0.347	1.916	-0.324
1.185	-0.303	2.804	-0.314
1.155	-0.267	2.849	-0.285
1.065	-0.259	2.893	-0.253
0.998	-0.220	2.752	-0.243
0.722	-0.235	2.677	-0.234
0.461	-0.219	2.990	-0.228
0.841	-0.230	2.453	-0.226
0.789	-0.221	2.543	-0.217
1.401	-0.220	2.625	-0.213
1.394	-0.205	2.893	-0.204
1.132	-0.203	2.744	-0.197
0.998	-0.201	2.050	-0.196
0.737	-0.227	1.894	-0.194
0.618	-0.188	2.438	-0.186
0.916	-0.147	2.871	-0.178
1.200	-0.206	2.767	-0.190
1.364	-0.261	2.752	-0.187
0.513	-0.199	2.304	-0.188
1.021	-0.175	2.423	-0.197
0.804	-0.164	2.543	-0.184
0.782	-0.210	2.670	-0.198
1.050	-0.214	2.371	-0.204
0.924	-0.221	2.080	-0.206
0.991	-0.238	2.282	-0.209
0.961	-0.223	2.841	-0.214
1.207	-0.197	2.543	-0.215
0.715	-0.238	2.237	-0.219
0.894	-0.225	2.893	-0.220
1.125	-0.247	2.908	-0.228
0.655	-0.244	2.983	-0.230
1.185	-0.236	2.282	-0.253
1.006	-0.293	2.834	-0.279
0.961	-0.282	2.990	-0.275
1.356	-0.304	2.647	-0.298
1.140	-0.318	2.789	-0.306
0.506	-0.306	3.341	-0.309
0.722	-0.335	2.461	-0.319
0.894	-0.358	2.767	-0.323
0.991	-0.335	2.185	-0.319
1.259	-0.300	2.923	-0.330
1.289	-0.370	2.558	-0.329
1.043	-0.312	2.401	-0.330
0.812	-0.354	2.006	-0.336
0.595	-0.335	2.252	-0.330
0.580	-0.317	2.595	-0.331
0.804	-0.320	2.602	-0.334
0.797	-0.349	2.759	-0.342
0.416	-0.336	2.871	-0.329
1.185	-0.332	2.132	-0.325
1.170	-0.347	2.856	-0.330
1.401	-0.368	3.028	-0.326
1.043	-0.338	2.796	-0.328
0.916	-0.314	2.587	-0.323
0.916	-0.327	2.617	-0.323
0.841	-0.339	2.073	-0.319
0.946	-0.303	2.975	-0.324
0.968	-0.331	2.341	-0.316
1.297	-0.325	2.677	-0.305
1.028	-0.294	2.252	-0.281
1.035	-0.233	3.140	-0.269
0.856	-0.264	2.058	-0.260
1.013	-0.269	1.797	-0.257
1.088	-0.284	2.781	-0.247
0.901	-0.216	2.789	-0.254
0.812	-0.240	2.684	-0.244
1.035	-0.193	3.169	-0.239
0.491	-0.248	2.767	-0.249
0.886	-0.261	2.714	-0.241
1.431	-0.223	2.677	-0.243
0.879	-0.213	2.677	-0.233
0.886	-0.282	2.453	-0.233
0.938	-0.185	2.289	-0.231
0.931	-0.214	2.714	-0.225
0.804	-0.207	2.408	-0.227
1.215	-0.270	2.341	-0.241
0.804	-0.251	2.505	-0.237
0.834	-0.262	2.311	-0.248
1.043	-0.252	2.461	-0.241
0.871	-0.214	3.214	-0.257
0.536	-0.245	2.580	-0.253
1.453	-0.247	2.319	-0.256
1.304	-0.297	2.222	-0.265
1.028	-0.274	2.222	-0.267
0.685	-0.284	2.200	-0.270
0.692	-0.298	2.856	-0.299
0.692	-0.323	2.961	-0.328
0.737	-0.376	2.670	-0.354
0.588	-0.382	2.006	-0.348
0.819	-0.357	2.058	-0.356
0.961	-0.386	2.483	-0.351
1.177	-0.346	2.379	-0.363
0.700	-0.368	2.610	-0.364
0.804	-0.409	2.103	-0.367
0.550	-0.332	2.170	-0.357
0.894	-0.346	2.289	-0.370
1.192	-0.378	2.177	-0.374
0.759	-0.365	2.647	-0.351
0.901	-0.380	2.371	-0.378
0.901	-0.398	2.565	-0.375
1.215	-0.397	2.684	-0.377
1.103	-0.416	2.132	-0.376
0.700	-0.380	2.274	-0.383
1.237	-0.362	2.901	-0.376
0.961	-0.376	2.789	-0.376
0.595	-0.339	2.789	-0.357
0.640	-0.332	2.498	-0.361
0.849	-0.341	2.699	-0.363
1.125	-0.322	2.692	-0.352
0.536	-0.379	2.655	-0.363
0.961	-0.349	2.655	-0.353
1.282	-0.362	2.483	-0.354
0.215	-0.363	2.244	-0.349
1.050	-0.317	2.587	-0.345
0.633	-0.310	2.379	-0.332
0.655	-0.347	2.886	-0.310
1.244	-0.221	2.214	-0.291
0.752	-0.279	2.431	-0.281
0.700	-0.283	2.371	-0.275
1.215	-0.259	2.834	-0.277
0.506	-0.264	2.125	-0.264
0.707	-0.262	2.923	-0.257
0.976	-0.243	2.856	-0.260
0.856	-0.233	2.408	-0.251
0.856	-0.263	2.856	-0.242
1.461	-0.205	2.252	-0.241
1.065	-0.254	2.371	-0.240
1.319	-0.242	1.991	-0.239
1.282	-0.249	2.565	-0.242
1.580	-0.197	2.640	-0.235
1.588	-0.276	2.505	-0.233
1.222	-0.245	2.804	-0.231
1.050	-0.239	2.222	-0.237
0.543	-0.250	2.886	-0.250
1.155	-0.268	3.095	-0.244
0.633	-0.273	3.013	-0.249
0.819	-0.243	2.632	-0.255
1.013	-0.253	2.394	-0.255
0.901	-0.261	2.267	-0.259
1.170	-0.275	1.938	-0.260
1.095	-0.232	2.670	-0.267
0.797	-0.276	2.573	-0.271
0.834	-0.265	3.125	-0.289
1.274	-0.329	2.595	-0.317
0.371	-0.340	2.565	-0.320
1.035	-0.317	3.050	-0.325
0.886	-0.326	2.237	-0.328
1.259	-0.339	2.476	-0.335
1.043	-0.362	2.110	-0.343
0.983	-0.331	2.028	-0.330
0.998	-0.344	2.699	-0.342
0.894	-0.329	2.110	-0.345
1.028	-0.350	2.580	-0.341
0.834	-0.363	2.349	-0.343
1.058	-0.368	2.528	-0.350
1.021	-0.346	2.744	-0.345
1.043	-0.297	2.088	-0.347
0.856	-0.339	2.796	-0.345
0.759	-0.359	2.088	-0.332
0.886	-0.320	2.289	-0.333
0.603	-0.338	2.856	-0.331
0.767	-0.360	2.371	-0.334
0.968	-0.341	1.909	-0.327
0.961	-0.329	1.901	-0.323
0.849	-0.344	2.423	-0.324
1.058	-0.276	2.737	-0.326
0.550	-0.332	2.774	-0.320
0.998	-0.345	2.214	-0.320
1.192	-0.288	2.341	-0.304
1.013	-0.270	2.565	-0.263
0.901	-0.217	2.476	-0.244
0.886	-0.240	2.371	-0.238
0.976	-0.231	2.423	-0.229
0.886	-0.208	2.453	-0.223
1.297	-0.229	2.117	-0.220
1.177	-0.216	2.752	-0.215
0.946	-0.226	2.214	-0.210
1.013	-0.219	2.647	-0.204
1.013	-0.173	2.908	-0.201
0.319	-0.225	2.364	-0.194
0.916	-0.148	2.722	-0.182
1.177	-0.185	2.528	-0.175
0.916	-0.168	2.558	-0.186
0.991	-0.207	3.072	-0.185
0.841	-0.211	2.177	-0.187
1.132	-0.179	2.595	-0.184
0.998	-0.186	2.834	-0.190
0.685	-0.262	2.423	-0.195
0.692	-0.188	2.729	-0.199
2.088	-0.191	2.573	-0.205
0.953	-0.243	2.237	-0.203
0.633	-0.248	2.468	-0.208
1.229	-0.204	2.938	-0.210
1.364	-0.176	2.886	-0.220
0.565	-0.273	2.550	-0.219
0.946	-0.212	2.856	-0.220
1.655	-0.218	2.498	-0.228
1.215	-0.209	2.080	-0.235
0.550	-0.273	2.670	-0.260
0.439	-0.287	2.132	-0.285
0.804	-0.319	2.110	-0.298
0.804	-0.331	2.655	-0.304
1.364	-0.288	3.035	-0.313
0.841	-0.333	2.200	-0.321
1.461	-0.340	2.558	-0.322
0.953	-0.335	2.901	-0.323
0.894	-0.337	2.684	-0.324
0.498	-0.330	2.602	-0.327
0.700	-0.332	2.274	-0.330
0.789	-0.343	2.192	-0.342
1.088	-0.329	2.752	-0.328
1.498	-0.340	2.684	-0.333
0.849	-0.342	2.483	-0.333
1.013	-0.338	2.341	-0.328
0.327	-0.317	2.483	-0.330
0.819	-0.332	2.483	-0.336
1.252	-0.333	2.610	-0.329
1.274	-0.323	2.677	-0.328
0.991	-0.324	2.356	-0.328
1.021	-0.320	2.796	-0.319
0.744	-0.329	1.998	-0.325
0.633	-0.300	2.670	-0.321
1.058	-0.315	2.110	-0.326
1.259	-0.307	2.222	-0.316
0.968	-0.338	2.610	-0.316
0.506	-0.308	2.468	-0.297
0.961	-0.274	2.177	-0.269
0.856	-0.246	1.879	-0.261
0.468	-0.234	2.535	-0.253
1.207	-0.288	2.274	-0.252
0.998	-0.259	2.789	-0.243
0.595	-0.263	2.595	-0.248
1.095	-0.282	2.871	-0.249
0.394	-0.220	3.155	-0.225
0.931	-0.247	2.282	-0.237
0.924	-0.192	1.998	-0.242
0.916	-0.229	2.498	-0.236
0.767	-0.244	2.020	-0.240
0.894	-0.217	2.707	-0.234
0.722	-0.220	2.386	-0.240
0.439	-0.232	2.662	-0.222
0.730	-0.241	2.095	-0.231
0.961	-0.264	2.491	-0.237
0.819	-0.259	2.550	-0.240
0.871	-0.267	2.319	-0.248
0.856	-0.284	2.849	-0.256
1.050	-0.246	2.834	-0.252
0.722	-0.267	2.677	-0.260
0.886	-0.259	2.311	-0.262
0.640	-0.314	2.587	-0.266
0.453	-0.340	2.796	-0.262
0.200	-0.296	2.513	-0.280
1.043	-0.365	2.595	-0.311
0.603	-0.397	2.483	-0.337
0.513	-0.383	2.364	-0.355
0.677	-0.377	2.207	-0.356
0.647	-0.390	2.244	-0.352
0.498	-0.388	2.461	-0.359
0.618	-0.376	2.297	-0.354
0.282	-0.372	2.311	-0.361
0.610	-0.410	2.610	-0.372
0.028	-0.400	2.677	-0.374
0.677	-0.372	2.505	-0.366
0.924	-0.354	2.095	-0.382
1.132	-0.348	2.550	-0.381
1.162	-0.343	2.901	-0.379
0.595	-0.337	2.304	-0.375
0.894	-0.357	2.020	-0.374
0.886	-0.392	2.528	-0.380
0.886	-0.356	2.520	-0.378
0.924	-0.415	2.073	-0.381
1.125	-0.338	2.259	-0.373
0.558	-0.357	2.088	-0.365
0.730	-0.351	2.483	-0.371
0.968	-0.355	2.423	-0.362
0.528	-0.359	2.961	-0.360
1.162	-0.360	2.595	-0.361
1.274	-0.340	2.878	-0.357
1.095	-0.300	2.871	-0.358
1.162	-0.335	1.931	-0.354
0.871	-0.372	2.289	-0.348
0.804	-0.338	2.491	-0.330
0.827	-0.318	2.311	-0.306
0.483	-0.265	2.580	-0.289
1.229	-0.278	2.214	-0.283
0.998	-0.257	1.998	-0.274
0.670	-0.282	2.200	-0.273
0.916	-0.238	2.617	-0.267
0.961	-0.251	2.968	-0.260
1.356	-0.250	2.162	-0.256
0.580	-0.267	2.431	-0.255
0.633	-0.261	2.580	-0.252
0.386	-0.278	2.811	-0.247
0.342	-0.268	2.543	-0.242
1.058	-0.176	2.379	-0.239
1.640	-0.190	2.558	-0.239
0.737	-0.218	2.483	-0.235
0.692	-0.241	2.796	-0.240
0.834	-0.289	2.065	-0.244
0.819	-0.238	2.535	-0.239
0.938	-0.238	2.759	-0.252
1.550	-0.254	2.632	-0.249
1.050	-0.254	2.341	-0.253
0.215	-0.214	3.043	-0.256
0.625	-0.271	2.886	-0.255
0.797	-0.243	2.267	-0.263
0.461	-0.227	2.438	-0.266
0.453	-0.290	2.438	-0.269
0.916	-0.284	2.677	-0.275
0.938	-0.326	2.610	-0.295
1.140	-0.326	2.297	-0.317
0.730	-0.330	2.177	-0.328
0.573	-0.348	2.617	-0.331
0.864	-0.369	2.550	-0.334
0.774	-0.361	2.020	-0.329
1.080	-0.358	2.580	-0.341
0.894	-0.352	2.364	-0.348
1.610	-0.323	2.625	-0.339
0.894	-0.347	2.453	-0.351
1.692	-0.350	2.073	-0.343
1.170	-0.288	2.476	-0.351
1.080	-0.336	2.953	-0.346
1.468	-0.342	2.737	-0.353
0.953	-0.362	2.311	-0.346
0.901	-0.389	2.878	-0.346
0.983	-0.350	2.811	-0.341
0.856	-0.355	2.856	-0.337
0.677	-0.350	2.453	-0.332
1.274	-0.332	2.558	-0.334
1.028	-0.335	2.849	-0.330
1.073	-0.272	2.737	-0.327
0.752	-0.346	2.147	-0.326
0.894	-0.324	2.394	-0.327
1.155	-0.326	2.543	-0.318
0.841	-0.338	2.774	-0.320
0.841	-0.292	2.908	-0.290
0.909	-0.242	3.140	-0.259
1.364	-0.248	2.334	-0.248
1.364	-0.268	2.640	-0.234
0.938	-0.185	2.878	-0.234
0.819	-0.217	2.587	-0.227
1.200	-0.205	2.282	-0.223
1.386	-0.226	2.602	-0.218
1.013	-0.210	2.326	-0.213
1.222	-0.250	2.103	-0.208
1.222	-0.207	2.602	-0.206
0.655	-0.182	2.692	-0.193
1.207	-0.164	2.505	-0.185
0.909	-0.193	2.737	-0.184
0.797	-0.191	2.819	-0.186
0.603	-0.191	2.453	-0.191
0.297	-0.161	2.558	-0.189
0.207	-0.156	2.192	-0.191
0.856	-0.165	1.998	-0.186
0.991	-0.189	3.199	-0.199
0.946	-0.158	2.334	-0.199
1.229	-0.235	2.289	-0.203
0.580	-0.229	2.744	-0.209
0.782	-0.176	2.192	-0.207
1.147	-0.224	2.498	-0.218
0.543	-0.246	3.028	-0.225
0.916	-0.191	2.319	-0.223
0.827	-0.258	2.684	-0.226
1.282	-0.201	2.379	-0.229
1.103	-0.228	2.297	-0.243
1.132	-0.241	2.901	-0.272
1.088	-0.296	2.080	-0.291
0.812	-0.319	2.386	-0.301
0.386	-0.323	2.513	-0.313
1.065	-0.305	2.297	-0.315
0.841	-0.315	3.065	-0.315
1.110	-0.326	2.677	-0.321
1.207	-0.308	2.871	-0.330
0.685	-0.354	2.446	-0.322
1.349	-0.332	2.505	-0.330
1.110	-0.354	1.886	-0.334
0.670	-0.338	2.647	-0.338
0.461	-0.373	2.349	-0.336
0.864	-0.387	2.326	-0.336
1.297	-0.339	2.379	-0.335
0.677	-0.314	2.595	-0.331
1.147	-0.368	2.707	-0.327
1.080	-0.328	2.670	-0.330
1.416	-0.297	2.408	-0.310
1.073	-0.329	2.759	-0.322
0.715	-0.295	2.811	-0.325
0.924	-0.297	2.640	-0.320
0.633	-0.299	2.543	-0.321
0.871	-0.291	2.438	-0.318
0.633	-0.303	2.379	-0.319
0.662	-0.312	2.319	-0.315
0.744	-0.306	1.931	-0.310
0.625	-0.316	2.237	-0.288
0.685	-0.258	2.558	-0.267
1.185	-0.268	2.020	-0.252
1.103	-0.251	2.670	-0.247
1.035	-0.294	2.670	-0.253
1.483	-0.211	1.789	-0.249
1.334	-0.231	2.237	-0.243
0.625	-0.294	2.423	-0.249
1.207	-0.210	2.192	-0.236
0.953	-0.241	2.752	-0.236
1.453	-0.260	2.759	-0.235
1.259	-0.219	2.170	-0.234
1.461	-0.242	2.349	-0.236
0.737	-0.179	2.931	-0.233
0.603	-0.234	2.849	-0.231
0.789	-0.302	3.341	-0.230
0.342	-0.215	2.617	-0.228
0.767	-0.225	2.416	-0.233
0.953	-0.198	2.759	-0.246
0.856	-0.268	2.498	-0.247
1.110	-0.224	2.834	-0.255
1.088	-0.283	2.722	-0.253
0.707	-0.271	2.625	-0.258
1.043	-0.276	1.998	-0.260
1.334	-0.282	2.297	-0.269
1.207	-0.256	2.759	-0.267
0.782	-0.305	2.714	-0.285
0.550	-0.317	2.602	-0.316
0.483	-0.329	3.028	-0.347
0.700	-0.341	2.878	-0.349
1.334	-0.330	2.595	-0.359
1.371	-0.330	2.237	-0.356
1.118	-0.365	2.975	-0.363
1.364	-0.340	2.677	-0.365
0.983	-0.356	2.617	-0.373
1.558	-0.403	2.558	-0.374
0.789	-0.387	2.722	-0.377
0.610	-0.440	2.438	-0.373
1.215	-0.365	2.647	-0.378
1.073	-0.368	2.640	-0.385
0.774	-0.363	2.871	-0.383
1.356	-0.355	2.558	-0.377
0.901	-0.357	2.274	-0.378
1.215	-0.421	2.095	-0.381
0.849	-0.385	2.759	-0.374
0.789	-0.393	2.931	-0.380
0.894	-0.351	2.341	-0.371
0.633	-0.345	1.879	-0.363
0.759	-0.376	2.364	-0.363
0.543	-0.376	2.505	-0.365
0.707	-0.405	2.476	-0.358
0.938	-0.394	2.543	-0.362
0.767	-0.344	2.841	-0.360
1.170	-0.354	2.714	-0.351
1.088	-0.336	2.088	-0.352
1.349	-0.315	2.543	-0.344
0.767	-0.320	2.804	-0.321
1.319	-0.330	2.461	-0.301
0.871	-0.282	2.655	-0.293
1.103	-0.277	2.513	-0.279
0.871	-0.272	2.819	-0.276
0.603	-0.292	2.834	-0.268
1.244	-0.240	2.520	-0.265
0.625	-0.254	2.908	-0.263
0.938	-0.274	3.065	-0.256
1.267	-0.268	2.520	-0.254
1.170	-0.259	2.767	-0.250
0.827	-0.251	2.461	-0.239
1.379	-0.259	2.580	-0.246
0.625	-0.246	2.162	-0.242
1.132	-0.205	2.155	-0.236
0.744	-0.217	2.670	-0.241
1.006	-0.232	2.170	-0.232
0.797	-0.227	2.759	-0.245
0.931	-0.220	2.640	-0.245
0.998	-0.223	2.744	-0.249
1.118	-0.267	2.520	-0.247
1.088	-0.251	2.416	-0.257
0.834	-0.284	2.684	-0.258
1.021	-0.251	2.379	-0.260
1.446	-0.276	2.893	-0.267
1.080	-0.263	2.901	-0.261
0.707	-0.268	2.931	-0.268
1.013	-0.319	2.461	-0.278
0.968	-0.282	2.349	-0.306
0.879	-0.263	2.774	-0.318
0.938	-0.348	2.744	-0.330
0.938	-0.315	2.394	-0.330
0.640	-0.329	2.200	-0.340
0.819	-0.291	2.580	-0.335
1.013	-0.353	2.476	-0.332
0.722	-0.366	2.200	-0.352
0.730	-0.357	2.670	-0.339
1.543	-0.385	2.587	-0.344
0.961	-0.366	2.729	-0.344
1.162	-0.326	2.632	-0.344
0.968	-0.352	3.013	-0.346
1.058	-0.356	2.505	-0.342
0.946	-0.363	2.408	-0.346
1.297	-0.350	2.491	-0.345
1.050	-0.321	2.073	-0.338
0.453	-0.320	2.662	-0.335
0.491	-0.369	2.326	-0.335
1.028	-0.276	2.267	-0.335
1.394	-0.282	2.908	-0.329
0.685	-0.340	2.946	-0.330
0.730	-0.353	2.543	-0.326
1.095	-0.296	2.491	-0.323
1.326	-0.341	2.565	-0.320
0.938	-0.325	2.587	-0.311
0.916	-0.284	2.647	-0.275
0.901	-0.246	2.244	-0.253
0.782	-0.232	2.610	-0.247
0.610	-0.282	2.931	-0.238
0.565	-0.238	2.684	-0.231
1.035	-0.222	2.192	-0.232
0.856	-0.187	2.416	-0.222
0.692	-0.220	2.207	-0.214
0.901	-0.244	1.864	-0.201
0.953	-0.192	2.707	-0.202
1.170	-0.176	2.110	-0.200
1.252	-0.183	2.714	-0.198
1.050	-0.204	2.617	-0.188
1.237	-0.193	2.990	-0.191
0.953	-0.214	2.684	-0.190
0.968	-0.173	2.729	-0.187
0.655	-0.167	2.625	-0.189
1.050	-0.171	2.684	-0.193
0.655	-0.158	2.483	-0.192
1.118	-0.173	2.908	-0.198
0.879	-0.203	2.468	-0.211
0.797	-0.197	2.699	-0.208
1.043	-0.217	2.334	-0.209
1.028	-0.165	2.744	-0.215
0.670	-0.238	2.580	-0.219
1.058	-0.235	2.058	-0.220
1.386	-0.221	2.707	-0.222
1.021	-0.239	2.602	-0.227
0.610	-0.196	2.923	-0.229
0.804	-0.241	2.595	-0.257
0.685	-0.253	2.297	-0.278
0.692	-0.268	2.878	-0.295
0.752	-0.339	2.229	-0.307
0.588	-0.317	2.819	-0.309
0.901	-0.309	2.520	-0.314
1.035	-0.334	2.692	-0.318
0.983	-0.354	2.408	-0.323
0.901	-0.347	2.371	-0.331
0.692	-0.299	2.759	-0.325
1.050	-0.338	2.229	-0.330
0.476	-0.351	2.901	-0.336
1.319	-0.353	2.058	-0.338
0.730	-0.322	3.110	-0.338
0.737	-0.368	2.200	-0.336
1.177	-0.289	2.744	-0.336
1.035	-0.288	2.752	-0.336
0.812	-0.383	2.416	-0.333
0.685	-0.332	2.587	-0.325
1.095	-0.335	2.722	-0.326
0.521	-0.365	2.543	-0.325
1.065	-0.290	2.878	-0.325
1.386	-0.315	2.684	-0.319
0.543	-0.356	2.670	-0.323
1.259	-0.278	2.908	-0.321
0.715	-0.294	2.617	-0.319
0.819	-0.358	2.789	-0.316
0.752	-0.269	2.722	-0.306
0.744	-0.304	2.520	-0.287
0.812	-0.275	2.804	-0.262
0.856	-0.269	2.319	-0.259
0.401	-0.261	2.759	-0.250
1.103	-0.237	2.468	-0.243
1.200	-0.269	2.505	-0.249
0.834	-0.266	2.304	-0.245
0.871	-0.213	2.297	-0.242
1.058	-0.291	2.371	-0.245
0.856	-0.241	2.170	-0.237
1.222	-0.241	2.274	-0.239
0.707	-0.198	2.341	-0.234
0.924	-0.238	2.282	-0.233
1.118	-0.226	2.573	-0.234
1.177	-0.187	2.349	-0.228
0.730	-0.232	2.610	-0.234
1.103	-0.238	2.602	-0.228
0.991	-0.229	2.796	-0.239
1.192	-0.240	2.617	-0.248
1.207	-0.246	2.752	-0.250
0.670	-0.252	1.991	-0.250
0.782	-0.264	2.438	-0.255
0.856	-0.269	2.267	-0.258
0.976	-0.231	2.610	-0.260
0.894	-0.289	2.580	-0.264
1.289	-0.250	2.162	-0.269
1.140	-0.317	2.461	-0.303
0.685	-0.344	2.371	-0.337
0.767	-0.336	2.550	-0.351
0.864	-0.351	1.983	-0.360
0.998	-0.309	2.796	-0.357
0.618	-0.373	2.453	-0.355
0.476	-0.382	2.416	-0.360
0.767	-0.357	2.304	-0.369
1.028	-0.350	2.513	-0.370
0.170	-0.374	2.468	-0.368
0.976	-0.341	2.386	-0.373
0.931	-0.381	3.020	-0.376
1.013	-0.379	2.617	-0.358
0.991	-0.365	2.282	-0.385
0.812	-0.433	2.319	-0.372
0.446	-0.372	2.871	-0.381
1.476	-0.367	2.192	-0.383
0.849	-0.367	2.379	-0.374
0.700	-0.394	2.520	-0.367
0.453	-0.394	2.602	-0.369
0.744	-0.404	2.670	-0.367
0.550	-0.356	2.349	-0.360
0.864	-0.355	2.222	-0.365
0.700	-0.349	1.916	-0.359
0.573	-0.342	2.550	-0.360
0.677	-0.394	1.916	-0.350
1.118	-0.361	2.252	-0.358
0.364	-0.347	2.684	-0.354
0.894	-0.320	2.200	-0.349
0.506	-0.346	2.297	-0.332
0.752	-0.341	2.796	-0.313
1.409	-0.322	2.311	-0.291
0.856	-0.264	2.737	-0.281
1.185	-0.277	2.789	-0.280
0.558	-0.253	2.311	-0.271
0.849	-0.276	2.617	-0.266
0.841	-0.297	2.543	-0.269
0.737	-0.238	2.483	-0.261
1.170	-0.259	2.088	-0.252
0.938	-0.261	2.304	-0.248
1.065	-0.272	2.505	-0.248
0.812	-0.242	2.364	-0.238
0.483	-0.285	2.550	-0.237
0.864	-0.296	2.587	-0.240
1.095	-0.232	2.379	-0.232
1.140	-0.249	2.759	-0.239
1.110	-0.223	2.677	-0.235
0.670	-0.236	2.722	-0.240
1.349	-0.225	2.423	-0.250
1.043	-0.267	2.640	-0.252
1.103	-0.256	2.625	-0.250
0.767	-0.242	2.789	-0.250
0.782	-0.260	2.132	-0.253
1.438	-0.268	2.804	-0.257
1.692	-0.239	2.289	-0.265
0.789	-0.316	2.520	-0.263
0.700	-0.276	2.274	-0.274
0.968	-0.301	2.707	-0.289
0.297	-0.284	2.856	-0.309
1.035	-0.344	2.670	-0.321
0.491	-0.358	2.580	-0.331
1.371	-0.327	2.834	-0.337
0.744	-0.343	2.968	-0.333
0.991	-0.359	2.446	-0.346
0.558	-0.362	2.729	-0.328
0.871	-0.372	2.617	-0.337
0.916	-0.347	2.408	-0.348
1.259	-0.394	2.535	-0.338
1.491	-0.344	2.341	-0.344
1.356	-0.291	2.423	-0.341
0.886	-0.347	2.289	-0.348
0.856	-0.339	3.080	-0.343
1.050	-0.341	3.110	-0.347
0.767	-0.357	2.528	-0.337
0.834	-0.341	2.274	-0.338
1.103	-0.356	3.222	-0.333
1.207	-0.372	1.998	-0.332
1.349	-0.283	2.602	-0.325
1.200	-0.329	2.804	-0.327
1.118	-0.350	2.617	-0.332
0.304	-0.341	2.453	-0.324
0.677	-0.341	2.565	-0.329
1.035	-0.328	2.856	-0.328
1.021	-0.279	2.655	-0.302
0.879	-0.275	2.692	-0.272
1.170	-0.249	2.625	-0.251
1.207	-0.250	2.998	-0.243
1.229	-0.208	2.781	-0.229
1.207	-0.253	3.192	-0.229
1.021	-0.217	2.699	-0.230
1.326	-0.223	2.849	-0.217
0.610	-0.220	2.759	-0.214
0.752	-0.208	2.394	-0.207
0.901	-0.190	2.983	-0.195
0.812	-0.180	2.505	-0.197
0.998	-0.201	2.923	-0.190
1.580	-0.181	2.155	-0.177
1.140	-0.176	2.647	-0.175
1.013	-0.201	2.528	-0.185
1.647	-0.182	2.662	-0.189
1.200	-0.223	2.244	-0.194
1.088	-0.138	2.408	-0.187
0.789	-0.185	2.558	-0.200
0.991	-0.166	2.035	-0.198
1.162	-0.172	2.804	-0.210
1.043	-0.205	2.461	-0.206
0.498	-0.213	2.744	-0.209
1.483	-0.210	2.200	-0.213
0.946	-0.205	2.737	-0.218
1.207	-0.226	2.774	-0.223
1.192	-0.228	2.625	-0.229
0.707	-0.256	2.371	-0.227
1.386	-0.190	2.326	-0.236
1.252	-0.264	2.558	-0.264
1.185	-0.288	2.155	-0.286
0.931	-0.283	2.565	-0.297
0.998	-0.306	2.610	-0.308
1.192	-0.280	3.020	-0.318
1.461	-0.348	2.461	-0.322
1.125	-0.307	2.162	-0.321
0.610	-0.308	3.013	-0.322
1.237	-0.343	2.714	-0.328
0.819	-0.312	2.468	-0.326
0.521	-0.322	2.632	-0.327
1.125	-0.290	3.065	-0.336
1.685	-0.318	2.461	-0.340
0.834	-0.394	2.185	-0.341
0.759	-0.348	3.065	-0.334
1.282	-0.285	2.834	-0.331
1.498	-0.357	1.909	-0.332
0.938	-0.326	2.095	-0.335
0.595	-0.378	2.423	-0.329
1.879	-0.288	2.028	-0.329
1.423	-0.303	2.371	-0.327
0.536	-0.357	2.968	-0.318
1.125	-0.395	2.684	-0.319
0.924	-0.291	2.282	-0.320
1.177	-0.320	2.602	-0.318
0.744	-0.323	1.953	-0.312
0.856	-0.309	2.744	-0.321
0.909	-0.322	3.013	-0.301
1.483	-0.274	2.752	-0.268
1.468	-0.266	2.491	-0.264
1.423	-0.276	2.386	-0.255
1.132	-0.258	2.185	-0.251
1.132	-0.293	2.379	-0.246
0.976	-0.229	2.214	-0.243
0.849	-0.236	2.446	-0.247
0.827	-0.215	2.222	-0.246
1.058	-0.284	2.662	-0.244
0.946	-0.214	2.550	-0.241
1.185	-0.229	2.050	-0.238
0.953	-0.244	2.677	-0.236
1.043	-0.167	2.371	-0.228
1.438	-0.248	2.394	-0.235
1.170	-0.191	2.132	-0.227
0.841	-0.218	2.632	-0.230
0.998	-0.247	2.162	-0.241
1.095	-0.276	2.543	-0.236
0.946	-0.273	2.483	-0.252
1.095	-0.256	2.602	-0.248
1.065	-0.241	2.610	-0.255
1.431	-0.263	2.684	-0.256
0.968	-0.242	2.408	-0.260
1.267	-0.261	2.468	-0.260
1.132	-0.285	2.804	-0.265
1.013	-0.260	2.558	-0.273
0.722	-0.339	2.662	-0.319
1.200	-0.325	2.737	-0.335
0.924	-0.316	2.558	-0.353
0.916	-0.333	2.408	-0.353
1.200	-0.350	2.491	-0.354
0.961	-0.348	2.655	-0.355
0.946	-0.356	2.565	-0.360
0.730	-0.365	2.580	-0.362
0.774	-0.371	2.774	-0.369
0.871	-0.375	2.453	-0.373
0.595	-0.385	2.699	-0.378
0.901	-0.392	1.909	-0.386
0.797	-0.384	2.289	-0.377
0.737	-0.373	2.513	-0.383
1.043	-0.412	2.476	-0.386
1.006	-0.367	2.565	-0.378
0.677	-0.435	2.573	-0.380
0.834	-0.329	1.916	-0.367
1.356	-0.376	3.125	-0.367
1.192	-0.341	2.647	-0.369
0.916	-0.356	2.767	-0.363
0.774	-0.384	2.617	-0.368
0.916	-0.314	2.289	-0.363
0.744	-0.338	2.767	-0.363
0.841	-0.399	2.244	-0.365
0.677	-0.363	2.125	-0.357
1.349	-0.368	2.587	-0.353
0.916	-0.364	2.125	-0.352
1.035	-0.335	2.006	-0.353
0.752	-0.317	2.177	-0.326
1.095	-0.273	1.931	-0.302
1.073	-0.298	2.453	-0.293
0.864	-0.268	2.319	-0.276
0.536	-0.247	2.408	-0.284
1.125	-0.244	2.498	-0.268
1.177	-0.259	2.483	-0.263
1.259	-0.258	2.707	-0.264
0.879	-0.256	2.535	-0.256
1.207	-0.255	2.461	-0.251
1.528	-0.290	2.520	-0.250
0.744	-0.246	2.931	-0.244
0.827	-0.205	2.214	-0.236
1.356	-0.223	2.729	-0.241
0.909	-0.270	2.692	-0.242
0.953	-0.264	2.267	-0.238
1.118	-0.214	2.013	-0.235
1.147	-0.227	2.975	-0.237
0.983	-0.236	2.558	-0.243
0.640	-0.253	2.841	-0.244
0.909	-0.291	2.334	-0.250
0.879	-0.238	2.095	-0.253
0.938	-0.290	2.505	-0.262
1.409	-0.223	2.177	-0.255
1.297	-0.266	2.602	-0.260
1.080	-0.286	2.677	-0.262
0.849	-0.282	2.371	-0.270
1.147	-0.276	2.386	-0.273
1.132	-0.272	2.655	-0.298
1.095	-0.300	2.110	-0.315
1.050	-0.325	2.722	-0.325
1.379	-0.297	2.640	-0.327
0.849	-0.323	2.759	-0.338
1.446	-0.372	2.423	-0.328
0.633	-0.346	2.379	-0.341
0.789	-0.355	2.737	-0.342
1.177	-0.368	2.453	-0.338
1.103	-0.346	2.401	-0.355
0.640	-0.305	2.311	-0.340
0.916	-0.389	2.043	-0.348
1.155	-0.379	2.274	-0.343
0.871	-0.350	2.453	-0.343
0.856	-0.316	2.864	-0.343
1.088	-0.345	2.088	-0.344
0.812	-0.329	2.684	-0.338
1.431	-0.333	2.781	-0.338
1.222	-0.344	2.140	-0.332
1.371	-0.299	2.013	-0.334
1.103	-0.347	2.699	-0.329
1.170	-0.319	2.946	-0.327
0.909	-0.363	2.282	-0.325
0.901	-0.340	2.379	-0.321
0.961	-0.325	3.072	-0.324
0.886	-0.353	2.394	-0.318
0.931	-0.326	2.961	-0.293
0.991	-0.283	2.602	-0.260
0.722	-0.203	2.968	-0.243
1.013	-0.237	2.632	-0.234
0.662	-0.240	2.446	-0.232
0.812	-0.158	3.095	-0.229
0.976	-0.220	2.297	-0.221
0.849	-0.259	2.498	-0.221
1.155	-0.207	2.200	-0.203
0.692	-0.244	2.356	-0.208
1.289	-0.163	2.595	-0.204
0.782	-0.208	2.252	-0.190
0.834	-0.219	2.729	-0.189
0.819	-0.151	2.707	-0.178
1.700	-0.197	2.155	-0.184
0.662	-0.244	2.961	-0.195
1.050	-0.183	2.864	-0.190
1.379	-0.217	2.565	-0.192
1.035	-0.173	2.662	-0.185
1.252	-0.200	2.759	-0.198
0.976	-0.203	2.237	-0.201
0.901	-0.206	2.826	-0.204
0.782	-0.208	2.670	-0.215
0.894	-0.224	2.364	-0.205
0.744	-0.236	2.998	-0.217
0.730	-0.214	2.565	-0.219
0.916	-0.217	2.513	-0.223
1.289	-0.215	2.722	-0.228
0.700	-0.220	2.811	-0.227
0.782	-0.283	2.610	-0.244
0.909	-0.278	2.707	-0.274
1.364	-0.262	2.177	-0.289
0.983	-0.306	2.767	-0.302
0.759	-0.329	2.543	-0.309
0.744	-0.276	2.670	-0.310
1.028	-0.329	2.535	-0.317
0.759	-0.356	2.386	-0.322
1.095	-0.341	2.670	-0.326
1.043	-0.349	2.558	-0.328
1.394	-0.306	2.364	-0.320
0.827	-0.339	2.602	-0.329
0.804	-0.323	2.505	-0.337
1.215	-0.368	2.804	-0.340
0.909	-0.351	2.864	-0.332
0.700	-0.343	2.222	-0.334
0.655	-0.356	2.535	-0.339
1.065	-0.317	2.401	-0.328
0.468	-0.360	2.483	-0.332
0.983	-0.335	2.550	-0.323
0.812	-0.344	2.580	-0.329
0.782	-0.331	2.408	-0.322
0.834	-0.351	2.864	-0.326
0.797	-0.368	1.946	-0.325
1.155	-0.300	1.998	-0.320
1.423	-0.323	2.908	-0.321
1.095	-0.308	2.505	-0.317
1.341	-0.317	2.707	-0.313
1.200	-0.262	2.162	-0.287
1.185	-0.250	2.714	-0.261
0.946	-0.282	2.580	-0.264
1.304	-0.257	2.819	-0.252
0.812	-0.250	2.692	-0.253
1.028	-0.253	2.476	-0.249
0.677	-0.235	2.140	-0.243
0.618	-0.270	2.520	-0.244
0.797	-0.238	2.640	-0.242
0.670	-0.255	2.707	-0.242
1.535	-0.221	2.520	-0.239
0.431	-0.214	2.162	-0.233
1.274	-0.185	2.446	-0.231
0.894	-0.253	2.058	-0.229
1.013	-0.253	2.543	-0.232
0.871	-0.213	2.476	-0.226
0.685	-0.299	2.379	-0.230
0.998	-0.191	2.259	-0.238
0.416	-0.256	2.438	-0.238
1.386	-0.275	2.602	-0.245
1.215	-0.232	2.394	-0.258
0.752	-0.267	2.341	-0.264
1.043	-0.218	2.491	-0.259
0.856	-0.270	2.931	-0.263
1.140	-0.256	2.796	-0.267
0.521	-0.252	2.550	-0.266
0.431	-0.300	2.819	-0.292
1.021	-0.342	2.744	-0.329
0.894	-0.367	2.558	-0.343
0.558	-0.384	2.655	-0.354
0.834	-0.372	2.595	-0.358
0.744	-0.366	2.692	-0.355
0.730	-0.350	2.349	-0.356
0.722	-0.383	2.565	-0.363
0.953	-0.359	2.640	-0.369
0.640	-0.353	2.483	-0.375
0.804	-0.405	2.349	-0.372
1.050	-0.373	2.371	-0.371
0.864	-0.361	2.438	-0.386
0.938	-0.415	2.334	-0.382
1.267	-0.366	2.699	-0.385
1.147	-0.391	2.946	-0.388
0.894	-0.448	2.237	-0.384
1.312	-0.400	2.431	-0.382
1.252	-0.426	2.222	-0.383
1.394	-0.385	2.528	-0.377
1.580	-0.407	2.573	-0.367
1.192	-0.369	2.289	-0.363
1.088	-0.356	2.535	-0.363
0.767	-0.363	2.520	-0.365
0.737	-0.346	2.132	-0.363
0.841	-0.350	2.975	-0.359
1.192	-0.342	2.095	-0.357
0.901	-0.340	2.498	-0.355
0.647	-0.304	2.065	-0.345
0.894	-0.336	2.520	-0.338
0.976	-0.295	2.304	-0.323
1.088	-0.326	2.759	-0.294
0.983	-0.241	2.326	-0.290
1.035	-0.307	2.923	-0.279
0.700	-0.241	2.446	-0.281
0.722	-0.253	2.647	-0.273
0.834	-0.274	2.901	-0.270
1.043	-0.229	2.707	-0.259
1.125	-0.279	2.923	-0.255
0.700	-0.231	2.901	-0.253
0.655	-0.229	2.647	-0.248
0.789	-0.236	2.752	-0.236
1.035	-0.230	2.804	-0.244
1.498	-0.241	2.491	-0.243
0.685	-0.226	2.535	-0.236
0.797	-0.241	2.520	-0.241
0.931	-0.185	2.498	-0.234
0.961	-0.248	2.535	-0.245
0.968	-0.235	2.565	-0.244
0.625	-0.266	2.386	-0.243
0.521	-0.307	2.625	-0.256
1.058	-0.245	2.707	-0.243
0.789	-0.256	2.088	-0.260
1.132	-0.237	2.699	-0.253
1.147	-0.261	2.767	-0.253
1.386	-0.247	2.729	-0.265
0.864	-0.269	2.841	-0.267
0.804	-0.274	2.461	-0.286
0.849	-0.354	2.692	-0.308
0.446	-0.337	2.662	-0.327
0.670	-0.408	2.662	-0.331
0.692	-0.312	2.841	-0.325
1.229	-0.335	2.886	-0.341
0.879	-0.321	2.498	-0.338
0.610	-0.338	2.207	-0.333
0.871	-0.368	2.319	-0.352
0.886	-0.352	3.058	-0.343
0.797	-0.343	2.737	-0.346
0.655	-0.351	2.267	-0.344
0.386	-0.336	2.677	-0.351
1.140	-0.324	2.826	-0.340
1.080	-0.323	2.386	-0.345
0.968	-0.382	2.461	-0.345
0.782	-0.373	2.185	-0.341
0.237	-0.341	2.886	-0.335
0.916	-0.371	2.692	-0.340
0.476	-0.331	2.714	-0.338
0.871	-0.359	2.498	-0.331
0.722	-0.326	2.640	-0.332
0.521	-0.309	2.759	-0.324
0.737	-0.299	2.684	-0.326
0.998	-0.323	3.147	-0.323
0.901	-0.323	2.632	-0.326
0.468	-0.301	2.998	-0.306
0.834	-0.307	2.699	-0.280
1.185	-0.256	2.625	-0.255
0.774	-0.224	2.707	-0.239
0.707	-0.227	3.013	-0.229
0.640	-0.214	2.864	-0.229
0.856	-0.235	2.602	-0.227
1.095	-0.244	2.923	-0.217
0.610	-0.244	2.587	-0.218
0.841	-0.220	2.528	-0.209
0.647	-0.180	2.543	-0.198
0.558	-0.247	2.714	-0.192
1.065	-0.173	2.408	-0.196
0.401	-0.184	2.326	-0.184
1.028	-0.144	2.483	-0.168
0.446	-0.149	2.602	-0.180
0.618	-0.196	3.162	-0.194
1.304	-0.226	2.849	-0.197
1.431	-0.179	2.946	-0.184
1.289	-0.224	2.923	-0.190
0.685	-0.197	2.938	-0.197
1.438	-0.232	3.043	-0.204
0.827	-0.242	2.379	-0.206
1.021	-0.195	2.132	-0.211
1.058	-0.208	2.088	-0.213
0.662	-0.216	2.334	-0.218
0.603	-0.297	2.729	-0.219
1.028	-0.223	2.804	-0.222
0.730	-0.203	2.871	-0.228
0.685	-0.267	2.513	-0.230
0.677	-0.217	2.483	-0.256
0.670	-0.283	2.416	-0.277
0.700	-0.285	2.349	-0.295
0.774	-0.305	2.886	-0.314
0.722	-0.344	2.767	-0.312
0.894	-0.318	2.356	-0.317
0.819	-0.325	2.274	-0.320
0.931	-0.239	2.729	-0.317
1.640	-0.338	2.110	-0.314
1.326	-0.334	2.505	-0.328
1.252	-0.353	2.670	-0.332
0.953	-0.362	2.722	-0.335
1.095	-0.365	2.946	-0.337
1.118	-0.353	2.684	-0.335
1.043	-0.366	2.908	-0.333
1.140	-0.346	2.222	-0.334
0.968	-0.320	2.647	-0.334
1.073	-0.339	2.483	-0.328
0.916	-0.291	2.364	-0.328
1.103	-0.335	2.453	-0.328
1.155	-0.320	2.103	-0.328
1.155	-0.323	2.461	-0.330
0.752	-0.351	2.625	-0.326
0.841	-0.340	2.759	-0.322
0.543	-0.315	2.602	-0.320
0.819	-0.283	2.565	-0.317
1.013	-0.284	2.513	-0.316
0.580	-0.251	2.595	-0.301
0.722	-0.278	2.550	-0.276
0.528	-0.259	2.423	-0.262
0.938	-0.272	2.483	-0.255
1.237	-0.253	2.379	-0.255
1.043	-0.231	2.699	-0.244
1.118	-0.232	2.364	-0.252
1.058	-0.241	2.289	-0.241
1.162	-0.234	2.670	-0.241
0.931	-0.245	2.476	-0.247
1.185	-0.222	2.707	-0.240
0.961	-0.244	2.356	-0.238
0.692	-0.207	2.968	-0.237
1.065	-0.200	2.938	-0.230
1.341	-0.241	2.520	-0.226
0.879	-0.194	1.871	-0.232
0.924	-0.253	2.394	-0.230
0.737	-0.208	2.334	-0.237
0.998	-0.226	2.334	-0.240
1.438	-0.238	2.714	-0.251
0.513	-0.230	2.752	-0.244
0.924	-0.240	2.341	-0.255
0.573	-0.286	2.386	-0.258
0.565	-0.275	2.893	-0.257
0.849	-0.232	2.431	-0.265
1.050	-0.274	3.087	-0.269
0.670	-0.246	2.349	-0.269
0.924	-0.295	2.684	-0.308
0.953	-0.315	2.647	-0.337
0.789	-0.337	2.259	-0.351
0.998	-0.366	2.819	-0.354
0.737	-0.341	2.684	-0.349
0.983	-0.339	2.132	-0.357
0.916	-0.348	3.199	-0.361
0.968	-0.385	2.983	-0.363
0.692	-0.357	1.901	-0.365
1.379	-0.336	2.968	-0.359
0.879	-0.359	2.520	-0.374
0.506	-0.368	2.811	-0.375
0.827	-0.383	2.580	-0.374
0.819	-0.367	2.013	-0.382
1.103	-0.356	2.438	-0.371
0.834	-0.392	2.707	-0.378
0.476	-0.365	2.491	-0.385
0.894	-0.385	2.416	-0.385
0.931	-0.335	2.304	-0.370
1.461	-0.352	2.752	-0.364
0.192	-0.346	2.476	-0.363
1.244	-0.338	3.102	-0.362
0.834	-0.382	2.252	-0.364
0.946	-0.412	2.513	-0.359
0.670	-0.311	2.573	-0.357
1.140	-0.347	2.177	-0.356
0.968	-0.362	2.505	-0.351
1.065	-0.373	2.259	-0.351
1.035	-0.325	3.005	-0.347
0.647	-0.308	2.587	-0.328
1.147	-0.293	2.431	-0.305
1.237	-0.317	2.214	-0.286
0.812	-0.277	2.752	-0.281
1.200	-0.303	2.453	-0.277
0.879	-0.303	2.222	-0.266
1.297	-0.238	2.714	-0.268
0.901	-0.276	2.520	-0.258
0.812	-0.292	2.103	-0.248
1.453	-0.285	2.304	-0.255
0.864	-0.275	3.244	-0.245
0.841	-0.247	2.431	-0.245
0.983	-0.256	2.394	-0.240
0.715	-0.225	3.072	-0.236
0.789	-0.288	2.602	-0.234
0.655	-0.265	2.394	-0.232
0.655	-0.179	2.550	-0.234
1.506	-0.250	2.461	-0.238
1.155	-0.269	2.811	-0.244
1.207	-0.241	2.849	-0.244
1.237	-0.229	2.535	-0.242
0.565	-0.267	2.692	-0.257
0.886	-0.289	3.058	-0.253
0.730	-0.235	2.617	-0.255
1.073	-0.282	2.035	-0.253
1.177	-0.248	1.983	-0.254
1.118	-0.250	2.446	-0.265
1.006	-0.299	2.998	-0.271
0.976	-0.308	2.796	-0.287
0.924	-0.337	3.035	-0.308
0.804	-0.341	2.602	-0.312
1.222	-0.335	2.692	-0.331
1.080	-0.344	2.729	-0.327
0.804	-0.321	2.938	-0.318
0.991	-0.332	2.722	-0.337
1.125	-0.350	2.677	-0.325
0.983	-0.336	2.670	-0.332
1.021	-0.338	2.252	-0.348
1.050	-0.345	2.849	-0.338
1.035	-0.329	2.804	-0.342
1.304	-0.347	2.550	-0.346
0.812	-0.364	2.707	-0.341
0.692	-0.301	2.453	-0.347
0.856	-0.346	2.587	-0.342
1.379	-0.315	2.326	-0.334
0.856	-0.335	2.647	-0.336
1.065	-0.350	2.826	-0.329
1.229	-0.303	2.080	-0.324
1.431	-0.356	2.565	-0.325
0.789	-0.323	2.617	-0.329
0.379	-0.356	2.602	-0.323
0.931	-0.358	2.341	-0.328
0.998	-0.350	2.789	-0.318
0.901	-0.296	2.931	-0.321
1.722	-0.288	2.520	-0.293
1.028	-0.271	2.259	-0.267
0.968	-0.237	2.311	-0.245
1.177	-0.240	2.274	-0.238
1.364	-0.199	3.043	-0.227
1.506	-0.265	2.864	-0.218
0.782	-0.217	2.781	-0.219
0.573	-0.146	2.394	-0.207
1.192	-0.197	2.535	-0.205
0.909	-0.239	2.893	-0.203
0.827	-0.167	2.550	-0.203
0.998	-0.181	2.692	-0.194
0.662	-0.185	2.737	-0.188
0.774	-0.194	2.550	-0.181
1.028	-0.187	2.826	-0.177
0.841	-0.159	2.147	-0.192
1.304	-0.205	2.289	-0.191
1.177	-0.164	2.043	-0.189
1.640	-0.185	2.341	-0.184
1.118	-0.206	3.214	-0.200
1.423	-0.189	2.386	-0.197
1.132	-0.214	2.282	-0.206
0.953	-0.203	2.595	-0.211
1.103	-0.207	2.311	-0.210
1.125	-0.194	2.229	-0.214
0.856	-0.235	2.289	-0.215
0.647	-0.182	2.841	-0.224
0.983	-0.207	2.304	-0.225
0.961	-0.263	2.229	-0.232
0.580	-0.201	2.856	-0.240
1.103	-0.276	2.849	-0.266
0.916	-0.247	2.864	-0.287
0.871	-0.286	2.834	-0.301
0.879	-0.339	2.050	-0.310
0.759	-0.303	2.423	-0.308
0.856	-0.293	2.185	-0.318
1.170	-0.331	2.334	-0.323
1.118	-0.307	2.953	-0.315
1.229	-0.326	2.535	-0.318
0.558	-0.305	2.244	-0.330
0.744	-0.326	2.647	-0.324
0.953	-0.329	2.543	-0.333
1.364	-0.332	2.781	-0.335
0.864	-0.325	2.744	-0.329
0.961	-0.319	2.774	-0.336
1.065	-0.319	2.692	-0.320
1.021	-0.310	2.535	-0.326
1.282	-0.347	2.931	-0.328
1.289	-0.310	2.640	-0.322
0.446	-0.305	2.505	-0.331
0.730	-0.302	2.311	-0.327
1.050	-0.304	2.311	-0.324
0.565	-0.280	2.677	-0.321
1.155	-0.295	2.408	-0.322
0.662	-0.315	2.826	-0.317
1.103	-0.326	2.647	-0.315
1.423	-0.295	2.244	-0.315
1.013	-0.278	2.573	-0.294
1.043	-0.299	2.714	-0.272
0.804	-0.233	2.796	-0.262
1.021	-0.248	2.528	-0.252
1.103	-0.256	2.595	-0.256
1.297	-0.252	2.244	-0.245
0.618	-0.269	2.528	-0.240
0.647	-0.220	2.670	-0.243
1.147	-0.264	2.535	-0.237
0.528	-0.256	2.259	-0.240
0.759	-0.234	2.811	-0.240
1.043	-0.230	2.543	-0.234
0.834	-0.251	2.341	-0.232
0.759	-0.225	2.446	-0.227
0.901	-0.190	2.438	-0.230
1.088	-0.247	2.878	-0.231
0.909	-0.238	2.558	-0.229
1.147	-0.250	1.677	-0.235
1.259	-0.225	2.386	-0.239
1.483	-0.228	2.543	-0.243
0.961	-0.261	2.103	-0.250
1.438	-0.235	2.125	-0.250
0.461	-0.247	2.267	-0.252
0.864	-0.250	2.386	-0.256
1.364	-0.253	2.431	-0.258
0.998	-0.243	2.677	-0.264
0.670	-0.271	2.759	-0.273
1.147	-0.308	2.483	-0.315
0.976	-0.353	2.446	-0.342
1.095	-0.341	2.505	-0.347
1.371	-0.330	1.901	-0.349
1.058	-0.356	2.662	-0.353
1.506	-0.337	2.356	-0.363
1.006	-0.350	2.058	-0.363
0.849	-0.356	2.214	-0.363
0.834	-0.368	2.759	-0.359
0.431	-0.390	2.319	-0.360
0.961	-0.372	2.655	-0.369
0.812	-0.346	1.879	-0.356
1.282	-0.376	3.147	-0.368
0.886	-0.388	2.341	-0.386
1.132	-0.379	2.446	-0.382
1.319	-0.383	2.476	-0.379
0.722	-0.365	1.983	-0.376
1.259	-0.395	2.192	-0.369
0.879	-0.368	2.535	-0.367
1.013	-0.362	2.461	-0.366
0.976	-0.368	2.170	-0.362
1.192	-0.378	2.573	-0.365
0.685	-0.364	2.811	-0.358
1.326	-0.338	2.267	-0.363
1.259	-0.365	2.528	-0.358
0.797	-0.368	2.453	-0.360
0.543	-0.353	2.670	-0.351
0.595	-0.393	2.699	-0.354
0.894	-0.326	2.692	-0.342
1.162	-0.321	2.580	-0.322
0.931	-0.258	2.602	-0.300
0.938	-0.294	2.095	-0.289
0.961	-0.247	2.476	-0.276
1.043	-0.335	2.334	-0.278
0.737	-0.273	2.297	-0.265
1.416	-0.267	1.715	-0.262
0.610	-0.220	2.587	-0.258
1.289	-0.264	2.535	-0.253
0.819	-0.270	2.677	-0.253
1.185	-0.222	2.334	-0.248
0.789	-0.214	2.446	-0.242
0.789	-0.263	2.573	-0.240
1.095	-0.238	2.587	-0.235
1.274	-0.261	2.513	-0.233
1.185	-0.221	2.841	-0.237
0.901	-0.238	2.371	-0.236
1.110	-0.229	2.961	-0.239
0.804	-0.274	3.087	-0.248
0.916	-0.223	2.714	-0.244
1.080	-0.270	2.520	-0.251
0.468	-0.222	2.565	-0.249
0.543	-0.280	2.304	-0.249
0.789	-0.247	2.468	-0.250
0.707	-0.246	2.625	-0.261
1.282	-0.278	2.655	-0.260
1.177	-0.267	2.916	-0.267
1.170	-0.270	2.483	-0.274
1.356	-0.293	2.543	-0.300
0.737	-0.315	2.856	-0.305
0.707	-0.294	3.102	-0.313
0.789	-0.327	2.095	-0.324
0.812	-0.329	2.670	-0.325
0.670	-0.357	2.438	-0.333
0.633	-0.273	1.961	-0.337
1.080	-0.341	3.035	-0.332
0.722	-0.326	2.550	-0.337
0.640	-0.390	2.297	-0.345
0.924	-0.348	2.662	-0.342
0.722	-0.302	2.946	-0.339
1.021	-0.341	2.505	-0.346
0.804	-0.333	2.856	-0.339
1.237	-0.306	2.707	-0.337
1.461	-0.285	2.684	-0.340
1.162	-0.275	2.841	-0.338
1.662	-0.313	2.834	-0.338
1.461	-0.315	3.087	-0.331
0.991	-0.311	2.752	-0.330
0.633	-0.333	2.394	-0.331
0.588	-0.329	2.699	-0.328
0.550	-0.351	2.505	-0.326
1.282	-0.319	2.573	-0.326
1.334	-0.328	2.311	-0.320
1.192	-0.301	2.610	-0.314
1.446	-0.307	2.789	-0.286
1.267	-0.227	2.177	-0.254
1.013	-0.245	2.192	-0.246
1.289	-0.200	2.155	-0.236
1.371	-0.188	2.834	-0.231
0.782	-0.221	2.796	-0.217
0.871	-0.196	2.707	-0.214
1.132	-0.225	2.796	-0.217
1.080	-0.197	3.020	-0.203
1.297	-0.177	2.505	-0.202
1.147	-0.171	2.140	-0.197
1.095	-0.181	2.468	-0.193
0.879	-0.153	2.826	-0.185
1.088	-0.188	3.132	-0.176
1.170	-0.197	2.684	-0.191
0.692	-0.175	2.326	-0.190
1.252	-0.164	2.461	-0.180
0.498	-0.173	2.132	-0.188
1.013	-0.188	2.446	-0.188
1.050	-0.158	2.483	-0.193
1.132	-0.203	2.722	-0.202
0.931	-0.223	2.565	-0.206
0.938	-0.244	2.558	-0.211
0.416	-0.257	2.558	-0.209
0.834	-0.172	2.804	-0.220
0.856	-0.211	3.147	-0.215
1.334	-0.223	2.707	-0.219
0.797	-0.219	2.394	-0.228
0.864	-0.200	2.655	-0.229
0.991	-0.226	2.946	-0.243
1.118	-0.285	2.767	-0.274
0.938	-0.258	2.617	-0.290
0.595	-0.267	2.267	-0.302
1.073	-0.283	2.476	-0.313
0.879	-0.341	2.535	-0.314
0.938	-0.326	2.647	-0.320
1.215	-0.340	2.214	-0.317
1.073	-0.315	2.759	-0.325
0.207	-0.367	2.177	-0.332
0.633	-0.270	2.200	-0.329
1.118	-0.323	2.297	-0.332
0.670	-0.345	2.446	-0.333
0.767	-0.385	2.819	-0.341
0.841	-0.312	2.789	-0.339
0.670	-0.320	2.326	-0.335
0.879	-0.305	2.774	-0.337
0.983	-0.329	2.901	-0.330
1.043	-0.297	2.461	-0.328
0.924	-0.300	1.886	-0.319
0.819	-0.368	2.655	-0.326
1.162	-0.307	2.886	-0.322
0.879	-0.356	2.282	-0.325
0.804	-0.291	2.371	-0.325
0.640	-0.317	2.759	-0.321
1.006	-0.354	2.259	-0.323
1.274	-0.296	2.394	-0.320
1.095	-0.290	2.304	-0.312
1.132	-0.285	2.020	-0.287
0.633	-0.256	1.894	-0.265
1.416	-0.281	1.655	-0.259
1.326	-0.265	2.379	-0.256
0.998	-0.228	2.498	-0.252
0.849	-0.262	2.259	-0.250
1.073	-0.217	2.379	-0.235
1.065	-0.232	2.177	-0.249
0.894	-0.233	2.461	-0.243
1.043	-0.214	2.558	-0.235
0.536	-0.290	2.729	-0.245
0.655	-0.220	2.841	-0.230
1.058	-0.211	2.617	-0.231
0.879	-0.234	2.505	-0.233
0.625	-0.243	2.573	-0.226
0.894	-0.221	2.461	-0.231
0.953	-0.243	2.155	-0.227
0.968	-0.269	2.849	-0.242
0.536	-0.222	2.244	-0.240
1.207	-0.262	3.087	-0.242
1.431	-0.277	2.289	-0.254
1.326	-0.250	2.632	-0.251
0.886	-0.232	2.781	-0.259
1.170	-0.257	2.505	-0.255
0.580	-0.258	2.543	-0.267
1.394	-0.267	2.722	-0.269
0.595	-0.297	2.737	-0.292
0.685	-0.341	2.274	-0.325
0.715	-0.369	2.386	-0.346
1.110	-0.342	2.222	-0.355
0.767	-0.373	2.177	-0.353
0.834	-0.353	2.147	-0.362
1.162	-0.381	2.103	-0.342
0.752	-0.346	2.699	-0.360
0.774	-0.360	2.744	-0.370
1.341	-0.354	2.207	-0.360
0.804	-0.355	2.237	-0.363
0.737	-0.412	2.767	-0.379
1.013	-0.341	2.326	-0.378
0.647	-0.397	2.752	-0.378
0.565	-0.375	2.095	-0.383
0.976	-0.396	2.438	-0.374
0.588	-0.395	2.341	-0.378
1.282	-0.365	2.476	-0.371
0.856	-0.376	2.565	-0.378
1.073	-0.368	2.752	-0.367
0.827	-0.383	2.520	-0.369
1.162	-0.349	2.125	-0.369
0.991	-0.332	2.491	-0.357
0.864	-0.326	2.737	-0.356
0.909	-0.303	2.468	-0.360
1.147	-0.364	2.088	-0.360
1.192	-0.376	2.252	-0.356
0.827	-0.359	2.103	-0.350
1.200	-0.354	2.699	-0.352
1.118	-0.347	2.811	-0.342
1.125	-0.358	2.125	-0.309
0.976	-0.310	2.252	-0.294
1.207	-0.272	2.491	-0.285
0.759	-0.294	2.371	-0.275
0.595	-0.254	1.991	-0.270
0.983	-0.256	2.371	-0.267
0.924	-0.287	2.311	-0.259
0.282	-0.244	1.976	-0.259
0.924	-0.220	2.759	-0.250
0.670	-0.283	2.192	-0.253
0.953	-0.228	2.498	-0.251
0.856	-0.231	2.334	-0.237
1.267	-0.252	2.341	-0.235
1.200	-0.229	2.356	-0.236
1.110	-0.231	2.610	-0.230
1.267	-0.251	2.871	-0.233
1.140	-0.213	2.259	-0.240
1.021	-0.242	2.528	-0.245
0.991	-0.244	3.110	-0.244
0.730	-0.250	2.140	-0.246
0.498	-0.274	2.326	-0.251
0.647	-0.217	2.931	-0.251
0.692	-0.243	2.356	-0.254
0.894	-0.286	2.520	-0.260
1.050	-0.286	2.647	-0.259
0.886	-0.264	2.573	-0.267
0.394	-0.278	2.259	-0.268
1.035	-0.279	2.364	-0.286
1.394	-0.298	2.796	-0.308
0.662	-0.356	2.699	-0.322
0.759	-0.305	2.595	-0.327
0.744	-0.329	2.468	-0.332
0.819	-0.329	3.005	-0.333
0.692	-0.344	2.297	-0.338
0.819	-0.356	2.326	-0.334
1.229	-0.384	2.416	-0.345
0.588	-0.335	2.476	-0.341
0.901	-0.346	2.282	-0.342
1.543	-0.362	3.028	-0.342
1.043	-0.362	2.394	-0.342
1.334	-0.324	2.573	-0.342
0.841	-0.362	2.416	-0.350
0.655	-0.329	2.535	-0.342
1.617	-0.311	2.684	-0.345
1.200	-0.341	2.423	-0.336
1.162	-0.336	2.408	-0.335
0.356	-0.317	2.371	-0.332
0.879	-0.344	2.394	-0.331
0.849	-0.350	2.878	-0.327
0.871	-0.324	2.438	-0.325
0.782	-0.338	3.020	-0.328
0.565	-0.329	2.789	-0.322
0.730	-0.342	2.476	-0.322
0.595	-0.323	2.565	-0.310
1.222	-0.267	2.520	-0.269
0.483	-0.238	2.476	-0.253
0.528	-0.221	2.871	-0.238
1.073	-0.194	2.587	-0.234
0.737	-0.243	2.461	-0.229
0.715	-0.232	2.513	-0.228
1.192	-0.197	2.990	-0.212
0.595	-0.186	2.767	-0.223
0.625	-0.171	2.408	-0.207
0.909	-0.228	2.558	-0.199
0.812	-0.177	2.379	-0.195
1.312	-0.208	2.565	-0.182
0.588	-0.198	2.491	-0.188
1.394	-0.211	2.520	-0.181
1.147	-0.174	2.781	-0.187
0.931	-0.191	2.371	-0.189
1.252	-0.135	2.371	-0.191
1.073	-0.186	2.244	-0.198
0.901	-0.194	3.058	-0.191
1.252	-0.210	2.491	-0.199
0.625	-0.191	2.632	-0.209
1.237	-0.205	2.349	-0.203
0.991	-0.200	2.177	-0.207
0.968	-0.219	2.819	-0.214
0.073	-0.205	2.222	-0.217
0.722	-0.262	2.714	-0.217
1.162	-0.211	2.110	-0.223
0.640	-0.250	2.468	-0.228
0.909	-0.248	2.319	-0.239
0.610	-0.264	2.752	-0.257
0.319	-0.301	2.737	-0.277
0.580	-0.242	2.491	-0.292
1.394	-0.267	1.983	-0.297
0.476	-0.274	2.528	-0.304
0.938	-0.334	2.558	-0.311
0.558	-0.322	2.864	-0.321
0.991	-0.332	2.647	-0.318
0.834	-0.339	2.617	-0.331
0.715	-0.293	2.722	-0.327
0.371	-0.323	2.095	-0.323
0.991	-0.344	2.640	-0.332
1.267	-0.320	2.289	-0.332
1.103	-0.395	2.878	-0.330
0.558	-0.330	2.744	-0.333
0.640	-0.315	2.587	-0.332
0.744	-0.309	2.625	-0.334
0.715	-0.365	1.774	-0.333
1.132	-0.332	2.416	-0.328
0.215	-0.295	2.505	-0.329
1.080	-0.321	2.453	-0.324
0.468	-0.334	2.468	-0.325
0.946	-0.315	2.423	-0.326
1.170	-0.323	2.453	-0.324
0.476	-0.335	2.670	-0.321
0.946	-0.315	2.483	-0.320
0.767	-0.328	2.461	-0.320
1.341	-0.312	2.849	-0.301
0.737	-0.253	1.819	-0.281
1.065	-0.264	2.274	-0.258
0.707	-0.247	2.229	-0.251
1.237	-0.274	2.289	-0.260
0.812	-0.248	2.647	-0.243
0.782	-0.241	2.319	-0.254
1.394	-0.253	2.386	-0.238
1.647	-0.279	2.274	-0.248
1.312	-0.287	2.558	-0.240
0.707	-0.250	2.423	-0.239
0.744	-0.263	2.259	-0.239
1.013	-0.243	3.237	-0.237
1.364	-0.247	2.274	-0.233
0.946	-0.242	2.289	-0.230
1.274	-0.256	2.371	-0.231
0.834	-0.275	2.162	-0.230
0.446	-0.178	2.752	-0.236
0.759	-0.252	2.117	-0.235
0.752	-0.257	2.237	-0.245
0.909	-0.251	2.580	-0.242
0.894	-0.267	2.476	-0.252
1.207	-0.250	2.446	-0.257
0.804	-0.253	2.356	-0.256
0.827	-0.261	2.729	-0.266
1.043	-0.281	2.222	-0.263
0.953	-0.257	2.162	-0.269
0.961	-0.297	2.528	-0.299
0.789	-0.282	1.983	-0.332
1.058	-0.392	2.386	-0.337
1.312	-0.317	2.162	-0.358
0.744	-0.380	2.446	-0.350
0.909	-0.365	1.938	-0.359
0.259	-0.374	2.244	-0.358
1.259	-0.324	2.983	-0.358
1.603	-0.365	2.185	-0.366
0.856	-0.357	2.297	-0.360
0.841	-0.391	2.244	-0.372
0.968	-0.387	2.513	-0.367
0.953	-0.383	2.595	-0.386
1.035	-0.376	2.401	-0.378
0.849	-0.378	2.461	-0.378
1.035	-0.397	2.319	-0.383
0.924	-0.392	2.461	-0.377
0.670	-0.362	2.789	-0.371
0.707	-0.356	2.714	-0.376
1.065	-0.380	2.103	-0.367
0.938	-0.368	2.416	-0.373
0.521	-0.333	2.446	-0.364
0.849	-0.368	2.364	-0.364
0.595	-0.322	2.364	-0.359
0.707	-0.331	2.423	-0.356
0.744	-0.364	2.334	-0.354
0.849	-0.347	2.170	-0.346
0.909	-0.365	2.349	-0.351
0.565	-0.365	2.349	-0.349
1.438	-0.332	2.587	-0.330
0.968	-0.306	2.453	-0.308
0.610	-0.323	2.364	-0.290
0.498	-0.322	2.214	-0.280
0.953	-0.235	2.237	-0.276
0.550	-0.250	2.386	-0.276
0.647	-0.289	2.356	-0.266
1.035	-0.275	2.229	-0.264
1.073	-0.247	2.453	-0.250
1.401	-0.231	2.662	-0.251
0.819	-0.244	2.132	-0.246
0.737	-0.238	2.356	-0.244
1.229	-0.202	2.349	-0.236
0.730	-0.238	2.155	-0.235
0.707	-0.226	2.610	-0.239
0.625	-0.212	2.058	-0.236
0.744	-0.267	2.744	-0.237
1.274	-0.250	2.408	-0.238
0.722	-0.271	2.759	-0.241
0.647	-0.210	2.274	-0.248
0.573	-0.279	2.356	-0.247
0.886	-0.259	2.602	-0.247
0.677	-0.252	2.461	-0.258
0.513	-0.297	2.020	-0.259
0.953	-0.253	2.170	-0.256
0.162	-0.279	2.080	-0.259
1.394	-0.220	2.461	-0.261
0.737	-0.249	3.058	-0.271
1.088	-0.273	2.483	-0.289
1.520	-0.267	2.408	-0.315
0.342	-0.369	2.297	-0.321
1.050	-0.272	3.043	-0.329
0.439	-0.387	2.423	-0.331
1.326	-0.320	2.655	-0.327
1.021	-0.338	2.729	-0.341
0.521	-0.396	2.565	-0.339
0.991	-0.298	2.043	-0.348
0.528	-0.336	2.259	-0.342
0.968	-0.340	2.461	-0.350
0.856	-0.327	2.483	-0.349
0.961	-0.335	2.737	-0.342
0.804	-0.371	2.774	-0.348
0.752	-0.309	2.558	-0.351
0.662	-0.324	2.558	-0.345
1.259	-0.325	2.856	-0.338
0.483	-0.342	2.849	-0.337
0.752	-0.329	2.774	-0.331
0.991	-0.388	2.341	-0.329
1.073	-0.329	2.617	-0.328
1.065	-0.327	2.491	-0.330
0.588	-0.349	2.789	-0.330
0.677	-0.374	2.304	-0.325
0.774	-0.310	2.774	-0.322
1.147	-0.310	2.297	-0.328
0.565	-0.294	2.453	-0.295
0.730	-0.284	2.177	-0.264
0.439	-0.211	2.610	-0.251
0.722	-0.211	2.655	-0.238
1.021	-0.234	2.729	-0.230
1.125	-0.238	2.752	-0.226
0.864	-0.199	2.416	-0.222
0.603	-0.224	2.147	-0.214
0.289	-0.215	2.640	-0.210
0.938	-0.202	2.289	-0.207
0.871	-0.194	2.990	-0.198
1.177	-0.174	2.282	-0.195
0.886	-0.166	2.550	-0.187
0.655	-0.176	2.632	-0.175
1.438	-0.179	2.692	-0.182
1.177	-0.180	2.595	-0.197
1.244	-0.165	2.408	-0.188
1.080	-0.182	2.319	-0.193
0.931	-0.176	2.640	-0.189
0.707	-0.190	2.908	-0.201
1.394	-0.188	2.699	-0.201
0.550	-0.210	2.267	-0.201
0.946	-0.203	2.580	-0.206
1.252	-0.193	2.304	-0.209
0.938	-0.239	3.162	-0.213
1.095	-0.218	2.804	-0.221
1.453	-0.190	2.468	-0.219
0.864	-0.221	2.625	-0.228
0.543	-0.256	2.334	-0.231
0.715	-0.267	2.617	-0.237
0.856	-0.255	2.767	-0.265
0.871	-0.288	2.476	-0.280
1.177	-0.326	2.319	-0.304
1.259	-0.279	2.282	-0.311
0.700	-0.299	2.573	-0.316
1.185	-0.310	2.214	-0.322
1.073	-0.304	2.356	-0.325
0.931	-0.334	2.461	-0.332
1.192	-0.353	2.200	-0.327
0.356	-0.344	3.125	-0.331
0.938	-0.321	2.438	-0.331
0.700	-0.344	2.632	-0.333
1.312	-0.335	2.476	-0.330
0.744	-0.340	2.834	-0.324
0.841	-0.370	2.647	-0.340
0.700	-0.320	2.476	-0.325
0.871	-0.360	2.461	-0.326
1.058	-0.328	2.401	-0.332
1.319	-0.355	2.520	-0.330
1.483	-0.342	2.267	-0.327
0.961	-0.325	2.752	-0.325
0.886	-0.314	2.103	-0.322
0.812	-0.308	2.431	-0.320
1.035	-0.351	2.491	-0.317
1.423	-0.309	2.625	-0.319
1.035	-0.329	2.438	-0.318
0.782	-0.327	2.185	-0.314
0.991	-0.276	2.864	-0.293
0.797	-0.253	2.461	-0.273
0.953	-0.285	2.878	-0.263
1.095	-0.266	2.177	-0.256
0.498	-0.285	2.274	-0.251
1.095	-0.249	1.909	-0.247
0.491	-0.238	2.043	-0.246
0.744	-0.243	2.401	-0.249
0.618	-0.234	2.237	-0.234
0.797	-0.301	2.707	-0.245
1.013	-0.252	2.461	-0.243
0.722	-0.252	2.908	-0.245
1.177	-0.229	2.349	-0.234
0.901	-0.216	2.550	-0.239
0.595	-0.214	2.050	-0.229
0.953	-0.217	2.349	-0.231
0.909	-0.216	2.595	-0.234
1.155	-0.278	2.334	-0.238
0.640	-0.211	2.520	-0.243
1.028	-0.279	2.438	-0.250
1.259	-0.274	2.386	-0.246
0.879	-0.237	2.550	-0.253
0.767	-0.260	2.655	-0.256
0.640	-0.269	2.326	-0.263
0.909	-0.280	2.140	-0.263
0.804	-0.235	2.856	-0.266
1.297	-0.278	2.364	-0.274
1.155	-0.320	2.953	-0.319
0.662	-0.331	2.707	-0.337
0.543	-0.359	2.670	-0.354
0.901	-0.340	2.431	-0.355
1.088	-0.341	2.013	-0.360
1.334	-0.368	2.297	-0.366
0.827	-0.353	2.401	-0.371
0.841	-0.361	2.446	-0.370
1.520	-0.353	1.946	-0.379
0.968	-0.359	2.543	-0.373
0.946	-0.359	2.438	-0.371
0.633	-0.379	2.714	-0.376
0.565	-0.376	2.953	-0.367
1.043	-0.387	2.617	-0.382
1.543	-0.341	2.990	-0.389
1.259	-0.402	2.282	-0.386
1.006	-0.392	1.938	-0.381
1.491	-0.373	2.438	-0.378
0.879	-0.365	2.416	-0.373
0.618	-0.351	2.140	-0.371
0.879	-0.373	2.893	-0.367
1.282	-0.364	2.617	-0.363
0.991	-0.344	2.893	-0.354
0.946	-0.361	2.356	-0.352
1.453	-0.373	2.670	-0.358
0.565	-0.332	2.789	-0.356
1.409	-0.364	1.968	-0.356
0.647	-0.362	2.722	-0.353
1.118	-0.344	2.767	-0.347
1.132	-0.315	2.147	-0.322
1.065	-0.299	2.520	-0.295
1.095	-0.300	2.103	-0.292
1.073	-0.256	2.602	-0.271
1.640	-0.303	3.237	-0.279
1.132	-0.241	2.617	-0.270
0.879	-0.210	2.535	-0.265
1.244	-0.290	2.625	-0.261
0.894	-0.219	2.610	-0.253
0.946	-0.253	2.826	-0.254
0.946	-0.238	1.923	-0.249
1.215	-0.214	2.655	-0.243
0.797	-0.240	2.252	-0.244
1.200	-0.222	2.185	-0.235
0.558	-0.223	2.617	-0.238
1.215	-0.248	1.901	-0.233
0.565	-0.266	2.058	-0.235
0.827	-0.232	2.244	-0.238
0.767	-0.214	2.498	-0.249
1.304	-0.231	2.617	-0.246
0.722	-0.268	2.610	-0.245
0.670	-0.228	2.647	-0.252
0.774	-0.277	2.117	-0.249
1.416	-0.268	2.371	-0.258
1.088	-0.274	1.938	-0.262
1.162	-0.268	2.438	-0.263
1.297	-0.261	2.222	-0.264
0.603	-0.258	2.729	-0.273
1.140	-0.291	2.431	-0.300
1.170	-0.312	2.222	-0.319
0.521	-0.306	2.431	-0.321
1.177	-0.347	2.834	-0.330
0.886	-0.321	2.893	-0.338
0.707	-0.329	2.655	-0.328
0.774	-0.327	2.565	-0.343
1.162	-0.344	2.498	-0.340
1.162	-0.355	2.856	-0.344
1.006	-0.345	2.505	-0.352
1.983	-0.341	2.200	-0.348
1.088	-0.315	2.856	-0.343
1.252	-0.353	2.849	-0.344
0.655	-0.356	2.028	-0.345
0.767	-0.328	2.647	-0.344
0.767	-0.362	2.453	-0.342
0.991	-0.344	2.386	-0.341
0.364	-0.332	2.192	-0.336
1.028	-0.353	2.558	-0.332
1.043	-0.301	2.871	-0.333
1.065	-0.307	2.177	-0.325
0.752	-0.367	2.252	-0.329
1.147	-0.324	2.878	-0.325
1.468	-0.317	2.520	-0.321
1.013	-0.309	2.871	-0.327
0.983	-0.297	3.252	-0.316
0.931	-0.279	2.931	-0.290
1.013	-0.267	2.625	-0.256
0.894	-0.261	2.617	-0.248
0.946	-0.238	3.117	-0.232
0.692	-0.216	2.647	-0.232
0.685	-0.208	2.095	-0.223
0.603	-0.193	2.274	-0.222
0.767	-0.199	2.699	-0.219
0.841	-0.194	2.908	-0.210
0.618	-0.176	2.729	-0.208
0.961	-0.235	2.826	-0.201
0.730	-0.205	2.670	-0.190
0.871	-0.148	2.558	-0.182
1.035	-0.173	3.013	-0.178
0.595	-0.201	3.386	-0.185
0.543	-0.191	2.423	-0.195
0.774	-0.176	2.610	-0.195
1.282	-0.161	2.849	-0.191
0.864	-0.176	2.699	-0.184
1.207	-0.183	2.289	-0.202
0.879	-0.159	2.371	-0.202
0.670	-0.225	2.767	-0.203
0.543	-0.208	2.729	-0.207
1.147	-0.217	2.677	-0.214
1.035	-0.228	2.349	-0.214
1.140	-0.200	2.886	-0.222
0.655	-0.244	2.819	-0.223
1.446	-0.214	2.655	-0.227
0.886	-0.226	2.341	-0.232
1.147	-0.239	3.080	-0.247
0.841	-0.265	2.744	-0.275
0.916	-0.286	2.573	-0.292
0.946	-0.288	2.461	-0.304
0.655	-0.345	1.923	-0.309
1.103	-0.307	2.699	-0.310
0.707	-0.326	2.453	-0.318
0.647	-0.299	2.334	-0.325
0.662	-0.388	2.528	-0.323
0.506	-0.331	2.677	-0.323
0.222	-0.347	2.573	-0.333
1.341	-0.317	2.781	-0.337
0.595	-0.332	3.117	-0.338
1.140	-0.325	2.535	-0.334
0.879	-0.371	2.908	-0.327
0.394	-0.353	2.408	-0.332
0.752	-0.350	2.640	-0.334
1.259	-0.337	2.610	-0.327
0.513	-0.353	2.491	-0.327
0.685	-0.317	2.684	-0.326
0.603	-0.310	2.468	-0.322
0.864	-0.340	2.043	-0.323
0.722	-0.325	2.684	-0.323
0.543	-0.292	2.632	-0.321
0.356	-0.350	2.617	-0.322
1.065	-0.305	2.640	-0.318
0.662	-0.327	2.282	-0.314
1.282	-0.313	2.834	-0.312
0.834	-0.236	2.834	-0.288
0.767	-0.279	2.028	-0.267
1.162	-0.260	2.319	-0.258
1.088	-0.239	2.565	-0.257
0.812	-0.273	2.289	-0.254
1.043	-0.292	2.505	-0.247
1.132	-0.261	2.438	-0.238
0.841	-0.244	2.453	-0.247
0.737	-0.218	2.550	-0.242
0.528	-0.256	2.774	-0.241
0.759	-0.183	2.438	-0.240
1.073	-0.225	2.856	-0.234
0.759	-0.264	2.878	-0.233
0.618	-0.200	2.334	-0.229
0.961	-0.235	2.617	-0.229
1.118	-0.245	2.326	-0.226
0.640	-0.202	3.102	-0.232
0.916	-0.240	2.438	-0.237
0.468	-0.207	2.088	-0.244
1.312	-0.249	2.729	-0.252
1.200	-0.253	2.476	-0.254
0.998	-0.202	2.931	-0.257
0.856	-0.267	2.826	-0.257
0.603	-0.228	2.961	-0.261
1.192	-0.277	2.304	-0.266
1.028	-0.296	2.856	-0.270
0.983	-0.297	2.520	-0.285
0.961	-0.332	2.311	-0.326
0.879	-0.341	1.946	-0.340
1.237	-0.322	3.132	-0.350
1.312	-0.380	2.841	-0.353
0.692	-0.399	2.602	-0.356
0.834	-0.368	3.102	-0.353
0.700	-0.385	2.744	-0.369
1.088	-0.412	2.916	-0.375
0.931	-0.382	2.394	-0.370
1.088	-0.359	2.423	-0.370
0.909	-0.335	2.483	-0.365
0.961	-0.388	2.804	-0.380
1.274	-0.357	2.535	-0.390
1.103	-0.373	2.468	-0.376
0.797	-0.372	2.006	-0.381
1.446	-0.383	2.617	-0.377
0.946	-0.385	2.722	-0.368
1.244	-0.393	2.468	-0.374
0.916	-0.406	1.812	-0.375
0.677	-0.347	2.640	-0.369
0.983	-0.369	2.513	-0.367
0.633	-0.346	2.379	-0.356
0.245	-0.406	2.461	-0.360
0.282	-0.391	2.498	-0.361
1.132	-0.385	2.737	-0.356
0.871	-0.350	2.602	-0.356
1.438	-0.347	2.975	-0.355
1.035	-0.285	2.401	-0.349
1.289	-0.311	2.035	-0.338
1.200	-0.279	2.543	-0.314
1.021	-0.317	2.267	-0.294
1.065	-0.276	2.311	-0.290
0.565	-0.268	2.438	-0.280
0.700	-0.317	2.535	-0.277
1.035	-0.267	2.468	-0.275
0.871	-0.261	2.311	-0.266
1.095	-0.258	2.341	-0.264
1.058	-0.235	2.319	-0.250
0.841	-0.248	2.431	-0.248
0.983	-0.259	2.670	-0.252
0.774	-0.272	2.595	-0.239
1.035	-0.294	2.647	-0.244
0.916	-0.232	2.961	-0.237
1.103	-0.206	2.767	-0.230
[truncated: 198,000 more rows]
