# Supplementary material for: Development of seam tracking device in asynchronous tandem welding with arc sensing
Source: Sci Rep. 2022 Nov 3;12:18637. doi: 10.1038/s41598-022-23299-2 (PMC9633803; doi:10.1038/s41598-022-23299-2)
Supplement: Supplementary file 1 — Supplementary Information. [file 41598_2022_23299_MOESM1_ESM.zip › Supplementary data 1(WFS6 + WFS6 tandem welding)/WFS6 + WFS6 CTWD 16mm 60cms]

1.185	0.153	2.453	0.179
1.938	0.213	3.237	0.185
1.043	0.226	2.632	0.187
1.655	0.210	2.722	0.183
1.729	0.166	2.752	0.175
1.319	0.210	2.871	0.179
1.617	0.193	2.856	0.179
1.849	0.164	2.781	0.173
1.506	0.185	2.349	0.156
1.670	0.154	2.573	0.144
1.841	0.165	2.878	0.139
1.334	0.071	2.625	0.112
1.506	0.136	2.796	0.101
0.998	0.079	2.655	0.086
1.498	0.072	2.617	0.077
1.498	0.078	2.431	0.061
1.603	0.088	2.558	0.052
0.998	0.029	2.573	0.048
1.632	0.035	2.737	0.032
1.341	0.072	2.520	0.023
1.744	0.015	2.759	-0.002
1.476	-0.030	2.147	-0.032
1.006	-0.062	2.282	-0.055
1.341	-0.052	2.274	-0.090
1.118	-0.121	2.811	-0.099
1.700	-0.117	2.319	-0.110
1.588	-0.106	2.893	-0.118
1.297	-0.126	2.117	-0.127
1.132	-0.127	2.453	-0.139
1.476	-0.156	2.073	-0.144
1.297	-0.149	2.371	-0.150
1.080	-0.196	2.244	-0.150
1.431	-0.116	2.379	-0.151
0.856	-0.165	2.461	-0.147
1.341	-0.087	2.222	-0.144
1.625	-0.107	2.677	-0.138
1.617	-0.147	2.670	-0.129
1.379	-0.106	2.573	-0.123
0.879	-0.069	2.229	-0.111
1.744	-0.072	2.162	-0.106
1.394	-0.104	2.252	-0.101
1.632	-0.089	2.640	-0.097
1.573	-0.081	2.543	-0.078
1.655	-0.082	2.408	-0.076
1.185	-0.036	2.088	-0.063
1.394	-0.004	2.759	-0.056
1.595	-0.017	3.050	-0.052
1.804	0.015	2.371	-0.031
1.401	-0.019	2.573	-0.003
1.603	0.043	2.394	0.024
1.811	0.069	2.259	0.044
1.968	0.063	2.513	0.058
1.841	0.073	2.677	0.077
1.491	0.078	2.438	0.078
1.797	0.101	2.692	0.092
1.215	0.117	2.878	0.103
1.483	0.112	2.371	0.103
1.632	0.100	2.446	0.113
1.416	0.154	2.535	0.121
1.797	0.129	2.356	0.126
1.364	0.135	2.946	0.134
1.841	0.159	2.580	0.130
1.282	0.136	2.893	0.130
1.759	0.133	2.856	0.124
1.528	0.074	2.602	0.109
1.535	0.095	2.356	0.095
1.483	0.104	2.476	0.087
1.379	0.063	2.878	0.074
2.013	0.074	2.752	0.062
1.438	0.027	2.699	0.059
1.864	0.088	2.625	0.047
1.655	0.064	2.587	0.041
1.558	0.042	2.401	0.028
1.535	0.008	2.617	0.019
1.655	-0.006	2.364	-0.018
1.147	-0.054	2.162	-0.067
1.349	-0.100	2.975	-0.093
0.968	-0.163	3.050	-0.125
1.312	-0.201	2.371	-0.145
1.483	-0.198	2.789	-0.176
1.431	-0.244	2.908	-0.193
1.737	-0.226	2.864	-0.195
1.931	-0.159	2.334	-0.205
1.520	-0.112	2.826	-0.197
2.304	-0.194	2.446	-0.197
2.505	-0.142	3.087	-0.180
2.050	-0.150	2.684	-0.180
1.401	-0.165	2.423	-0.176
1.140	-0.161	2.483	-0.160
1.453	-0.133	2.819	-0.145
2.125	-0.144	2.282	-0.149
1.789	-0.141	2.058	-0.133
1.349	-0.106	2.498	-0.116
1.588	-0.132	2.543	-0.106
1.737	-0.112	2.692	-0.092
1.991	-0.058	2.670	-0.081
1.535	-0.060	2.587	-0.070
1.259	-0.080	2.170	-0.068
1.162	-0.046	2.386	-0.062
1.103	-0.052	2.670	-0.056
1.371	-0.016	2.602	-0.053
1.461	-0.046	2.602	-0.043
1.961	-0.061	2.811	-0.038
1.356	-0.032	2.356	-0.026
1.655	-0.017	2.826	0.007
1.267	0.054	2.408	0.027
0.976	0.059	2.468	0.050
1.528	0.044	2.416	0.068
1.035	0.131	2.774	0.084
1.080	0.095	2.364	0.095
1.252	0.115	2.878	0.101
1.453	0.162	2.244	0.115
2.088	0.125	2.170	0.117
1.856	0.151	2.394	0.126
1.207	0.164	2.304	0.136
1.356	0.110	2.341	0.143
1.103	0.148	2.841	0.142
1.304	0.162	2.744	0.134
1.908	0.151	2.826	0.144
1.341	0.136	2.774	0.131
1.162	0.146	2.222	0.129
1.744	0.122	2.864	0.117
1.080	0.137	2.214	0.104
1.349	0.114	2.632	0.105
1.207	0.100	2.006	0.093
1.491	0.104	2.282	0.078
1.244	0.132	2.214	0.077
1.289	0.089	2.416	0.060
1.737	0.078	2.640	0.059
1.177	0.054	2.505	0.047
1.476	0.004	2.431	0.035
1.095	0.060	2.916	0.020
1.319	0.005	2.222	-0.022
1.714	-0.017	2.655	-0.044
1.714	-0.035	2.595	-0.058
1.289	-0.063	2.326	-0.068
1.341	-0.093	2.737	-0.095
1.625	-0.119	2.468	-0.111
0.774	-0.046	2.394	-0.106
1.416	-0.045	2.267	-0.117
0.849	-0.112	3.080	-0.115
1.423	-0.100	2.938	-0.118
1.588	-0.099	2.476	-0.118
1.185	-0.123	2.513	-0.115
2.393	-0.079	2.595	-0.124
1.132	-0.098	2.401	-0.107
1.625	-0.116	2.722	-0.102
1.737	-0.064	3.132	-0.099
1.118	-0.115	2.640	-0.087
1.595	-0.071	2.662	-0.078
1.916	-0.065	3.162	-0.069
1.035	-0.055	2.804	-0.057
1.237	-0.045	3.192	-0.051
1.080	-0.043	2.684	-0.045
1.483	-0.035	2.737	-0.040
1.476	-0.049	2.550	-0.037
1.028	0.039	2.580	-0.022
1.312	-0.023	2.155	0.001
1.043	0.016	2.662	0.042
1.700	0.048	2.304	0.071
1.438	0.095	2.819	0.093
1.118	0.158	2.893	0.115
1.192	0.140	2.998	0.129
1.476	0.166	3.177	0.132
1.013	0.139	2.707	0.152
1.438	0.162	2.953	0.163
1.976	0.201	2.670	0.170
1.006	0.214	2.841	0.182
0.812	0.162	2.662	0.191
1.132	0.175	2.640	0.194
0.759	0.143	2.341	0.187
1.192	0.170	2.744	0.184
1.386	0.217	2.729	0.177
1.453	0.257	2.737	0.177
1.894	0.240	3.132	0.169
1.700	0.178	2.849	0.157
1.908	0.176	2.946	0.137
1.923	0.136	2.513	0.123
1.215	0.131	2.849	0.110
1.356	0.083	2.953	0.097
1.177	0.095	2.244	0.085
1.625	0.069	3.050	0.070
1.162	0.066	2.610	0.062
1.155	0.079	2.573	0.057
1.423	0.048	2.811	0.045
1.535	0.017	2.304	0.040
1.483	0.010	2.938	0.023
1.819	-0.002	2.423	-0.014
1.491	-0.026	2.819	-0.045
1.804	-0.067	3.013	-0.067
1.304	-0.095	2.737	-0.082
1.379	-0.107	2.722	-0.102
1.021	-0.099	3.035	-0.111
1.312	-0.153	2.461	-0.125
1.617	-0.109	2.878	-0.130
1.028	-0.152	3.035	-0.144
0.991	-0.108	1.991	-0.146
1.580	-0.138	2.684	-0.148
1.013	-0.152	2.722	-0.154
1.341	-0.099	2.632	-0.146
1.647	-0.143	2.341	-0.149
0.871	-0.133	2.364	-0.149
1.565	-0.138	2.841	-0.147
0.983	-0.155	2.394	-0.132
0.938	-0.114	2.834	-0.116
1.961	-0.123	2.356	-0.113
1.274	-0.102	2.356	-0.099
1.603	-0.002	2.282	-0.089
0.991	-0.117	3.192	-0.077
1.535	-0.051	2.729	-0.070
1.923	-0.027	2.491	-0.071
1.013	-0.023	2.394	-0.063
1.573	-0.028	2.483	-0.056
1.155	-0.066	3.132	-0.047
1.326	0.007	2.513	-0.022
1.132	0.018	2.535	0.012
1.685	0.069	2.379	0.033
1.520	0.037	2.744	0.047
1.200	0.054	2.408	0.061
1.334	0.097	2.416	0.079
1.528	0.101	2.781	0.088
1.319	0.104	2.655	0.094
1.050	0.106	2.662	0.106
1.379	0.054	2.379	0.113
1.244	0.151	2.319	0.118
1.386	0.183	2.386	0.122
1.476	0.092	2.617	0.128
1.132	0.150	2.602	0.129
1.185	0.080	2.550	0.130
1.326	0.163	2.953	0.119
1.155	0.107	2.311	0.113
1.177	0.092	2.491	0.102
1.215	0.113	2.670	0.096
2.035	0.057	1.826	0.083
1.013	0.075	1.916	0.071
1.356	0.047	2.826	0.061
1.192	0.044	2.864	0.049
1.550	0.072	2.901	0.045
1.692	0.001	2.505	0.037
1.625	0.062	2.162	0.025
1.244	-0.009	2.237	0.009
1.506	-0.027	2.214	-0.035
2.020	-0.074	2.513	-0.082
1.550	-0.115	2.468	-0.106
1.312	-0.120	2.565	-0.134
1.356	-0.099	2.625	-0.152
1.132	-0.150	2.610	-0.169
1.222	-0.200	2.699	-0.181
1.035	-0.143	2.677	-0.189
1.632	-0.205	2.468	-0.215
0.946	-0.174	2.468	-0.211
1.297	-0.217	2.610	-0.205
1.073	-0.192	2.259	-0.188
0.916	-0.149	2.744	-0.168
1.088	-0.162	2.886	-0.159
1.304	-0.147	2.617	-0.154
1.244	-0.159	2.856	-0.138
1.461	-0.149	2.759	-0.134
1.528	-0.103	2.513	-0.129
1.729	-0.102	2.200	-0.120
1.744	-0.096	2.476	-0.108
1.797	-0.111	2.394	-0.094
1.707	-0.071	2.543	-0.089
1.386	-0.065	2.200	-0.076
1.438	-0.081	2.117	-0.066
1.520	-0.117	2.476	-0.062
1.446	-0.005	2.580	-0.056
1.192	-0.064	2.625	-0.052
1.237	-0.055	2.677	-0.040
1.080	-0.021	2.267	-0.037
1.252	0.007	2.662	-0.015
1.520	0.019	2.483	0.018
1.282	0.013	2.468	0.025
1.229	0.057	2.311	0.060
1.819	0.049	2.304	0.069
1.640	0.090	2.132	0.081
1.252	0.070	2.431	0.090
1.155	0.128	2.259	0.100
1.364	0.089	2.550	0.109
1.103	0.130	2.662	0.119
1.237	0.145	2.580	0.129
1.603	0.131	2.565	0.133
1.379	0.164	2.319	0.139
1.752	0.096	2.819	0.141
1.341	0.112	3.080	0.143
1.617	0.138	3.132	0.140
1.535	0.189	2.699	0.139
1.229	0.145	2.931	0.125
1.468	0.124	2.289	0.114
1.289	0.131	2.468	0.106
1.550	0.114	2.819	0.097
1.162	0.121	2.714	0.093
1.237	0.072	2.670	0.078
1.215	0.045	2.774	0.073
1.207	0.077	2.364	0.063
1.289	0.074	2.200	0.057
1.207	0.027	2.520	0.046
1.110	-0.000	2.722	0.036
1.416	0.050	2.386	0.007
1.147	-0.048	2.610	-0.026
1.073	-0.052	2.416	-0.045
1.655	0.003	2.587	-0.064
1.394	-0.052	2.498	-0.082
1.431	-0.093	2.491	-0.093
1.707	-0.135	2.282	-0.109
1.229	-0.088	2.476	-0.109
1.632	-0.088	2.416	-0.111
1.513	-0.098	2.565	-0.127
1.498	-0.091	2.431	-0.119
0.953	-0.107	2.379	-0.126
1.110	-0.126	2.237	-0.118
1.506	-0.045	2.647	-0.117
0.744	-0.180	3.192	-0.104
1.931	-0.060	2.931	-0.096
1.498	-0.128	2.975	-0.090
1.625	-0.049	2.625	-0.085
1.558	-0.043	2.505	-0.071
1.356	-0.052	2.438	-0.066
2.132	-0.006	2.558	-0.053
1.416	-0.061	2.871	-0.049
1.453	0.002	3.072	-0.039
1.573	-0.013	3.050	-0.038
1.483	-0.021	2.692	-0.029
1.804	-0.037	2.789	-0.012
1.319	0.018	2.692	0.014
1.304	0.078	2.520	0.052
1.714	0.116	2.349	0.077
1.864	0.101	2.543	0.100
1.394	0.080	2.244	0.107
1.252	0.122	2.781	0.129
1.513	0.154	2.692	0.130
1.453	0.139	1.834	0.148
1.550	-0.001	3.050	0.030
1.453	-0.085	2.849	-0.080
1.252	-0.054	2.520	-0.052
1.528	-0.064	2.714	-0.044
1.222	-0.030	2.214	-0.035
1.453	-0.000	2.491	-0.026
1.595	-0.014	2.722	-0.010
1.088	-0.020	2.408	-0.013
1.543	0.010	2.617	-0.006
1.006	0.009	2.498	-0.005
1.244	0.133	2.699	0.133
1.700	-0.052	2.699	-0.044
1.595	-0.138	2.662	-0.142
1.670	-0.185	2.580	-0.179
1.685	-0.180	2.491	-0.221
1.401	-0.240	2.670	-0.235
1.558	-0.259	2.893	-0.258
1.244	-0.241	2.244	-0.266
1.759	-0.318	2.670	-0.274
1.841	-0.293	2.267	-0.276
0.864	-0.259	2.893	-0.291
0.931	-0.284	3.125	-0.308
1.386	-0.340	2.110	-0.337
1.289	-0.348	2.379	-0.371
1.326	-0.394	2.020	-0.392
1.498	-0.426	2.819	-0.409
1.215	-0.385	2.767	-0.416
1.386	-0.450	2.826	-0.423
1.110	-0.428	2.035	-0.420
1.707	-0.408	2.267	-0.427
1.625	-0.442	2.714	-0.432
1.498	-0.431	3.252	-0.444
1.550	-0.474	2.587	-0.452
1.550	-0.464	2.781	-0.449
1.841	-0.437	2.431	-0.459
1.282	-0.478	2.558	-0.442
1.483	-0.444	2.796	-0.438
1.565	-0.453	2.819	-0.444
1.431	-0.437	2.520	-0.438
1.819	-0.440	2.692	-0.439
1.625	-0.443	2.625	-0.439
1.065	-0.450	2.983	-0.436
1.401	-0.399	3.125	-0.435
1.506	-0.435	3.080	-0.432
1.282	-0.452	2.826	-0.436
1.282	-0.410	2.886	-0.427
1.879	-0.451	2.744	-0.433
1.326	-0.432	3.565	-0.424
1.520	-0.411	2.759	-0.418
0.804	-0.400	2.670	-0.394
1.953	-0.421	2.849	-0.367
1.356	-0.342	2.841	-0.358
1.326	-0.352	2.491	-0.351
1.700	-0.307	2.864	-0.328
1.595	-0.326	2.543	-0.341
1.677	-0.303	2.513	-0.320
1.319	-0.276	2.349	-0.313
1.886	-0.323	2.729	-0.335
1.118	-0.346	2.699	-0.335
1.446	-0.332	2.535	-0.331
1.752	-0.317	2.647	-0.336
1.558	-0.323	2.677	-0.336
1.095	-0.309	2.498	-0.329
1.797	-0.260	2.550	-0.337
1.334	-0.315	2.625	-0.335
1.476	-0.354	2.573	-0.347
1.483	-0.334	2.826	-0.353
1.237	-0.371	2.550	-0.364
1.170	-0.323	2.580	-0.368
1.103	-0.384	2.259	-0.376
1.289	-0.398	2.953	-0.386
1.259	-0.388	2.147	-0.392
1.692	-0.407	3.087	-0.394
1.423	-0.453	2.655	-0.398
1.341	-0.408	3.072	-0.399
1.558	-0.448	2.304	-0.428
1.185	-0.450	2.961	-0.471
1.162	-0.497	1.923	-0.488
1.282	-0.509	2.707	-0.497
1.259	-0.484	1.953	-0.493
1.088	-0.473	2.207	-0.486
1.244	-0.447	2.297	-0.484
1.647	-0.447	2.103	-0.486
1.170	-0.484	2.065	-0.470
1.356	-0.446	2.856	-0.452
1.021	-0.475	2.759	-0.466
1.804	-0.498	2.893	-0.483
1.483	-0.471	2.819	-0.490
1.080	-0.491	3.080	-0.490
1.274	-0.532	2.401	-0.497
1.520	-0.471	2.938	-0.506
1.058	-0.546	2.446	-0.497
1.864	-0.506	2.244	-0.499
1.050	-0.484	3.177	-0.501
1.222	-0.487	2.550	-0.492
1.065	-0.465	2.214	-0.487
1.304	-0.488	3.132	-0.484
1.737	-0.509	2.804	-0.473
1.685	-0.501	2.931	-0.479
1.244	-0.457	2.692	-0.476
1.222	-0.424	2.520	-0.473
1.759	-0.444	2.961	-0.472
1.416	-0.475	2.707	-0.472
1.349	-0.462	2.431	-0.472
1.297	-0.455	2.468	-0.460
1.603	-0.417	2.670	-0.437
0.767	-0.395	2.304	-0.411
0.968	-0.379	3.013	-0.394
1.580	-0.412	2.878	-0.395
1.386	-0.365	2.394	-0.378
1.110	-0.349	3.334	-0.381
1.177	-0.371	2.550	-0.372
1.110	-0.344	2.699	-0.369
1.244	-0.418	2.655	-0.377
1.535	-0.357	2.640	-0.362
1.625	-0.359	2.796	-0.368
1.229	-0.353	2.602	-0.363
1.215	-0.314	2.729	-0.360
1.252	-0.344	2.655	-0.362
1.468	-0.347	2.610	-0.357
1.185	-0.365	2.513	-0.361
1.289	-0.397	2.543	-0.371
1.520	-0.345	2.543	-0.380
1.670	-0.373	2.722	-0.379
1.215	-0.380	2.729	-0.385
1.185	-0.380	2.252	-0.390
1.237	-0.376	3.035	-0.391
1.886	-0.405	2.356	-0.397
1.267	-0.404	2.946	-0.406
1.125	-0.371	2.767	-0.405
1.006	-0.379	2.476	-0.412
1.483	-0.408	2.461	-0.409
1.714	-0.435	2.229	-0.430
1.058	-0.438	2.722	-0.454
1.244	-0.435	2.520	-0.470
1.103	-0.504	2.610	-0.471
1.207	-0.433	2.752	-0.473
1.118	-0.428	2.841	-0.470
0.797	-0.474	2.684	-0.485
1.229	-0.446	2.446	-0.465
1.774	-0.543	2.491	-0.468
1.259	-0.494	2.595	-0.475
1.916	-0.450	2.804	-0.480
1.782	-0.520	2.826	-0.489
1.580	-0.457	3.102	-0.485
1.297	-0.500	2.625	-0.488
1.035	-0.529	2.901	-0.486
1.319	-0.494	2.893	-0.484
1.252	-0.445	2.289	-0.481
0.938	-0.516	2.968	-0.477
1.476	-0.462	2.170	-0.474
1.431	-0.467	3.244	-0.473
1.640	-0.459	2.267	-0.471
0.983	-0.431	3.013	-0.464
1.610	-0.441	2.565	-0.462
1.453	-0.465	3.177	-0.463
2.304	-0.453	2.931	-0.464
1.438	-0.520	2.580	-0.453
1.498	-0.421	2.431	-0.448
1.289	-0.372	2.990	-0.405
1.297	-0.380	2.662	-0.385
2.192	-0.364	2.617	-0.361
1.655	-0.345	2.796	-0.348
1.662	-0.388	2.968	-0.336
1.610	-0.315	2.677	-0.328
1.118	-0.333	3.035	-0.323
1.498	-0.303	2.416	-0.321
1.789	-0.350	2.498	-0.321
1.506	-0.294	2.550	-0.306
1.722	-0.269	2.714	-0.313
0.991	-0.296	2.856	-0.301
1.364	-0.277	2.520	-0.305
1.483	-0.338	2.670	-0.306
1.289	-0.325	2.461	-0.310
1.797	-0.313	2.625	-0.310
1.543	-0.277	2.692	-0.310
1.207	-0.331	3.072	-0.312
1.207	-0.293	2.468	-0.320
1.476	-0.332	3.102	-0.327
1.312	-0.332	2.856	-0.337
1.215	-0.373	2.274	-0.346
0.953	-0.342	3.326	-0.359
1.364	-0.356	2.670	-0.364
1.080	-0.363	2.662	-0.371
1.580	-0.371	2.632	-0.375
1.394	-0.365	2.132	-0.378
1.162	-0.394	2.379	-0.384
1.632	-0.435	2.595	-0.391
1.603	-0.435	2.214	-0.411
1.483	-0.483	2.655	-0.447
1.304	-0.473	2.767	-0.458
1.267	-0.481	2.543	-0.460
1.200	-0.539	2.916	-0.481
1.192	-0.458	2.610	-0.473
1.364	-0.530	2.446	-0.492
1.341	-0.449	2.908	-0.488
1.535	-0.453	2.737	-0.475
0.618	-0.512	2.804	-0.489
1.662	-0.478	2.461	-0.482
1.371	-0.502	2.975	-0.488
1.394	-0.492	2.558	-0.487
1.520	-0.489	2.580	-0.490
1.670	-0.527	2.684	-0.490
1.528	-0.495	2.744	-0.484
1.334	-0.507	2.573	-0.487
1.535	-0.473	2.602	-0.485
1.662	-0.483	2.110	-0.477
1.864	-0.438	2.528	-0.478
1.520	-0.450	2.640	-0.467
1.349	-0.440	2.453	-0.472
1.274	-0.473	2.752	-0.466
1.319	-0.500	2.550	-0.466
0.924	-0.485	2.714	-0.465
1.207	-0.417	2.558	-0.459
1.334	-0.487	2.573	-0.458
1.558	-0.491	2.334	-0.447
1.356	-0.424	2.132	-0.423
0.946	-0.394	2.826	-0.400
1.095	-0.366	2.632	-0.383
1.215	-0.373	2.946	-0.384
1.752	-0.387	2.662	-0.370
1.431	-0.350	2.677	-0.361
1.640	-0.332	2.468	-0.359
1.603	-0.362	2.587	-0.352
1.580	-0.349	2.677	-0.369
1.528	-0.335	3.222	-0.364
1.185	-0.371	2.796	-0.365
1.483	-0.359	2.573	-0.364
1.491	-0.357	2.349	-0.356
1.155	-0.314	1.976	-0.360
1.453	-0.395	2.901	-0.371
1.065	-0.354	2.341	-0.373
1.386	-0.390	2.446	-0.374
1.491	-0.350	2.416	-0.382
1.498	-0.403	2.013	-0.397
1.804	-0.380	2.804	-0.394
1.394	-0.383	2.677	-0.403
1.237	-0.416	2.334	-0.405
1.767	-0.375	2.416	-0.412
1.476	-0.457	2.759	-0.424
1.483	-0.393	1.774	-0.422
1.647	-0.410	2.550	-0.430
1.431	-0.496	2.632	-0.468
1.364	-0.488	2.550	-0.495
1.319	-0.467	2.864	-0.509
1.215	-0.512	2.185	-0.512
1.356	-0.462	2.394	-0.496
0.961	-0.493	2.028	-0.484
1.491	-0.466	2.535	-0.505
1.282	-0.458	2.468	-0.479
1.647	-0.491	2.543	-0.480
1.819	-0.502	3.043	-0.502
1.722	-0.458	2.617	-0.458
1.267	-0.485	3.237	-0.479
0.916	-0.485	2.483	-0.501
1.535	-0.511	2.304	-0.515
1.744	-0.520	2.520	-0.510
1.379	-0.571	2.587	-0.509
1.707	-0.494	2.640	-0.510
1.565	-0.501	2.871	-0.502
1.707	-0.524	2.632	-0.502
1.744	-0.480	2.558	-0.497
1.662	-0.466	2.192	-0.489
1.744	-0.524	2.207	-0.490
1.610	-0.483	2.073	-0.486
1.431	-0.455	2.491	-0.490
1.468	-0.501	2.789	-0.484
1.162	-0.465	2.573	-0.477
1.386	-0.489	3.177	-0.480
1.073	-0.445	2.543	-0.477
1.520	-0.494	2.543	-0.479
1.326	-0.418	2.535	-0.455
1.192	-0.434	2.617	-0.433
1.237	-0.435	2.617	-0.417
1.274	-0.409	2.662	-0.402
1.565	-0.412	2.617	-0.396
1.132	-0.383	1.812	-0.383
1.543	-0.395	2.699	-0.375
1.491	-0.377	2.468	-0.379
1.244	-0.376	2.498	-0.373
1.625	-0.358	2.692	-0.374
1.252	-0.354	2.565	-0.372
1.767	-0.345	2.147	-0.371
1.461	-0.398	2.864	-0.367
1.409	-0.364	2.453	-0.362
0.961	-0.397	2.550	-0.370
1.535	-0.346	2.356	-0.365
1.714	-0.378	2.826	-0.369
1.267	-0.403	2.737	-0.376
1.782	-0.382	2.244	-0.381
1.550	-0.388	2.670	-0.390
1.483	-0.428	2.647	-0.391
1.349	-0.407	2.714	-0.392
1.215	-0.461	2.938	-0.407
0.961	-0.335	2.953	-0.400
1.729	-0.422	2.528	-0.419
1.237	-0.382	2.371	-0.413
1.200	-0.435	2.379	-0.414
1.073	-0.429	2.125	-0.425
1.476	-0.418	2.438	-0.437
0.901	-0.453	3.326	-0.457
1.192	-0.466	2.662	-0.476
0.610	-0.445	2.528	-0.466
1.371	-0.472	2.856	-0.483
1.110	-0.426	2.998	-0.452
1.043	-0.450	2.886	-0.452
1.065	-0.456	3.028	-0.468
1.244	-0.436	2.692	-0.441
1.401	-0.485	3.087	-0.474
1.319	-0.414	2.893	-0.476
1.006	-0.481	2.640	-0.481
1.334	-0.459	2.744	-0.482
1.252	-0.495	2.379	-0.482
1.259	-0.486	2.767	-0.490
1.468	-0.495	2.752	-0.486
1.334	-0.468	2.491	-0.478
1.759	-0.485	2.550	-0.474
1.752	-0.452	2.744	-0.467
0.894	-0.462	2.304	-0.467
1.349	-0.463	2.267	-0.464
1.423	-0.466	2.416	-0.461
1.476	-0.462	2.744	-0.461
1.774	-0.418	2.662	-0.460
1.334	-0.484	2.714	-0.456
1.647	-0.466	2.968	-0.456
1.468	-0.382	3.222	-0.428
1.476	-0.385	2.528	-0.395
0.707	-0.362	2.326	-0.365
1.259	-0.342	2.453	-0.356
1.513	-0.314	2.311	-0.339
1.573	-0.320	2.759	-0.335
1.073	-0.307	2.476	-0.318
1.095	-0.328	2.289	-0.320
1.520	-0.281	2.692	-0.314
1.371	-0.323	2.267	-0.316
1.356	-0.304	2.349	-0.316
1.573	-0.319	2.670	-0.307
0.961	-0.299	2.326	-0.300
1.431	-0.295	2.737	-0.302
1.162	-0.309	3.005	-0.310
1.185	-0.325	2.528	-0.303
1.416	-0.271	2.856	-0.310
1.580	-0.328	2.520	-0.308
1.610	-0.345	2.483	-0.315
1.073	-0.330	2.394	-0.321
0.864	-0.352	2.938	-0.336
1.147	-0.339	2.483	-0.342
0.961	-0.298	2.670	-0.340
1.640	-0.347	2.311	-0.356
1.520	-0.327	1.737	-0.348
1.050	-0.414	3.013	-0.369
1.483	-0.392	2.849	-0.373
1.625	-0.350	2.595	-0.379
1.543	-0.405	2.110	-0.378
1.647	-0.412	2.326	-0.401
1.394	-0.456	2.110	-0.425
1.588	-0.421	2.923	-0.454
1.841	-0.447	2.990	-0.465
1.416	-0.408	3.162	-0.465
1.409	-0.436	2.632	-0.472
1.192	-0.532	2.744	-0.484
1.797	-0.466	2.431	-0.482
1.722	-0.493	2.692	-0.482
0.879	-0.493	2.453	-0.485
1.506	-0.462	2.864	-0.487
1.252	-0.418	2.587	-0.489
0.961	-0.546	3.162	-0.487
1.088	-0.493	2.267	-0.485
1.625	-0.498	2.341	-0.485
0.961	-0.525	2.856	-0.490
1.744	-0.415	2.684	-0.484
1.580	-0.474	2.632	-0.474
1.267	-0.485	2.796	-0.480
1.297	-0.480	2.662	-0.476
1.103	-0.452	2.864	-0.470
1.573	-0.470	2.408	-0.470
1.297	-0.444	2.774	-0.472
1.416	-0.490	2.468	-0.470
1.364	-0.432	2.416	-0.470
1.565	-0.477	2.341	-0.467
1.603	-0.440	2.326	-0.462
1.558	-0.487	2.155	-0.456
1.498	-0.441	2.595	-0.434
1.647	-0.421	2.282	-0.412
1.364	-0.424	2.632	-0.394
1.364	-0.326	3.035	-0.385
1.371	-0.415	2.319	-0.372
1.931	-0.382	2.908	-0.371
1.617	-0.355	3.416	-0.357
2.058	-0.364	2.207	-0.369
1.573	-0.365	2.625	-0.357
1.491	-0.376	3.326	-0.354
0.924	-0.355	2.856	-0.360
1.125	-0.408	2.595	-0.366
1.035	-0.363	2.610	-0.366
1.453	-0.337	2.864	-0.355
1.491	-0.342	2.975	-0.366
1.118	-0.369	2.655	-0.364
1.446	-0.386	2.901	-0.373
1.625	-0.347	2.804	-0.379
1.468	-0.414	2.125	-0.390
1.662	-0.377	2.520	-0.394
1.617	-0.398	2.386	-0.405
1.707	-0.350	2.326	-0.413
1.185	-0.421	3.028	-0.413
1.498	-0.419	2.662	-0.417
1.289	-0.445	2.520	-0.429
1.782	-0.403	2.722	-0.426
1.297	-0.433	2.901	-0.447
1.506	-0.507	2.714	-0.472
1.640	-0.508	2.699	-0.499
1.558	-0.478	2.386	-0.501
1.386	-0.488	2.364	-0.503
1.535	-0.500	2.707	-0.522
1.468	-0.467	2.483	-0.486
1.312	-0.464	2.349	-0.479
1.386	-0.473	3.266	-0.473
0.744	-0.448	2.214	-0.468
1.349	-0.520	2.170	-0.493
1.073	-0.547	2.699	-0.494
1.498	-0.520	2.379	-0.493
1.401	-0.485	2.640	-0.501
1.267	-0.539	2.267	-0.503
1.050	-0.503	2.095	-0.510
1.767	-0.479	2.871	-0.503
1.282	-0.524	2.528	-0.508
1.222	-0.510	2.587	-0.503
1.968	-0.475	3.020	-0.492
1.215	-0.521	2.752	-0.493
1.722	-0.477	2.319	-0.484
1.312	-0.458	2.394	-0.482
1.125	-0.496	2.893	-0.479
1.573	-0.438	2.587	-0.484
1.207	-0.454	2.864	-0.479
1.558	-0.488	2.759	-0.481
0.931	-0.481	2.767	-0.480
1.819	-0.474	2.692	-0.469
1.312	-0.503	2.602	-0.469
1.550	-0.462	2.864	-0.447
1.371	-0.415	2.707	-0.426
1.744	-0.399	2.819	-0.412
1.423	-0.405	2.244	-0.393
1.767	-0.373	2.476	-0.383
1.438	-0.383	3.065	-0.386
1.468	-0.415	2.401	-0.377
1.528	-0.380	2.662	-0.375
0.946	-0.377	2.759	-0.382
1.095	-0.384	2.364	-0.371
1.222	-0.359	2.640	-0.375
1.334	-0.373	2.990	-0.353
1.409	-0.380	2.699	-0.357
1.118	-0.344	2.692	-0.363
1.580	-0.371	2.438	-0.366
1.349	-0.385	2.714	-0.372
1.177	-0.413	2.573	-0.371
1.118	-0.366	2.677	-0.377
1.274	-0.375	2.558	-0.387
1.140	-0.412	2.535	-0.387
1.140	-0.414	2.453	-0.387
0.707	-0.392	2.431	-0.397
1.259	-0.367	2.132	-0.402
1.535	-0.418	2.662	-0.405
1.655	-0.424	2.670	-0.408
1.371	-0.409	2.259	-0.418
1.229	-0.465	2.528	-0.416
1.132	-0.453	2.513	-0.430
1.647	-0.475	2.744	-0.452
0.580	-0.471	3.132	-0.472
1.058	-0.482	2.789	-0.481
1.714	-0.441	2.699	-0.471
0.864	-0.473	2.431	-0.490
1.132	-0.488	2.423	-0.471
1.267	-0.389	2.587	-0.402
1.558	-0.452	2.483	-0.461
1.617	-0.445	2.781	-0.445
1.401	-0.494	2.386	-0.470
1.468	-0.480	2.304	-0.478
0.886	-0.463	2.319	-0.479
0.961	-0.471	2.476	-0.481
1.550	-0.487	2.505	-0.487
1.640	-0.494	2.468	-0.476
1.513	-0.465	2.341	-0.479
1.991	-0.463	2.073	-0.465
1.856	-0.472	2.796	-0.463
1.841	-0.447	2.020	-0.465
1.319	-0.400	2.975	-0.461
1.229	-0.453	2.647	-0.463
1.938	-0.456	2.364	-0.462
1.252	-0.459	2.737	-0.458
1.065	-0.468	2.923	-0.456
1.312	-0.480	2.453	-0.452
1.856	-0.466	2.655	-0.443
1.588	-0.404	2.640	-0.409
1.259	-0.412	2.781	-0.380
1.304	-0.362	2.080	-0.368
1.535	-0.353	2.408	-0.344
1.222	-0.315	2.483	-0.339
1.588	-0.353	2.677	-0.335
1.364	-0.312	2.901	-0.316
1.826	-0.295	2.670	-0.307
1.215	-0.286	2.259	-0.287
1.207	-0.306	2.408	-0.299
1.252	-0.351	2.520	-0.306
2.088	-0.286	2.931	-0.299
1.319	-0.260	2.483	-0.298
0.968	-0.289	3.147	-0.292
1.737	-0.294	2.781	-0.306
1.476	-0.329	2.595	-0.302
1.297	-0.296	2.662	-0.302
1.341	-0.298	2.229	-0.307
1.356	-0.347	2.214	-0.315
1.185	-0.335	2.640	-0.331
1.722	-0.312	2.326	-0.339
1.289	-0.407	2.811	-0.349
1.259	-0.329	2.147	-0.347
1.416	-0.356	2.744	-0.358
1.916	-0.399	2.714	-0.363
1.297	-0.335	2.550	-0.371
1.200	-0.349	2.684	-0.373
1.737	-0.390	2.461	-0.381
1.729	-0.368	2.886	-0.387
1.498	-0.415	2.103	-0.395
1.767	-0.405	2.789	-0.420
1.610	-0.400	2.602	-0.442
1.326	-0.491	2.819	-0.459
1.543	-0.472	2.804	-0.478
1.685	-0.497	2.602	-0.477
1.513	-0.503	2.565	-0.483
1.237	-0.503	3.132	-0.479
1.274	-0.441	2.692	-0.487
1.543	-0.512	2.707	-0.483
1.483	-0.468	3.050	-0.485
1.617	-0.497	3.080	-0.491
1.364	-0.512	2.558	-0.484
1.752	-0.476	2.640	-0.482
1.804	-0.447	2.147	-0.481
1.782	-0.451	2.580	-0.472
1.028	-0.499	2.722	-0.485
1.006	-0.468	2.476	-0.480
1.543	-0.453	3.058	-0.476
1.006	-0.462	2.759	-0.475
1.826	-0.480	3.058	-0.467
0.909	-0.503	2.476	-0.468
1.185	-0.456	2.796	-0.470
1.326	-0.484	2.386	-0.465
1.453	-0.430	2.595	-0.466
1.573	-0.459	2.431	-0.462
1.207	-0.438	2.095	-0.459
1.662	-0.450	2.505	-0.451
1.722	-0.438	2.796	-0.418
1.714	-0.401	2.953	-0.392
1.267	-0.355	3.117	-0.386
1.274	-0.386	2.908	-0.373
1.312	-0.335	2.707	-0.354
1.028	-0.350	2.311	-0.364
0.976	-0.315	3.207	-0.353
1.707	-0.332	2.864	-0.346
1.170	-0.382	2.573	-0.361
1.386	-0.345	2.476	-0.331
1.341	-0.364	2.431	-0.349
1.207	-0.351	2.565	-0.354
1.625	-0.392	2.849	-0.351
1.580	-0.380	2.670	-0.360
1.229	-0.350	2.655	-0.360
1.371	-0.364	2.461	-0.358
1.021	-0.338	2.311	-0.371
1.438	-0.397	2.364	-0.377
1.811	-0.375	2.587	-0.387
1.028	-0.433	2.476	-0.394
1.767	-0.376	2.774	-0.398
0.841	-0.441	2.379	-0.403
1.394	-0.393	2.259	-0.407
0.864	-0.447	2.826	-0.410
2.043	-0.399	2.423	-0.415
1.013	-0.442	2.304	-0.420
1.237	-0.432	2.431	-0.453
1.409	-0.499	2.476	-0.482
1.371	-0.476	2.938	-0.492
1.864	-0.491	2.326	-0.499
1.192	-0.517	2.364	-0.495
1.401	-0.428	2.162	-0.488
1.379	-0.473	2.752	-0.485
1.438	-0.448	2.714	-0.450
1.356	-0.495	2.386	-0.489
1.625	-0.444	2.543	-0.474
1.349	-0.481	2.408	-0.484
1.073	-0.524	2.200	-0.506
1.192	-0.522	2.684	-0.487
1.744	-0.475	2.871	-0.495
1.073	-0.476	2.595	-0.503
1.498	-0.506	2.229	-0.507
1.326	-0.461	2.311	-0.508
1.789	-0.474	2.431	-0.502
1.558	-0.525	2.453	-0.498
1.647	-0.491	2.289	-0.491
1.416	-0.450	2.744	-0.489
0.916	-0.519	2.617	-0.484
0.774	-0.506	2.602	-0.481
1.789	-0.500	2.707	-0.480
1.550	-0.449	2.528	-0.477
1.252	-0.510	2.162	-0.475
0.528	-0.533	2.543	-0.472
1.595	-0.452	2.811	-0.467
1.446	-0.424	2.080	-0.467
1.468	-0.435	2.528	-0.457
1.453	-0.463	2.453	-0.431
0.968	-0.401	2.558	-0.413
1.237	-0.436	2.841	-0.401
1.423	-0.377	2.520	-0.391
1.707	-0.400	2.789	-0.380
1.543	-0.325	2.699	-0.380
0.864	-0.377	2.498	-0.373
1.177	-0.385	2.319	-0.370
1.416	-0.374	3.274	-0.377
1.416	-0.385	2.528	-0.363
1.282	-0.374	2.326	-0.372
1.073	-0.353	2.931	-0.363
1.162	-0.406	2.401	-0.359
1.774	-0.335	2.707	-0.369
1.386	-0.326	2.692	-0.355
1.035	-0.344	2.416	-0.366
1.468	-0.391	2.893	-0.371
0.640	-0.394	2.528	-0.373
1.849	-0.330	2.722	-0.375
1.349	-0.421	2.655	-0.389
1.446	-0.375	2.476	-0.392
1.700	-0.369	2.528	-0.398
0.968	-0.412	3.058	-0.399
0.685	-0.379	2.707	-0.404
1.946	-0.400	2.505	-0.413
1.125	-0.437	2.386	-0.420
1.722	-0.427	2.319	-0.415
1.737	-0.412	2.640	-0.434
1.192	-0.473	2.677	-0.458
1.826	-0.441	2.931	-0.469
1.729	-0.474	2.095	-0.479
1.729	-0.504	2.185	-0.481
1.468	-0.445	2.394	-0.465
1.192	-0.497	2.565	-0.490
1.453	-0.451	2.461	-0.473
1.304	-0.494	2.483	-0.471
1.520	-0.456	2.423	-0.490
1.259	-0.502	2.819	-0.488
1.558	-0.467	3.199	-0.494
1.215	-0.494	2.946	-0.485
1.513	-0.480	2.595	-0.488
1.767	-0.499	2.946	-0.479
1.603	-0.485	3.110	-0.483
1.476	-0.451	2.394	-0.471
1.879	-0.452	2.587	-0.473
1.364	-0.499	3.117	-0.469
1.603	-0.456	2.804	-0.470
1.379	-0.432	2.282	-0.467
1.468	-0.468	2.938	-0.466
1.535	-0.438	2.214	-0.463
1.520	-0.491	2.319	-0.461
1.334	-0.476	2.744	-0.465
1.543	-0.453	1.961	-0.451
1.304	-0.462	2.722	-0.436
1.438	-0.369	2.886	-0.397
1.088	-0.397	2.535	-0.379
1.655	-0.370	2.699	-0.358
1.506	-0.290	2.781	-0.347
1.319	-0.329	2.573	-0.319
1.595	-0.314	2.961	-0.319
1.617	-0.320	2.386	-0.314
1.550	-0.261	3.072	-0.290
1.110	-0.312	2.908	-0.310
1.349	-0.350	2.319	-0.310
1.035	-0.291	2.580	-0.308
0.998	-0.270	2.737	-0.304
1.364	-0.272	2.476	-0.304
1.207	-0.280	2.438	-0.308
1.065	-0.317	2.535	-0.304
1.625	-0.320	3.140	-0.308
1.438	-0.257	2.028	-0.303
1.461	-0.277	2.491	-0.312
1.632	-0.303	2.229	-0.322
1.289	-0.289	2.595	-0.324
0.722	-0.335	2.095	-0.336
1.073	-0.363	2.095	-0.351
1.341	-0.346	2.446	-0.355
1.580	-0.352	2.640	-0.362
1.535	-0.371	3.087	-0.375
1.312	-0.421	2.610	-0.374
1.491	-0.373	2.491	-0.381
1.438	-0.346	2.655	-0.383
1.438	-0.396	2.908	-0.393
1.289	-0.398	2.886	-0.415
1.192	-0.462	2.423	-0.444
1.431	-0.459	2.565	-0.461
1.289	-0.474	2.267	-0.465
1.356	-0.473	2.916	-0.469
1.013	-0.486	2.453	-0.470
1.446	-0.457	2.625	-0.477
1.692	-0.498	2.244	-0.476
1.595	-0.496	2.849	-0.476
1.453	-0.480	2.737	-0.484
1.118	-0.438	2.886	-0.479
1.811	-0.496	2.431	-0.489
1.446	-0.480	2.714	-0.497
1.200	-0.488	2.595	-0.477
1.371	-0.488	2.752	-0.479
1.237	-0.506	2.341	-0.485
0.767	-0.478	2.961	-0.479
0.894	-0.462	2.864	-0.468
0.864	-0.502	2.849	-0.469
1.580	-0.423	2.528	-0.470
1.125	-0.491	2.707	-0.466
1.110	-0.479	2.759	-0.469
0.961	-0.435	2.468	-0.465
1.491	-0.494	2.729	-0.461
1.237	-0.485	2.602	-0.462
0.924	-0.465	2.408	-0.457
1.438	-0.395	2.901	-0.451
0.983	-0.449	2.632	-0.439
1.244	-0.444	2.386	-0.409
1.535	-0.418	2.587	-0.394
1.946	-0.358	2.953	-0.378
1.371	-0.398	2.767	-0.379
0.983	-0.363	2.617	-0.357
1.767	-0.317	2.677	-0.352
1.640	-0.345	2.155	-0.362
0.968	-0.362	2.804	-0.354
1.289	-0.388	2.573	-0.363
1.901	-0.356	2.297	-0.352
1.841	-0.356	2.781	-0.356
1.498	-0.383	2.483	-0.358
1.326	-0.363	2.804	-0.359
1.341	-0.387	2.737	-0.353
1.506	-0.351	2.214	-0.361
0.976	-0.360	2.125	-0.361
1.371	-0.372	2.252	-0.374
1.021	-0.392	2.095	-0.376
1.356	-0.373	2.893	-0.385
1.297	-0.369	2.192	-0.393
1.110	-0.380	2.722	-0.397
1.438	-0.434	2.446	-0.409
1.304	-0.422	2.498	-0.412
1.558	-0.411	2.453	-0.413
1.438	-0.452	2.274	-0.418
1.894	-0.449	2.535	-0.431
1.267	-0.487	2.073	-0.459
1.409	-0.489	2.222	-0.483
1.110	-0.480	2.401	-0.496
1.908	-0.509	2.804	-0.500
1.229	-0.510	2.632	-0.492
1.617	-0.459	2.871	-0.473
1.595	-0.497	2.438	-0.506
1.334	-0.457	2.401	-0.441
1.341	-0.439	2.737	-0.442
1.625	-0.456	2.543	-0.489
1.356	-0.506	2.819	-0.480
0.909	-0.533	2.528	-0.511
1.021	-0.497	2.602	-0.488
0.998	-0.472	2.505	-0.494
1.476	-0.456	2.297	-0.501
1.468	-0.502	2.386	-0.496
1.229	-0.472	2.796	-0.487
1.147	-0.497	2.513	-0.485
1.804	-0.493	3.117	-0.485
1.080	-0.501	2.670	-0.479
1.110	-0.482	2.699	-0.483
0.827	-0.444	3.281	-0.482
1.170	-0.491	2.662	-0.479
1.409	-0.485	2.214	-0.477
1.468	-0.452	2.767	-0.476
1.483	-0.453	2.394	-0.471
0.953	-0.489	2.670	-0.470
1.244	-0.477	2.356	-0.471
1.632	-0.489	2.334	-0.468
1.565	-0.442	2.468	-0.443
1.543	-0.463	2.028	-0.418
1.498	-0.428	2.334	-0.403
0.804	-0.372	2.468	-0.387
1.050	-0.400	2.535	-0.381
1.222	-0.373	2.670	-0.378
1.252	-0.371	2.528	-0.369
1.908	-0.383	2.423	-0.366
1.841	-0.397	2.319	-0.366
1.625	-0.371	3.020	-0.371
1.364	-0.356	2.684	-0.363
1.513	-0.383	2.379	-0.356
1.453	-0.367	2.401	-0.363
1.528	-0.351	2.647	-0.352
1.244	-0.344	2.767	-0.362
1.267	-0.347	2.535	-0.354
1.229	-0.360	2.513	-0.365
1.692	-0.382	2.244	-0.371
1.617	-0.323	2.431	-0.370
1.110	-0.332	2.662	-0.381
1.386	-0.421	2.155	-0.377
1.185	-0.383	2.901	-0.393
0.886	-0.404	2.468	-0.396
1.759	-0.384	2.237	-0.405
1.409	-0.410	2.498	-0.403
1.640	-0.418	2.006	-0.408
1.662	-0.423	2.774	-0.416
1.386	-0.416	2.214	-0.424
1.491	-0.441	2.632	-0.430
1.543	-0.441	2.632	-0.458
1.543	-0.445	2.998	-0.468
2.341	-0.467	1.923	-0.459
1.864	-0.506	1.998	-0.482
1.789	-0.426	2.983	-0.454
1.222	-0.475	2.677	-0.456
1.088	-0.488	2.931	-0.473
1.916	-0.445	2.729	-0.454
1.640	-0.483	3.035	-0.481
1.237	-0.464	2.729	-0.475
1.319	-0.492	3.281	-0.472
1.304	-0.485	3.438	-0.486
1.394	-0.483	2.640	-0.485
1.177	-0.488	2.617	-0.477
1.394	-0.486	2.334	-0.483
1.229	-0.476	2.722	-0.475
1.535	-0.457	2.580	-0.469
1.528	-0.485	2.461	-0.460
1.632	-0.459	2.147	-0.462
1.438	-0.477	2.744	-0.459
1.409	-0.461	2.759	-0.460
1.685	-0.514	2.476	-0.458
2.125	-0.466	2.326	-0.455
1.774	-0.426	2.975	-0.451
1.215	-0.453	2.617	-0.449
1.550	-0.433	2.550	-0.417
1.797	-0.368	2.938	-0.390
2.058	-0.382	3.117	-0.372
1.662	-0.324	2.498	-0.347
1.297	-0.338	2.774	-0.342
1.073	-0.351	2.438	-0.329
1.244	-0.316	2.759	-0.321
1.349	-0.312	2.274	-0.325
1.110	-0.350	2.468	-0.309
1.282	-0.314	2.394	-0.314
1.312	-0.290	2.528	-0.308
1.058	-0.308	2.483	-0.309
1.207	-0.297	2.804	-0.300
1.394	-0.312	2.737	-0.300
1.476	-0.313	2.662	-0.307
1.192	-0.247	2.468	-0.305
0.871	-0.285	2.953	-0.302
1.453	-0.300	2.677	-0.306
1.274	-0.312	2.767	-0.314
1.476	-0.337	2.662	-0.331
1.811	-0.332	2.811	-0.328
1.588	-0.323	2.684	-0.340
1.617	-0.335	2.110	-0.351
1.491	-0.358	2.498	-0.354
1.595	-0.394	2.341	-0.364
1.655	-0.360	2.737	-0.370
0.879	-0.384	2.132	-0.378
1.617	-0.406	2.819	-0.380
1.282	-0.412	2.774	-0.384
0.961	-0.349	2.505	-0.400
1.916	-0.373	3.005	-0.428
1.946	-0.368	3.356	-0.446
1.968	-0.427	2.505	-0.457
1.423	-0.427	2.498	-0.457
1.386	-0.491	2.379	-0.471
1.103	-0.543	2.550	-0.463
1.491	-0.535	2.132	-0.476
0.774	-0.558	2.640	-0.488
0.730	-0.497	3.065	-0.482
1.625	-0.534	2.916	-0.489
1.506	-0.483	3.095	-0.483
1.886	-0.452	2.587	-0.486
1.394	-0.477	2.476	-0.482
2.177	-0.487	2.438	-0.488
1.528	-0.484	2.394	-0.485
1.267	-0.491	2.998	-0.482
1.446	-0.506	2.431	-0.474
1.118	-0.509	2.408	-0.469
1.476	-0.429	2.252	-0.467
1.423	-0.465	2.461	-0.463
1.349	-0.424	2.886	-0.464
1.356	-0.462	2.580	-0.465
1.498	-0.453	2.200	-0.465
1.371	-0.491	2.550	-0.463
1.498	-0.427	2.632	-0.459
1.685	-0.465	2.326	-0.456
1.573	-0.464	2.714	-0.450
1.356	-0.444	2.267	-0.430
1.565	-0.400	2.647	-0.400
1.632	-0.379	2.744	-0.386
1.341	-0.413	2.684	-0.375
1.565	-0.356	2.200	-0.357
1.588	-0.379	2.446	-0.373
1.461	-0.359	2.408	-0.353
1.573	-0.371	2.453	-0.361
1.640	-0.384	2.692	-0.358
1.356	-0.386	2.595	-0.353
1.312	-0.383	2.065	-0.365
1.386	-0.344	2.655	-0.361
1.588	-0.368	2.841	-0.364
1.826	-0.357	2.319	-0.359
1.491	-0.323	2.632	-0.360
1.409	-0.374	2.468	-0.363
1.535	-0.362	2.103	-0.366
1.565	-0.361	2.110	-0.379
1.118	-0.440	2.431	-0.381
1.737	-0.371	2.699	-0.390
1.752	-0.369	2.311	-0.393
1.603	-0.385	2.438	-0.401
1.640	-0.405	2.229	-0.407
1.461	-0.403	2.483	-0.411
1.274	-0.417	2.886	-0.418
1.707	-0.428	2.468	-0.422
1.222	-0.428	2.244	-0.441
1.252	-0.454	2.408	-0.480
1.058	-0.488	2.573	-0.496
1.670	-0.545	2.244	-0.498
1.244	-0.508	2.431	-0.504
1.483	-0.496	2.759	-0.509
1.304	-0.477	2.394	-0.482
1.528	-0.508	2.431	-0.492
1.386	-0.504	2.513	-0.499
1.200	-0.445	2.386	-0.449
1.312	-0.480	2.535	-0.473
1.528	-0.468	2.416	-0.456
1.700	-0.505	2.423	-0.472
1.640	-0.510	3.259	-0.491
1.714	-0.461	2.282	-0.493
0.976	-0.474	2.207	-0.500
1.632	-0.501	1.946	-0.488
1.386	-0.496	2.580	-0.489
1.759	-0.509	3.065	-0.497
1.319	-0.479	2.602	-0.492
1.752	-0.452	2.826	-0.489
1.677	-0.497	2.319	-0.480
1.991	-0.470	2.297	-0.479
1.289	-0.477	2.632	-0.482
1.222	-0.498	2.326	-0.480
1.468	-0.446	2.722	-0.477
1.394	-0.470	2.901	-0.475
1.722	-0.485	3.050	-0.470
1.341	-0.452	2.274	-0.467
1.312	-0.451	2.573	-0.466
1.282	-0.445	2.759	-0.439
1.767	-0.426	2.580	-0.410
1.155	-0.438	2.640	-0.405
1.759	-0.369	2.170	-0.386
1.528	-0.403	2.670	-0.387
1.476	-0.383	2.505	-0.383
1.356	-0.368	2.886	-0.369
1.961	-0.379	2.632	-0.373
1.043	-0.352	2.684	-0.370
1.617	-0.401	2.647	-0.367
1.535	-0.358	2.684	-0.364
1.506	-0.348	2.416	-0.360
1.319	-0.376	2.610	-0.358
1.580	-0.353	2.319	-0.354
1.237	-0.341	2.311	-0.353
1.229	-0.369	2.699	-0.360
1.185	-0.341	2.364	-0.362
1.662	-0.394	2.983	-0.376
0.879	-0.378	2.602	-0.382
1.073	-0.353	2.401	-0.380
2.035	-0.380	2.752	-0.384
1.334	-0.436	2.035	-0.397
1.371	-0.384	2.274	-0.400
1.394	-0.423	2.662	-0.403
1.841	-0.435	2.714	-0.409
1.573	-0.388	2.408	-0.412
1.356	-0.432	2.916	-0.420
1.491	-0.439	2.946	-0.431
1.356	-0.470	3.162	-0.452
1.498	-0.447	2.468	-0.462
1.200	-0.468	2.796	-0.478
1.267	-0.468	2.476	-0.459
1.752	-0.503	2.498	-0.476
1.491	-0.506	2.535	-0.483
1.759	-0.433	2.550	-0.447
1.125	-0.479	2.543	-0.480
1.289	-0.424	2.453	-0.454
1.409	-0.448	2.267	-0.465
1.155	-0.500	2.595	-0.479
1.349	-0.485	2.699	-0.482
1.640	-0.516	2.729	-0.485
1.528	-0.447	2.647	-0.487
1.438	-0.488	2.013	-0.488
1.110	-0.477	2.923	-0.489
1.670	-0.465	2.617	-0.475
1.550	-0.494	2.714	-0.472
1.229	-0.502	2.662	-0.463
1.692	-0.495	2.953	-0.469
1.341	-0.435	2.617	-0.462
1.341	-0.467	2.304	-0.457
0.998	-0.444	2.781	-0.463
1.319	-0.404	2.200	-0.457
1.267	-0.448	2.699	-0.457
1.244	-0.435	2.632	-0.444
1.319	-0.395	2.774	-0.416
1.834	-0.382	2.371	-0.379
1.483	-0.379	2.871	-0.359
2.035	-0.349	2.938	-0.345
1.416	-0.378	2.505	-0.336
1.259	-0.305	2.908	-0.338
1.834	-0.321	2.379	-0.315
1.483	-0.317	2.864	-0.323
1.386	-0.320	2.520	-0.313
1.244	-0.292	2.901	-0.312
1.453	-0.294	2.520	-0.310
1.520	-0.319	2.692	-0.302
1.267	-0.269	3.117	-0.300
1.700	-0.321	2.341	-0.296
2.125	-0.294	2.617	-0.306
1.267	-0.311	2.543	-0.308
1.222	-0.273	2.483	-0.303
1.603	-0.324	2.177	-0.311
1.774	-0.307	2.356	-0.321
1.722	-0.341	3.028	-0.325
1.625	-0.315	2.580	-0.340
1.595	-0.357	3.117	-0.345
1.558	-0.348	2.446	-0.348
2.214	-0.320	2.155	-0.364
1.132	-0.389	2.953	-0.367
1.364	-0.394	2.416	-0.375
1.118	-0.380	2.319	-0.377
1.700	-0.434	2.356	-0.381
1.453	-0.376	2.483	-0.388
1.991	-0.432	2.438	-0.407
1.625	-0.424	2.610	-0.439
1.401	-0.471	2.610	-0.452
1.550	-0.473	2.416	-0.471
1.864	-0.461	2.610	-0.465
1.588	-0.471	2.535	-0.471
1.386	-0.488	2.841	-0.477
1.588	-0.451	2.856	-0.469
1.573	-0.455	2.282	-0.477
1.841	-0.464	2.722	-0.481
1.259	-0.519	2.476	-0.485
1.811	-0.514	2.789	-0.485
1.237	-0.506	2.707	-0.488
0.789	-0.522	2.587	-0.495
1.998	-0.444	2.304	-0.480
1.364	-0.492	2.423	-0.473
1.617	-0.524	2.670	-0.482
1.640	-0.491	2.431	-0.468
1.513	-0.485	2.580	-0.477
0.968	-0.437	2.423	-0.477
1.177	-0.477	2.498	-0.465
1.461	-0.494	2.491	-0.467
1.244	-0.482	2.408	-0.462
1.341	-0.444	2.849	-0.462
1.610	-0.480	2.826	-0.464
1.558	-0.412	2.774	-0.458
1.923	-0.386	2.990	-0.458
1.125	-0.452	3.229	-0.446
1.685	-0.435	2.558	-0.422
1.237	-0.379	2.379	-0.391
1.677	-0.359	3.140	-0.381
1.304	-0.369	3.013	-0.376
1.349	-0.344	2.632	-0.337
1.282	-0.363	3.102	-0.363
1.192	-0.309	2.125	-0.346
1.797	-0.338	2.752	-0.338
1.744	-0.396	2.744	-0.354
1.520	-0.365	2.319	-0.355
1.371	-0.393	2.483	-0.358
1.207	-0.335	2.662	-0.356
1.058	-0.354	2.580	-0.357
1.901	-0.376	2.722	-0.356
1.147	-0.379	2.826	-0.358
1.498	-0.388	1.976	-0.360
1.050	-0.373	3.058	-0.361
1.700	-0.418	2.961	-0.378
0.827	-0.391	2.252	-0.389
1.289	-0.381	2.916	-0.393
1.782	-0.380	2.252	-0.403
1.132	-0.415	2.170	-0.404
1.610	-0.394	2.162	-0.410
1.229	-0.424	2.632	-0.412
1.319	-0.407	2.602	-0.422
1.088	-0.450	2.610	-0.422
1.267	-0.471	2.729	-0.448
1.349	-0.455	2.752	-0.479
1.140	-0.481	2.341	-0.488
1.088	-0.479	2.468	-0.489
1.737	-0.491	2.625	-0.493
1.647	-0.462	2.714	-0.488
1.215	-0.481	2.849	-0.480
1.274	-0.450	2.692	-0.477
1.864	-0.496	2.319	-0.478
1.409	-0.461	2.796	-0.463
1.252	-0.495	2.886	-0.482
1.334	-0.504	2.737	-0.497
1.595	-0.517	2.535	-0.490
1.610	-0.513	2.670	-0.509
1.050	-0.503	2.371	-0.505
1.520	-0.483	2.244	-0.499
0.901	-0.488	2.550	-0.489
1.483	-0.510	2.535	-0.497
1.147	-0.492	2.491	-0.489
1.147	-0.500	2.744	-0.482
1.841	-0.456	2.364	-0.481
0.998	-0.484	2.670	-0.483
1.886	-0.435	2.722	-0.477
1.685	-0.521	2.714	-0.478
1.744	-0.427	2.692	-0.479
0.924	-0.515	2.737	-0.471
1.991	-0.455	2.185	-0.472
1.685	-0.474	2.513	-0.472
1.192	-0.491	2.125	-0.466
1.774	-0.456	2.319	-0.460
1.252	-0.445	1.804	-0.433
1.423	-0.417	2.222	-0.406
1.558	-0.412	2.311	-0.392
1.513	-0.386	2.916	-0.385
1.968	-0.365	2.811	-0.381
1.371	-0.372	2.573	-0.378
1.737	-0.395	2.505	-0.368
0.849	-0.326	2.394	-0.370
1.409	-0.370	2.438	-0.360
1.379	-0.359	2.177	-0.363
1.155	-0.399	3.013	-0.366
1.304	-0.427	2.252	-0.360
1.073	-0.374	2.610	-0.359
1.170	-0.380	2.543	-0.366
1.476	-0.352	2.244	-0.356
2.207	-0.378	2.938	-0.366
1.826	-0.300	2.684	-0.366
1.804	-0.325	2.752	-0.375
1.841	-0.334	2.923	-0.384
1.722	-0.355	2.267	-0.376
0.849	-0.376	2.446	-0.390
1.356	-0.448	2.282	-0.394
0.700	-0.441	2.483	-0.401
1.797	-0.362	2.684	-0.403
1.379	-0.391	2.923	-0.408
1.319	-0.416	2.767	-0.414
2.035	-0.383	2.834	-0.420
1.864	-0.435	2.237	-0.441
1.431	-0.478	2.319	-0.465
1.252	-0.408	2.423	-0.462
1.453	-0.488	2.491	-0.471
1.431	-0.483	2.483	-0.480
1.558	-0.450	2.513	-0.456
1.125	-0.470	2.371	-0.484
1.312	-0.483	2.461	-0.453
1.476	-0.390	2.856	-0.468
1.700	-0.491	2.961	-0.473
1.379	-0.494	2.684	-0.477
1.125	-0.479	2.125	-0.489
1.513	-0.429	2.580	-0.475
1.088	-0.501	3.192	-0.483
1.476	-0.451	3.155	-0.481
1.647	-0.492	2.774	-0.473
1.192	-0.446	3.162	-0.466
2.095	-0.447	2.259	-0.471
1.252	-0.472	2.543	-0.470
1.543	-0.413	2.796	-0.463
1.580	-0.444	2.804	-0.459
1.625	-0.462	2.155	-0.460
0.864	-0.442	3.259	-0.462
1.155	-0.500	2.244	-0.457
0.953	-0.445	2.461	-0.454
1.274	-0.472	2.222	-0.452
0.864	-0.467	2.282	-0.431
1.856	-0.416	2.662	-0.396
1.543	-0.386	2.968	-0.374
1.237	-0.340	2.170	-0.352
1.319	-0.356	2.505	-0.350
1.110	-0.338	2.573	-0.316
0.976	-0.316	2.095	-0.314
1.640	-0.303	2.886	-0.317
1.394	-0.311	2.767	-0.309
1.118	-0.315	1.931	-0.314
1.274	-0.300	1.976	-0.300
1.416	-0.276	2.759	-0.303
1.021	-0.251	2.647	-0.299
1.334	-0.279	2.819	-0.297
1.580	-0.258	2.684	-0.296
1.468	-0.268	2.319	-0.304
1.229	-0.359	2.349	-0.305
1.647	-0.307	2.781	-0.307
0.886	-0.315	3.132	-0.316
1.356	-0.323	2.207	-0.323
1.498	-0.297	3.080	-0.322
1.356	-0.339	2.602	-0.338
1.282	-0.356	2.476	-0.347
1.118	-0.338	2.095	-0.356
1.729	-0.346	3.140	-0.363
1.207	-0.346	2.625	-0.362
1.759	-0.402	2.737	-0.374
1.319	-0.368	2.759	-0.378
1.528	-0.394	2.752	-0.379
1.491	-0.390	2.819	-0.398
1.371	-0.397	2.789	-0.418
1.304	-0.475	2.468	-0.444
1.192	-0.422	2.796	-0.453
1.349	-0.430	2.416	-0.449
1.498	-0.480	2.789	-0.468
1.565	-0.492	2.975	-0.473
1.110	-0.481	3.244	-0.469
1.401	-0.458	2.699	-0.471
1.125	-0.453	2.110	-0.458
1.453	-0.510	2.401	-0.473
1.483	-0.503	2.946	-0.472
1.215	-0.483	2.767	-0.488
1.729	-0.456	2.125	-0.490
1.782	-0.467	1.774	-0.479
1.215	-0.491	2.640	-0.480
1.021	-0.463	2.595	-0.470
1.073	-0.506	2.759	-0.478
1.118	-0.434	2.513	-0.474
1.140	-0.447	2.364	-0.461
1.610	-0.485	2.841	-0.468
1.655	-0.485	2.319	-0.463
1.826	-0.482	2.416	-0.464
1.103	-0.483	2.729	-0.463
1.431	-0.450	2.371	-0.456
0.953	-0.483	2.080	-0.457
1.670	-0.378	2.640	-0.442
1.252	-0.439	2.617	-0.442
0.819	-0.435	2.856	-0.425
1.334	-0.376	2.908	-0.399
1.774	-0.427	2.274	-0.387
1.103	-0.388	3.058	-0.365
1.289	-0.339	2.998	-0.366
1.006	-0.335	2.610	-0.349
1.110	-0.376	2.931	-0.332
1.401	-0.360	2.916	-0.345
1.222	-0.336	2.841	-0.337
1.132	-0.348	2.714	-0.344
1.319	-0.387	2.505	-0.350
1.573	-0.382	3.087	-0.352
1.603	-0.345	2.550	-0.356
1.386	-0.363	3.050	-0.352
1.304	-0.309	2.446	-0.353
1.043	-0.348	2.707	-0.349
0.991	-0.395	2.252	-0.366
1.050	-0.403	2.573	-0.368
1.229	-0.320	2.625	-0.368
1.386	-0.375	2.073	-0.387
1.423	-0.404	2.752	-0.389
1.125	-0.424	2.901	-0.398
1.640	-0.400	2.640	-0.403
1.192	-0.381	2.386	-0.402
1.289	-0.412	2.289	-0.409
1.341	-0.409	2.520	-0.420
1.065	-0.441	2.528	-0.431
1.244	-0.460	1.894	-0.467
1.050	-0.511	2.946	-0.488
1.021	-0.462	2.311	-0.483
1.476	-0.500	1.864	-0.491
1.170	-0.488	2.349	-0.470
1.170	-0.424	2.274	-0.450
0.924	-0.480	2.282	-0.474
0.841	-0.472	2.468	-0.480
1.565	-0.462	2.759	-0.477
1.289	-0.457	2.491	-0.475
1.565	-0.434	3.125	-0.448
1.722	-0.441	2.364	-0.478
0.931	-0.476	2.662	-0.483
0.752	-0.462	2.714	-0.488
0.991	-0.479	2.849	-0.497
1.364	-0.471	2.326	-0.490
1.528	-0.488	2.535	-0.493
1.573	-0.491	2.625	-0.485
1.752	-0.490	1.991	-0.486
1.409	-0.449	2.610	-0.480
1.655	-0.477	2.998	-0.478
1.617	-0.407	3.072	-0.434
1.043	-0.407	2.364	-0.446
1.610	-0.467	2.431	-0.460
1.200	-0.441	2.319	-0.461
1.423	-0.485	1.968	-0.459
0.946	-0.471	1.946	-0.459
1.565	-0.471	2.483	-0.458
1.543	-0.444	2.714	-0.457
1.610	-0.425	3.035	-0.433
1.125	-0.420	2.849	-0.411
1.617	-0.407	2.513	-0.403
1.043	-0.379	3.102	-0.382
0.991	-0.372	2.200	-0.377
1.177	-0.365	2.095	-0.369
1.565	-0.324	2.446	-0.366
1.610	-0.371	2.893	-0.366
1.916	-0.353	2.520	-0.358
2.013	-0.325	2.692	-0.361
1.476	-0.331	2.461	-0.357
0.916	-0.368	3.110	-0.353
0.692	-0.383	3.072	-0.354
0.976	-0.373	2.364	-0.352
1.423	-0.373	3.199	-0.359
1.946	-0.307	2.356	-0.351
1.714	-0.313	2.438	-0.354
1.580	-0.385	2.722	-0.369
1.110	-0.405	2.267	-0.364
0.968	-0.427	2.453	-0.380
1.625	-0.360	2.625	-0.376
1.752	-0.355	2.722	-0.384
1.603	-0.402	2.587	-0.393
1.192	-0.411	2.602	-0.401
1.588	-0.412	2.737	-0.404
1.312	-0.403	2.714	-0.404
1.423	-0.410	2.655	-0.417
0.744	-0.379	2.558	-0.415
1.215	-0.461	2.849	-0.451
1.118	-0.483	3.311	-0.464
1.707	-0.423	2.573	-0.453
1.700	-0.463	2.670	-0.457
1.356	-0.472	3.087	-0.465
0.968	-0.439	2.774	-0.463
1.229	-0.465	2.625	-0.462
1.379	-0.460	3.005	-0.469
1.558	-0.456	2.684	-0.465
1.476	-0.471	2.617	-0.472
1.550	-0.479	2.834	-0.470
1.297	-0.449	2.647	-0.470
1.401	-0.502	2.602	-0.482
0.998	-0.539	2.841	-0.484
1.259	-0.426	2.804	-0.457
1.371	-0.443	2.714	-0.468
1.215	-0.469	2.856	-0.459
1.483	-0.444	2.491	-0.456
1.028	-0.459	2.461	-0.461
1.110	-0.471	2.416	-0.462
1.483	-0.485	2.505	-0.453
0.901	-0.459	2.446	-0.453
1.513	-0.471	2.423	-0.455
0.916	-0.446	2.864	-0.450
0.871	-0.428	2.543	-0.446
1.267	-0.442	2.707	-0.441
0.827	-0.357	2.535	-0.408
1.170	-0.394	2.841	-0.384
1.282	-0.356	2.371	-0.363
1.468	-0.330	2.006	-0.341
1.379	-0.346	2.349	-0.338
1.215	-0.327	2.737	-0.327
1.513	-0.274	2.580	-0.320
1.394	-0.341	3.110	-0.325
1.215	-0.279	2.431	-0.303
1.423	-0.287	2.267	-0.309
1.580	-0.283	2.752	-0.309
1.386	-0.321	2.729	-0.294
1.215	-0.267	2.670	-0.295
1.535	-0.279	2.968	-0.288
1.013	-0.303	2.602	-0.302
0.730	-0.303	2.841	-0.300
1.237	-0.338	2.117	-0.304
1.326	-0.301	2.334	-0.310
0.856	-0.305	2.476	-0.301
1.207	-0.317	2.550	-0.323
1.394	-0.319	2.864	-0.328
1.535	-0.353	2.662	-0.338
1.244	-0.341	2.774	-0.352
1.797	-0.336	2.632	-0.351
1.147	-0.391	3.028	-0.367
1.088	-0.378	3.080	-0.366
1.125	-0.391	2.491	-0.370
1.297	-0.370	2.684	-0.380
1.088	-0.371	2.767	-0.381
1.409	-0.435	2.640	-0.402
1.356	-0.387	3.095	-0.429
1.401	-0.486	2.610	-0.448
1.438	-0.420	2.140	-0.460
1.334	-0.459	2.550	-0.461
1.416	-0.481	2.841	-0.475
1.543	-0.450	2.752	-0.473
1.088	-0.447	2.595	-0.466
1.185	-0.450	2.864	-0.475
1.028	-0.409	2.200	-0.422
1.252	-0.437	2.878	-0.451
1.282	-0.429	2.058	-0.462
1.423	-0.485	2.319	-0.461
1.334	-0.502	2.707	-0.482
1.797	-0.491	2.931	-0.466
0.864	-0.469	2.207	-0.471
1.013	-0.480	2.468	-0.471
0.938	-0.428	2.282	-0.463
1.259	-0.452	2.394	-0.463
1.677	-0.444	3.155	-0.463
1.229	-0.480	2.259	-0.462
1.147	-0.482	2.267	-0.461
1.767	-0.450	3.043	-0.460
1.468	-0.472	2.543	-0.455
1.297	-0.432	2.744	-0.457
1.438	-0.418	2.908	-0.449
1.244	-0.430	2.550	-0.453
1.468	-0.435	2.587	-0.441
1.170	-0.388	2.483	-0.413
1.132	-0.371	2.416	-0.388
1.013	-0.397	2.580	-0.374
0.737	-0.330	3.058	-0.373
1.244	-0.371	2.625	-0.367
1.125	-0.356	2.476	-0.362
1.550	-0.317	2.595	-0.337
1.409	-0.315	2.662	-0.352
0.856	-0.354	2.364	-0.349
1.274	-0.350	2.849	-0.344
0.946	-0.281	2.677	-0.348
1.125	-0.401	2.975	-0.346
0.991	-0.363	2.438	-0.354
0.924	-0.370	2.789	-0.351
1.162	-0.338	3.072	-0.355
1.677	-0.353	2.699	-0.363
1.080	-0.354	2.625	-0.357
1.229	-0.386	2.990	-0.375
1.513	-0.377	2.640	-0.371
0.946	-0.396	2.319	-0.385
1.714	-0.438	2.587	-0.400
1.498	-0.431	2.670	-0.402
1.229	-0.407	2.095	-0.408
1.356	-0.423	2.468	-0.406
1.438	-0.406	3.013	-0.418
1.744	-0.412	2.625	-0.417
1.058	-0.448	2.587	-0.449
0.804	-0.429	2.789	-0.471
1.259	-0.472	2.752	-0.484
1.252	-0.470	2.476	-0.478
1.670	-0.461	2.811	-0.488
1.535	-0.477	2.334	-0.462
0.797	-0.446	2.535	-0.459
0.953	-0.446	2.789	-0.465
1.685	-0.485	2.386	-0.480
1.341	-0.507	2.587	-0.484
1.580	-0.494	2.103	-0.482
0.879	-0.473	2.274	-0.481
1.431	-0.506	2.408	-0.487
1.453	-0.550	2.401	-0.499
1.326	-0.496	2.677	-0.505
1.595	-0.514	2.401	-0.506
1.304	-0.483	2.849	-0.508
1.498	-0.500	2.595	-0.499
1.364	-0.458	2.282	-0.492
1.528	-0.484	1.744	-0.476
1.222	-0.477	2.647	-0.480
1.274	-0.464	2.610	-0.484
1.468	-0.488	2.737	-0.479
1.662	-0.510	2.692	-0.477
1.573	-0.429	2.304	-0.471
1.491	-0.472	2.655	-0.477
1.595	-0.422	2.595	-0.474
1.423	-0.467	2.640	-0.470
1.580	-0.489	2.461	-0.466
1.170	-0.457	2.796	-0.458
0.677	-0.460	2.714	-0.432
0.536	-0.418	2.707	-0.413
0.782	-0.461	2.326	-0.397
1.088	-0.450	2.185	-0.385
1.259	-0.371	2.625	-0.378
1.147	-0.439	2.483	-0.381
0.707	-0.415	2.610	-0.365
1.506	-0.381	1.558	-0.372
0.879	-0.393	2.267	-0.366
0.961	-0.406	2.461	-0.373
0.834	-0.388	2.311	-0.366
1.341	-0.387	2.998	-0.368
1.356	-0.329	2.752	-0.354
1.774	-0.333	3.087	-0.363
1.379	-0.375	2.737	-0.365
1.200	-0.338	2.498	-0.358
1.528	-0.403	2.834	-0.365
1.438	-0.390	2.781	-0.369
1.946	-0.378	2.602	-0.374
1.185	-0.347	2.640	-0.377
1.103	-0.355	2.259	-0.389
1.886	-0.385	2.580	-0.392
1.215	-0.358	2.468	-0.398
1.162	-0.432	2.826	-0.403
0.894	-0.410	2.453	-0.411
1.386	-0.406	2.871	-0.407
1.319	-0.416	2.483	-0.419
1.431	-0.462	2.632	-0.429
1.028	-0.406	2.080	-0.458
1.528	-0.486	2.103	-0.475
1.140	-0.491	2.670	-0.474
1.595	-0.446	2.095	-0.465
1.580	-0.506	2.714	-0.480
1.431	-0.496	2.468	-0.475
1.200	-0.435	2.520	-0.407
1.677	-0.408	2.535	-0.452
1.759	-0.459	2.282	-0.454
1.431	-0.477	2.916	-0.473
1.946	-0.488	2.573	-0.477
1.118	-0.504	2.625	-0.472
1.700	-0.421	2.483	-0.482
1.341	-0.506	2.886	-0.484
1.341	-0.494	2.550	-0.475
1.804	-0.432	2.371	-0.480
0.715	-0.462	2.759	-0.472
0.871	-0.509	2.483	-0.463
1.811	-0.403	2.483	-0.462
0.991	-0.477	2.886	-0.463
1.610	-0.497	1.991	-0.459
1.416	-0.444	2.535	-0.460
1.304	-0.429	2.394	-0.457
1.386	-0.466	2.684	-0.452
1.013	-0.450	2.737	-0.450
1.371	-0.432	2.244	-0.440
1.371	-0.395	2.438	-0.399
0.879	-0.412	2.684	-0.374
1.364	-0.341	2.632	-0.356
0.707	-0.337	2.207	-0.342
1.341	-0.317	2.617	-0.315
1.453	-0.353	3.244	-0.326
1.483	-0.317	2.602	-0.312
1.595	-0.297	2.408	-0.303
1.431	-0.307	2.438	-0.302
1.252	-0.313	2.699	-0.310
1.080	-0.297	2.707	-0.305
1.714	-0.264	2.998	-0.292
1.341	-0.317	2.819	-0.295
1.491	-0.282	2.699	-0.293
1.498	-0.313	2.573	-0.302
1.006	-0.303	2.446	-0.308
2.035	-0.265	2.491	-0.303
1.386	-0.278	2.394	-0.306
0.983	-0.294	2.670	-0.315
1.043	-0.312	2.647	-0.311
1.520	-0.351	2.282	-0.332
1.461	-0.340	2.558	-0.332
2.058	-0.375	3.169	-0.354
1.558	-0.363	2.737	-0.354
1.610	-0.357	2.864	-0.361
1.520	-0.318	2.431	-0.364
1.229	-0.352	2.520	-0.371
1.364	-0.385	2.356	-0.383
1.229	-0.385	2.088	-0.387
1.558	-0.429	2.804	-0.408
1.625	-0.423	2.602	-0.443
1.252	-0.444	2.371	-0.452
0.886	-0.463	2.446	-0.469
1.222	-0.486	2.744	-0.460
1.476	-0.472	2.259	-0.462
1.483	-0.456	2.617	-0.471
1.617	-0.517	2.334	-0.478
1.491	-0.463	2.304	-0.489
1.334	-0.488	2.587	-0.483
1.058	-0.474	2.692	-0.478
1.035	-0.496	2.781	-0.479
1.476	-0.455	2.237	-0.484
1.140	-0.451	3.125	-0.482
1.632	-0.466	2.878	-0.481
1.356	-0.455	2.364	-0.480
1.274	-0.504	1.789	-0.482
1.520	-0.480	2.617	-0.474
2.043	-0.480	2.878	-0.478
1.580	-0.465	2.453	-0.467
1.267	-0.476	2.416	-0.463
1.416	-0.490	2.252	-0.459
1.349	-0.459	2.677	-0.460
1.558	-0.499	2.013	-0.460
1.603	-0.418	2.311	-0.461
1.334	-0.428	2.625	-0.461
1.476	-0.403	2.416	-0.448
1.371	-0.428	2.961	-0.436
1.453	-0.413	2.923	-0.417
1.244	-0.365	2.990	-0.390
1.356	-0.385	2.468	-0.374
1.513	-0.323	2.334	-0.372
1.550	-0.334	1.864	-0.343
1.259	-0.347	2.297	-0.356
1.312	-0.408	2.655	-0.356
0.647	-0.377	2.647	-0.349
1.185	-0.377	2.826	-0.361
1.506	-0.373	2.573	-0.349
1.125	-0.365	2.975	-0.366
1.155	-0.326	3.043	-0.351
0.924	-0.358	2.543	-0.356
1.162	-0.351	2.722	-0.359
1.356	-0.391	2.341	-0.355
1.483	-0.404	1.722	-0.361
1.670	-0.366	2.767	-0.366
1.409	-0.373	2.431	-0.375
1.528	-0.408	2.483	-0.389
1.267	-0.417	2.446	-0.391
1.297	-0.392	2.729	-0.394
1.782	-0.431	2.602	-0.399
1.506	-0.411	2.781	-0.407
1.095	-0.415	2.513	-0.412
1.267	-0.400	2.714	-0.418
1.386	-0.401	2.476	-0.424
1.416	-0.431	2.670	-0.457
1.610	-0.489	2.558	-0.486
1.289	-0.475	2.274	-0.480
1.767	-0.488	2.453	-0.502
1.386	-0.499	2.655	-0.481
1.476	-0.440	2.789	-0.478
1.468	-0.485	2.856	-0.486
1.259	-0.494	2.677	-0.474
1.073	-0.466	2.729	-0.481
1.013	-0.483	2.871	-0.483
1.028	-0.486	2.662	-0.488
0.938	-0.501	3.155	-0.499
1.334	-0.516	2.505	-0.500
0.849	-0.503	2.311	-0.513
1.461	-0.541	2.752	-0.507
1.483	-0.514	2.289	-0.512
1.685	-0.481	2.819	-0.514
1.483	-0.526	2.513	-0.500
1.677	-0.494	2.535	-0.488
1.595	-0.489	2.229	-0.492
1.341	-0.493	2.237	-0.485
1.065	-0.502	2.386	-0.489
1.453	-0.477	2.655	-0.484
1.491	-0.465	1.991	-0.484
1.267	-0.477	2.841	-0.478
1.155	-0.480	2.214	-0.477
1.364	-0.485	2.341	-0.470
1.453	-0.478	3.095	-0.468
1.341	-0.466	2.371	-0.464
1.468	-0.474	2.394	-0.457
1.603	-0.444	1.856	-0.428
1.461	-0.411	2.356	-0.401
1.677	-0.409	2.819	-0.391
1.431	-0.391	2.088	-0.390
1.364	-0.361	2.714	-0.383
0.998	-0.370	3.005	-0.382
1.259	-0.372	2.856	-0.368
1.409	-0.330	2.632	-0.371
0.931	-0.388	2.789	-0.374
2.005	-0.376	2.826	-0.368
1.558	-0.391	2.229	-0.358
1.535	-0.364	2.811	-0.359
1.804	-0.347	2.505	-0.355
1.229	-0.383	2.476	-0.369
1.498	-0.353	2.244	-0.363
1.685	-0.347	2.781	-0.363
1.461	-0.357	2.431	-0.377
1.297	-0.376	2.461	-0.374
1.707	-0.397	2.781	-0.385
1.147	-0.374	2.483	-0.388
1.528	-0.447	2.438	-0.394
1.886	-0.412	2.834	-0.396
1.304	-0.378	1.849	-0.401
1.215	-0.444	2.185	-0.404
1.356	-0.414	2.326	-0.410
1.558	-0.430	2.535	-0.419
2.117	-0.414	2.408	-0.420
1.423	-0.444	2.737	-0.434
1.394	-0.505	2.416	-0.462
1.222	-0.445	2.558	-0.468
1.625	-0.491	2.550	-0.468
1.185	-0.516	2.699	-0.472
1.438	-0.424	2.729	-0.457
1.334	-0.480	2.819	-0.477
1.610	-0.469	2.759	-0.455
1.617	-0.471	3.058	-0.458
1.356	-0.484	2.781	-0.494
1.595	-0.503	2.408	-0.487
1.714	-0.489	2.565	-0.491
1.565	-0.490	2.528	-0.480
1.871	-0.471	2.446	-0.485
1.826	-0.520	2.491	-0.490
2.050	-0.483	2.050	-0.478
1.267	-0.445	2.878	-0.479
1.729	-0.465	1.983	-0.467
1.685	-0.483	2.625	-0.460
1.237	-0.478	2.214	-0.460
1.200	-0.421	3.446	-0.462
1.662	-0.458	2.610	-0.465
1.244	-0.420	2.632	-0.461
1.588	-0.470	2.781	-0.461
1.461	-0.482	2.140	-0.454
1.565	-0.406	2.558	-0.450
1.453	-0.429	2.752	-0.431
1.177	-0.363	2.491	-0.392
1.274	-0.344	2.453	-0.374
1.520	-0.327	2.580	-0.358
1.714	-0.326	2.476	-0.346
1.797	-0.360	2.371	-0.328
1.550	-0.315	2.677	-0.333
1.155	-0.302	2.423	-0.317
1.640	-0.307	2.565	-0.306
1.326	-0.327	2.558	-0.315
[truncated: 198,000 more rows]
