# Supplementary material for: Development of seam tracking device in asynchronous tandem welding with arc sensing
Source: Sci Rep. 2022 Nov 3;12:18637. doi: 10.1038/s41598-022-23299-2 (PMC9633803; doi:10.1038/s41598-022-23299-2)
Supplement: Supplementary file 1 — Supplementary Information. [file 41598_2022_23299_MOESM1_ESM.zip › Supplementary data 2(WFS8 + WFS8 tandem welding)/WFS8 WFS8 CTWD 10mm 60cms]

0.662	-0.042	2.319	-0.090
0.692	-0.084	3.371	-0.081
0.588	-0.028	2.796	-0.072
0.715	0.008	2.729	-0.056
0.864	-0.052	2.670	-0.051
0.879	0.060	2.662	-0.042
0.416	-0.016	2.946	-0.038
0.633	-0.012	3.125	-0.030
0.767	-0.000	2.938	-0.003
0.953	0.113	2.707	0.036
0.453	0.110	2.796	0.065
0.155	0.125	2.878	0.095
0.938	0.092	3.013	0.114
0.662	0.192	2.767	0.125
0.379	0.187	2.476	0.143
0.148	0.187	2.946	0.157
0.782	0.151	2.983	0.172
0.409	0.234	3.013	0.185
0.886	0.201	2.550	0.175
0.513	0.194	3.296	0.187
0.662	0.207	2.878	0.175
1.125	0.221	2.931	0.183
0.737	0.207	2.580	0.175
0.759	0.219	2.864	0.176
0.215	0.236	3.296	0.183
0.871	0.217	2.408	0.164
0.909	0.204	2.841	0.150
1.170	0.227	3.401	0.136
0.230	0.125	3.043	0.119
1.170	0.210	2.513	0.106
1.222	0.131	3.095	0.096
0.058	0.047	2.379	0.083
0.998	0.129	2.565	0.070
0.931	0.121	2.953	0.062
0.319	0.094	2.878	0.053
1.297	0.063	2.931	0.042
1.021	0.045	3.087	0.042
0.319	0.060	2.871	0.018
1.289	0.048	2.893	-0.006
1.147	0.035	2.513	-0.030
0.677	-0.027	2.908	-0.055
1.110	-0.025	2.849	-0.066
0.565	-0.032	2.535	-0.084
1.073	-0.045	2.946	-0.101
0.871	-0.108	2.871	-0.114
0.968	-0.079	3.371	-0.120
0.558	-0.092	2.408	-0.124
0.715	-0.105	3.438	-0.133
0.901	-0.118	2.602	-0.137
0.453	-0.113	2.983	-0.144
0.909	-0.146	3.080	-0.151
0.812	-0.115	2.961	-0.148
0.289	-0.141	3.296	-0.148
0.446	-0.116	2.595	-0.139
0.521	-0.137	2.856	-0.136
0.737	-0.063	3.155	-0.122
0.536	-0.102	2.774	-0.120
0.685	-0.084	2.923	-0.103
0.618	-0.053	2.804	-0.091
0.498	-0.049	2.662	-0.085
0.521	-0.049	2.886	-0.079
0.789	-0.046	2.946	-0.069
1.021	-0.042	2.901	-0.063
0.625	-0.042	3.072	-0.055
1.021	-0.004	3.125	-0.044
0.536	0.049	3.155	-0.025
0.812	0.027	2.968	0.007
0.431	0.094	2.901	0.030
0.692	0.080	2.938	0.041
0.536	0.110	3.371	0.065
0.192	0.148	2.886	0.071
0.924	0.101	2.752	0.079
0.647	0.112	3.438	0.093
0.274	0.119	2.826	0.096
0.625	0.128	3.102	0.109
0.715	0.188	3.490	0.111
0.565	0.152	2.476	0.124
0.491	0.164	3.140	0.126
0.349	0.139	3.169	0.126
0.797	0.167	2.752	0.131
0.692	0.100	3.162	0.121
0.588	0.163	3.222	0.114
0.536	0.114	2.737	0.102
0.573	0.122	2.781	0.094
0.662	0.123	2.990	0.081
1.035	0.097	2.692	0.069
0.528	0.128	2.908	0.064
0.506	0.056	3.155	0.055
1.080	0.095	2.602	0.048
0.677	0.048	2.908	0.037
0.506	0.060	2.893	0.026
0.700	0.058	3.356	0.019
0.371	-0.047	2.834	-0.027
0.565	-0.033	2.513	-0.065
1.207	-0.052	2.282	-0.090
0.431	-0.064	2.893	-0.125
0.550	-0.107	3.058	-0.152
0.804	-0.172	2.595	-0.175
0.782	-0.147	2.744	-0.176
0.804	-0.157	3.020	-0.193
0.610	-0.230	2.602	-0.205
0.431	-0.152	2.722	-0.198
1.162	-0.177	2.550	-0.193
0.439	-0.143	2.916	-0.195
0.916	-0.134	3.169	-0.191
0.722	-0.153	2.849	-0.170
0.342	-0.144	2.767	-0.166
0.864	-0.129	2.423	-0.152
0.625	-0.120	2.714	-0.146
0.737	-0.121	3.259	-0.141
0.856	-0.076	2.573	-0.114
0.924	-0.102	3.192	-0.110
0.894	-0.106	2.677	-0.091
0.849	-0.055	2.931	-0.085
1.132	-0.045	2.737	-0.081
0.237	-0.051	2.408	-0.072
0.819	-0.037	2.849	-0.069
0.655	-0.011	2.684	-0.063
0.610	-0.014	2.938	-0.055
0.610	-0.021	2.684	-0.052
0.700	-0.045	2.938	-0.041
1.065	-0.037	2.931	-0.017
0.655	0.078	3.028	0.016
0.655	0.052	3.311	0.040
0.439	0.131	2.311	0.066
1.065	0.136	2.573	0.084
0.334	0.124	2.438	0.100
0.856	0.145	2.878	0.118
0.983	0.135	3.020	0.122
0.677	0.140	2.968	0.128
0.677	0.184	3.378	0.137
0.297	0.179	3.117	0.143
0.319	0.150	2.864	0.151
0.498	0.180	3.363	0.154
0.886	0.170	2.282	0.148
0.759	0.169	2.722	0.148
0.782	0.200	2.714	0.150
0.446	0.173	2.617	0.134
0.931	0.164	3.087	0.129
0.550	0.129	2.438	0.115
0.909	0.154	3.102	0.103
0.379	0.107	2.983	0.095
0.565	0.143	2.975	0.085
0.506	0.141	2.528	0.081
0.334	0.122	2.565	0.065
0.670	0.097	2.617	0.064
0.207	0.059	2.849	0.046
0.722	0.095	2.416	0.049
0.707	0.077	2.968	0.033
0.946	0.061	2.759	0.002
1.267	0.051	2.587	-0.027
0.618	-0.001	3.669	-0.052
0.759	-0.061	2.864	-0.064
0.670	-0.043	3.199	-0.084
0.468	-0.063	2.468	-0.108
0.424	-0.068	2.878	-0.110
0.573	-0.075	2.886	-0.116
0.707	-0.085	2.662	-0.126
0.312	-0.119	2.834	-0.122
0.588	-0.128	3.431	-0.130
0.886	-0.079	3.289	-0.121
0.677	-0.069	3.125	-0.121
0.715	-0.065	3.252	-0.112
0.901	-0.061	2.901	-0.110
0.819	-0.082	2.916	-0.107
0.700	-0.081	2.267	-0.099
0.036	-0.061	3.222	-0.099
0.633	-0.037	3.177	-0.083
0.573	-0.032	2.737	-0.072
0.558	-0.024	3.184	-0.066
1.423	0.004	2.684	-0.054
0.968	0.013	2.692	-0.052
0.916	0.015	3.043	-0.041
1.170	0.024	3.393	-0.038
0.312	0.039	3.423	-0.021
0.841	0.083	2.714	0.014
0.550	0.090	3.005	0.046
0.513	0.116	2.722	0.088
0.647	0.119	3.102	0.104
0.349	0.152	3.289	0.121
0.894	0.186	3.184	0.122
0.924	0.187	3.214	0.145
0.812	0.193	2.662	0.157
0.722	0.216	2.841	0.163
0.618	0.180	3.065	0.181
0.424	0.194	3.304	0.186
0.931	0.242	3.140	0.186
0.386	0.253	3.035	0.189
0.670	0.228	2.864	0.180
0.752	0.219	2.483	0.186
0.916	0.239	2.655	0.179
1.461	0.203	2.587	0.174
1.021	0.222	2.968	0.168
0.528	0.136	2.938	0.151
0.692	0.188	2.946	0.141
1.603	0.173	3.102	0.118
0.722	0.119	3.095	0.106
0.394	0.107	3.542	0.096
1.409	0.107	3.184	0.080
0.961	0.116	2.893	0.073
0.364	0.095	2.878	0.059
0.722	0.035	3.349	0.052
0.879	0.061	3.110	0.042
0.886	0.075	2.438	0.036
0.677	0.033	2.297	0.013
0.976	0.019	2.476	-0.016
0.431	0.039	2.908	-0.038
0.886	-0.020	2.975	-0.054
0.013	-0.073	2.640	-0.076
0.543	-0.021	3.177	-0.087
0.498	-0.085	2.334	-0.102
0.349	-0.108	3.214	-0.113
0.483	-0.114	3.035	-0.118
0.401	-0.096	2.796	-0.132
1.095	-0.091	2.617	-0.135
0.655	-0.144	2.901	-0.140
0.677	-0.124	3.087	-0.147
1.349	-0.111	2.520	-0.149
0.580	-0.122	2.655	-0.147
0.909	-0.124	2.774	-0.149
0.543	-0.086	3.393	-0.140
1.222	-0.121	2.759	-0.133
0.498	-0.085	3.058	-0.127
0.364	-0.093	3.207	-0.111
0.991	-0.065	2.602	-0.101
1.207	-0.074	2.819	-0.098
0.252	-0.078	2.893	-0.085
0.767	-0.071	2.834	-0.074
0.513	-0.069	3.244	-0.067
0.931	-0.038	3.028	-0.063
0.543	-0.037	2.617	-0.054
0.252	-0.023	3.184	-0.048
0.856	-0.001	2.789	-0.013
0.506	0.016	2.722	0.019
0.879	0.081	2.625	0.034
0.468	0.072	2.699	0.054
0.543	0.118	3.237	0.069
1.312	0.080	3.408	0.074
0.550	0.110	2.841	0.067
0.879	0.162	2.513	0.091
0.685	0.125	3.125	0.100
0.931	0.118	2.744	0.116
0.416	0.156	2.789	0.119
0.834	0.161	2.916	0.118
0.513	0.151	2.386	0.128
0.222	0.157	3.117	0.127
1.088	0.142	2.819	0.122
0.752	0.215	3.460	0.125
0.737	0.153	3.169	0.114
1.013	0.119	2.931	0.099
0.953	0.113	2.759	0.089
0.871	0.139	2.789	0.080
0.692	0.082	3.102	0.068
0.685	0.056	3.028	0.058
0.961	0.104	3.468	0.053
0.849	0.083	2.670	0.042
0.625	0.029	2.953	0.033
0.580	0.125	3.692	0.023
0.879	0.054	2.938	-0.006
0.468	-0.032	3.490	-0.046
0.603	-0.039	3.237	-0.077
0.938	-0.093	2.983	-0.100
0.140	-0.115	3.490	-0.127
0.640	-0.122	2.722	-0.155
0.789	-0.169	3.401	-0.181
0.282	-0.161	3.356	-0.186
0.528	-0.202	2.796	-0.190
0.349	-0.158	2.729	-0.204
0.819	-0.188	3.140	-0.192
0.461	-0.186	2.849	-0.195
0.439	-0.159	2.640	-0.188
0.319	-0.141	2.811	-0.159
0.274	-0.149	2.737	-0.161
0.364	-0.170	2.878	-0.154
0.655	-0.091	3.013	-0.141
0.289	-0.130	2.841	-0.138
0.901	-0.076	2.684	-0.127
0.700	-0.095	2.670	-0.121
0.827	-0.120	2.744	-0.116
1.035	-0.089	2.826	-0.116
0.580	-0.054	2.617	-0.100
0.125	-0.057	2.699	-0.092
0.961	-0.034	2.692	-0.079
0.513	-0.076	2.886	-0.078
0.237	-0.049	3.050	-0.057
0.625	-0.017	3.252	-0.058
0.946	-0.035	2.834	-0.051
0.565	0.001	3.184	-0.037
0.827	0.039	2.811	0.001
0.424	0.038	3.207	0.020
0.946	0.057	2.811	0.047
0.715	0.065	2.737	0.066
0.744	0.105	2.587	0.081
0.819	0.115	3.035	0.102
0.580	0.195	3.371	0.111
0.625	0.135	2.468	0.121
0.871	0.205	3.162	0.130
0.677	0.160	2.990	0.139
0.461	0.190	3.125	0.143
0.991	0.219	2.938	0.152
0.871	0.192	2.901	0.158
0.938	0.161	2.908	0.157
0.834	0.213	3.192	0.149
0.737	0.119	3.087	0.147
1.132	0.178	2.864	0.140
0.841	0.137	2.647	0.130
0.700	0.083	2.699	0.119
0.968	0.163	2.767	0.107
0.879	0.163	2.759	0.096
1.043	0.138	2.662	0.086
1.035	0.125	2.975	0.075
1.252	0.123	3.311	0.065
0.401	0.057	3.125	0.064
0.677	0.051	2.632	0.047
0.595	0.080	2.804	0.045
0.431	0.073	2.632	0.019
0.782	0.035	3.274	-0.016
0.752	-0.038	3.013	-0.036
0.558	-0.020	2.558	-0.059
0.446	-0.039	3.005	-0.073
0.774	-0.078	2.573	-0.089
1.237	-0.087	3.043	-0.107
1.312	-0.071	3.117	-0.114
0.722	-0.147	3.192	-0.114
0.662	-0.035	3.252	-0.123
0.498	-0.114	2.931	-0.121
0.118	-0.138	2.834	-0.124
0.707	-0.068	2.699	-0.127
0.297	-0.102	3.169	-0.126
0.550	-0.121	3.184	-0.128
1.118	-0.049	3.147	-0.116
0.065	-0.099	3.095	-0.111
1.050	-0.067	3.222	-0.099
1.334	-0.022	3.438	-0.096
0.267	-0.067	2.744	-0.082
0.737	-0.052	2.587	-0.073
0.580	-0.040	3.028	-0.064
0.289	-0.011	2.744	-0.058
0.744	-0.066	3.080	-0.048
0.267	0.047	2.729	-0.041
0.737	0.024	3.237	-0.031
0.461	0.001	2.968	-0.014
0.588	0.043	2.729	0.026
0.991	0.085	2.774	0.063
0.558	0.154	2.707	0.088
0.707	0.152	3.065	0.108
0.804	0.128	2.871	0.130
-0.397	0.185	2.341	0.139
0.289	0.143	2.737	0.145
0.856	0.182	3.058	0.173
0.468	0.237	3.072	0.175
0.536	0.213	2.714	0.181
0.886	0.217	2.774	0.196
0.961	0.254	3.296	0.200
0.856	0.235	3.132	0.193
0.804	0.195	3.386	0.187
0.565	0.251	2.737	0.184
0.864	0.197	2.684	0.177
0.797	0.217	2.707	0.166
0.595	0.166	2.931	0.156
0.521	0.167	2.811	0.136
0.267	0.136	2.640	0.120
0.812	0.158	3.028	0.110
0.715	0.110	2.759	0.090
0.886	0.125	2.975	0.085
0.588	0.095	2.990	0.075
0.371	0.072	3.207	0.066
0.573	0.061	3.155	0.055
0.595	0.046	3.207	0.050
0.692	0.033	2.677	0.036
0.677	0.028	3.289	0.029
1.371	0.015	2.819	0.002
0.371	0.007	3.341	-0.033
1.155	-0.047	3.184	-0.055
0.879	-0.009	3.140	-0.066
0.722	-0.048	2.796	-0.092
0.573	-0.064	2.796	-0.096
0.416	-0.102	2.856	-0.113
0.707	-0.091	2.849	-0.123
0.588	-0.095	2.826	-0.129
0.446	-0.098	3.460	-0.142
0.782	-0.123	3.005	-0.138
0.528	-0.132	2.752	-0.143
0.513	-0.091	3.147	-0.150
0.849	-0.082	2.998	-0.148
-0.099	-0.138	2.729	-0.142
1.304	-0.102	2.841	-0.143
-0.024	-0.132	3.117	-0.138
0.909	-0.076	3.184	-0.129
0.864	-0.098	3.587	-0.113
0.424	-0.087	3.087	-0.112
1.222	-0.023	3.020	-0.104
0.043	-0.041	3.446	-0.094
1.274	-0.002	3.281	-0.084
0.080	-0.072	2.595	-0.076
0.670	-0.093	3.117	-0.066
0.327	-0.029	2.856	-0.058
0.453	-0.046	2.923	-0.052
0.528	-0.011	3.087	-0.037
0.633	-0.008	2.923	0.006
0.774	0.056	2.573	0.026
0.871	0.080	2.871	0.043
0.782	0.081	2.968	0.059
0.879	0.094	2.938	0.071
0.774	0.129	2.923	0.083
0.625	0.115	2.901	0.085
0.774	0.116	3.020	0.096
0.767	0.135	3.005	0.106
0.759	0.135	2.505	0.107
0.677	0.187	3.363	0.119
0.513	0.175	3.192	0.127
1.013	0.198	3.296	0.128
1.140	0.154	2.707	0.129
0.148	0.154	3.416	0.126
0.744	0.140	2.990	0.118
0.700	0.143	2.998	0.103
0.468	0.145	3.058	0.097
1.035	0.108	2.975	0.084
0.528	0.089	2.752	0.078
0.550	0.112	2.946	0.061
0.827	0.068	3.237	0.058
0.856	0.126	2.908	0.045
1.207	0.079	3.132	0.037
0.633	0.071	3.147	0.032
0.938	0.050	3.378	0.014
0.543	0.006	2.722	-0.022
0.834	-0.048	3.334	-0.056
0.797	-0.091	2.804	-0.094
0.334	-0.095	2.931	-0.124
0.431	-0.100	3.125	-0.143
0.603	-0.188	3.110	-0.162
1.058	-0.164	3.222	-0.172
0.924	-0.166	2.804	-0.192
0.804	-0.176	2.946	-0.199
0.841	-0.202	3.192	-0.221
0.498	-0.172	3.005	-0.218
0.759	-0.217	3.162	-0.212
1.110	-0.213	3.550	-0.202
0.506	-0.163	2.565	-0.179
0.647	-0.131	3.431	-0.170
0.215	-0.138	3.028	-0.171
0.610	-0.098	3.192	-0.140
0.916	-0.135	2.707	-0.131
0.558	-0.116	2.647	-0.123
0.924	-0.099	2.722	-0.106
0.879	-0.124	2.983	-0.102
0.707	-0.097	2.841	-0.095
0.924	-0.052	2.655	-0.088
0.879	-0.063	3.393	-0.075
0.879	-0.076	3.378	-0.071
0.991	-0.021	3.140	-0.067
0.737	-0.008	2.856	-0.061
0.774	0.048	2.849	-0.046
-0.114	-0.014	2.841	-0.037
0.401	-0.021	2.737	-0.022
0.379	-0.032	2.811	0.013
0.573	0.027	2.744	0.041
0.618	0.080	2.811	0.057
0.588	0.092	3.468	0.081
1.185	0.130	3.162	0.088
1.371	0.227	2.834	0.109
0.625	0.147	2.647	0.124
0.752	0.135	2.789	0.126
0.125	0.135	3.214	0.141
0.550	0.163	3.386	0.144
0.312	0.156	2.946	0.150
0.879	0.178	3.266	0.151
0.453	0.193	3.595	0.151
0.543	0.212	2.841	0.152
0.759	0.172	3.550	0.146
0.834	0.187	3.237	0.144
1.200	0.175	3.662	0.127
0.595	0.108	2.826	0.116
0.618	0.118	3.326	0.109
1.013	0.125	3.363	0.092
0.759	0.121	2.826	0.085
1.006	0.129	2.707	0.078
1.267	0.088	2.729	0.070
1.401	0.138	2.968	0.066
1.006	0.075	3.207	0.051
0.834	0.112	3.043	0.043
1.110	0.072	2.550	0.036
0.446	0.041	3.028	0.006
0.819	-0.015	2.274	-0.023
0.394	-0.039	2.856	-0.043
0.998	-0.042	2.729	-0.061
0.938	-0.046	2.759	-0.086
1.006	-0.089	2.864	-0.105
0.692	-0.104	2.655	-0.106
0.707	-0.115	2.386	-0.122
1.006	-0.075	3.050	-0.120
0.386	-0.091	3.020	-0.125
0.528	-0.065	2.625	-0.122
0.752	-0.066	2.811	-0.123
0.521	-0.096	3.192	-0.123
1.118	-0.101	3.102	-0.125
0.506	-0.063	3.602	-0.119
0.812	-0.097	3.110	-0.120
0.879	-0.093	2.983	-0.107
0.558	-0.054	3.125	-0.097
1.021	-0.076	2.968	-0.093
0.715	-0.058	2.931	-0.077
0.550	-0.066	3.222	-0.068
0.983	-0.092	3.095	-0.060
0.707	-0.047	3.326	-0.052
0.789	-0.028	3.140	-0.046
0.655	-0.017	2.796	-0.035
0.453	-0.009	2.737	-0.027
0.886	0.057	2.998	0.005
0.580	0.041	3.393	0.045
0.804	0.154	2.595	0.068
1.013	0.137	2.878	0.097
0.797	0.148	3.833	0.122
0.841	0.218	2.714	0.126
0.961	0.153	3.378	0.153
0.931	0.166	2.640	0.158
1.200	0.227	3.065	0.166
1.088	0.274	2.953	0.185
1.222	0.247	3.438	0.191
0.841	0.237	2.998	0.199
0.453	0.253	3.035	0.197
0.856	0.261	2.998	0.195
0.662	0.260	3.259	0.202
0.782	0.189	3.087	0.183
0.603	0.195	3.169	0.169
0.737	0.207	2.953	0.167
1.229	0.165	2.587	0.148
1.080	0.218	2.893	0.137
0.446	0.166	2.886	0.121
0.550	0.173	2.931	0.108
1.073	0.145	3.169	0.098
0.774	0.113	2.796	0.081
0.670	0.109	2.856	0.069
1.050	0.112	2.632	0.060
1.028	0.097	3.050	0.048
0.722	0.104	3.468	0.046
0.856	0.046	3.087	0.036
0.439	0.061	2.931	0.019
0.662	0.042	2.908	-0.015
0.789	0.008	2.878	-0.035
0.401	-0.012	2.767	-0.055
0.603	-0.037	3.050	-0.076
0.550	-0.054	2.886	-0.091
0.774	-0.062	2.811	-0.111
0.595	-0.130	3.125	-0.116
0.633	-0.097	2.744	-0.130
0.133	-0.132	3.132	-0.134
0.483	-0.131	3.102	-0.138
0.543	-0.099	2.826	-0.140
0.603	-0.135	3.020	-0.147
0.849	-0.097	2.819	-0.150
0.364	-0.116	2.990	-0.149
0.506	-0.132	3.155	-0.153
0.991	-0.105	2.535	-0.139
0.953	-0.076	2.789	-0.136
0.700	-0.080	2.841	-0.124
0.491	-0.079	3.005	-0.121
0.685	-0.093	2.602	-0.110
0.595	-0.074	2.684	-0.099
0.573	-0.023	3.177	-0.087
0.439	-0.077	2.774	-0.085
-0.009	-0.046	3.229	-0.071
0.856	-0.031	2.714	-0.063
0.550	-0.037	2.946	-0.046
0.521	-0.024	3.595	-0.035
0.558	0.037	3.058	-0.006
0.804	0.056	2.670	0.022
0.662	0.044	3.125	0.041
1.409	0.083	3.184	0.055
0.707	0.109	3.252	0.072
0.744	0.118	3.080	0.075
1.058	0.107	2.804	0.089
1.050	0.115	3.013	0.102
0.752	0.147	2.901	0.100
1.080	0.151	3.363	0.113
0.968	0.171	3.431	0.119
0.991	0.118	2.946	0.128
0.871	0.201	3.005	0.134
0.245	0.154	3.229	0.130
0.506	0.158	2.901	0.133
0.737	0.134	3.125	0.127
0.528	0.148	3.513	0.109
1.237	0.154	2.975	0.102
0.924	0.157	2.953	0.092
0.700	0.113	2.849	0.080
0.976	0.108	3.304	0.069
0.730	0.091	3.020	0.056
1.155	0.057	2.692	0.050
0.394	0.109	2.640	0.045
0.439	0.073	2.878	0.033
0.252	0.064	2.677	0.026
0.961	0.036	3.550	0.004
0.715	0.014	2.871	-0.040
0.938	-0.014	2.968	-0.078
0.543	-0.086	3.005	-0.102
0.938	-0.080	2.923	-0.129
1.110	-0.083	2.610	-0.154
0.737	-0.151	2.707	-0.177
0.767	-0.157	2.662	-0.186
0.618	-0.167	3.065	-0.210
0.797	-0.237	2.587	-0.207
1.192	-0.169	2.990	-0.202
0.879	-0.147	2.699	-0.193
0.827	-0.166	2.752	-0.199
0.633	-0.154	3.087	-0.191
0.841	-0.181	2.849	-0.170
0.998	-0.150	2.849	-0.156
0.476	-0.104	3.080	-0.148
0.647	-0.126	3.005	-0.147
0.894	-0.129	3.446	-0.144
0.603	-0.079	2.632	-0.111
0.334	-0.076	2.759	-0.108
0.827	-0.032	2.908	-0.080
0.655	-0.051	2.394	-0.061
1.110	-0.039	2.699	-0.066
0.670	-0.042	2.901	-0.061
0.931	-0.037	3.058	-0.053
1.185	-0.046	2.998	-0.051
0.894	-0.020	3.058	-0.042
1.297	-0.005	2.953	-0.037
0.931	-0.049	3.005	-0.033
1.043	0.048	2.968	-0.006
0.677	0.055	3.177	0.033
0.550	0.075	2.998	0.048
0.774	0.101	2.610	0.062
0.856	0.089	3.401	0.085
0.386	0.102	3.117	0.104
0.640	0.133	3.207	0.110
0.513	0.155	2.878	0.131
0.767	0.132	2.975	0.132
1.035	0.154	2.811	0.142
0.789	0.148	2.856	0.153
0.744	0.210	2.878	0.154
0.849	0.166	2.968	0.154
0.364	0.171	3.580	0.153
0.603	0.207	3.199	0.150
0.715	0.187	2.923	0.146
0.401	0.148	2.573	0.131
0.841	0.134	3.125	0.132
0.871	0.156	3.020	0.107
0.737	0.157	2.938	0.102
0.088	0.097	2.602	0.096
0.573	0.100	3.490	0.083
1.222	0.082	3.237	0.077
0.633	0.098	3.184	0.070
0.610	0.099	3.162	0.056
0.707	0.078	2.849	0.050
1.118	0.068	2.655	0.043
0.633	0.027	2.804	0.023
0.245	0.018	3.334	-0.013
1.110	-0.027	2.953	-0.035
0.752	-0.061	2.931	-0.055
0.730	-0.086	3.043	-0.069
1.028	-0.053	3.460	-0.091
0.737	-0.101	2.931	-0.114
0.953	-0.056	3.125	-0.115
1.125	-0.096	2.938	-0.124
0.976	-0.091	2.558	-0.132
0.737	-0.098	3.319	-0.129
1.013	-0.055	2.953	-0.126
0.580	-0.093	2.975	-0.126
0.715	-0.105	3.460	-0.123
0.558	-0.084	3.438	-0.122
0.550	-0.092	3.155	-0.121
0.983	-0.084	3.304	-0.114
0.707	-0.075	3.125	-0.103
1.021	-0.051	3.117	-0.088
0.774	-0.055	3.311	-0.078
0.938	-0.014	2.975	-0.071
1.110	-0.023	2.796	-0.061
0.737	-0.018	2.961	-0.051
0.439	-0.026	3.565	-0.050
0.737	-0.008	3.043	-0.041
0.797	-0.027	3.199	-0.032
0.789	0.048	3.013	-0.017
0.439	0.092	2.893	0.020
0.976	0.097	3.058	0.064
0.521	0.115	2.871	0.089
0.468	0.179	3.237	0.112
0.707	0.188	3.125	0.131
0.565	0.156	3.140	0.140
0.983	0.200	2.953	0.153
0.670	0.151	3.140	0.163
0.722	0.208	3.654	0.166
0.968	0.208	2.677	0.180
1.252	0.177	3.311	0.183
0.722	0.240	3.460	0.190
0.513	0.214	3.356	0.192
0.282	0.208	2.580	0.192
0.573	0.211	2.692	0.183
0.476	0.225	3.281	0.181
1.118	0.180	3.043	0.171
0.804	0.197	2.826	0.159
0.259	0.201	2.431	0.145
1.058	0.200	2.610	0.125
0.580	0.127	2.916	0.110
1.132	0.119	3.244	0.098
0.998	0.101	2.647	0.085
0.439	0.085	2.565	0.075
1.401	0.092	2.975	0.065
0.730	0.045	2.990	0.052
0.580	0.078	2.968	0.049
0.744	0.076	3.035	0.040
0.715	0.023	3.214	0.028
1.147	0.049	3.319	0.001
1.409	-0.036	2.528	-0.033
0.506	-0.051	2.647	-0.046
0.841	-0.022	3.222	-0.067
0.871	-0.055	2.610	-0.091
0.685	-0.072	2.990	-0.093
0.998	-0.028	2.662	-0.113
0.782	-0.096	2.841	-0.128
0.633	-0.074	2.938	-0.125
0.767	-0.108	3.304	-0.137
1.312	-0.105	3.117	-0.139
0.774	-0.104	2.804	-0.135
0.610	-0.110	2.707	-0.143
0.871	-0.096	3.035	-0.140
0.730	-0.089	3.087	-0.147
0.439	-0.125	2.714	-0.139
1.006	-0.102	2.878	-0.132
0.916	-0.105	2.505	-0.128
0.968	-0.057	3.020	-0.121
0.894	-0.085	2.200	-0.113
1.073	-0.049	2.864	-0.105
0.871	-0.071	2.908	-0.090
0.595	-0.058	3.013	-0.086
0.931	-0.032	3.281	-0.073
0.737	0.003	3.177	-0.072
0.521	-0.025	2.625	-0.059
0.871	-0.026	2.938	-0.055
0.700	-0.064	3.035	-0.031
0.595	0.010	3.639	-0.007
0.647	0.048	2.856	0.016
0.916	0.078	3.020	0.041
1.058	0.039	2.804	0.044
0.976	0.099	3.005	0.061
0.901	0.089	2.356	0.082
0.521	0.147	3.252	0.086
0.498	0.170	2.513	0.101
0.744	0.141	3.065	0.101
0.401	0.126	3.453	0.117
0.633	0.163	2.938	0.119
0.879	0.165	2.878	0.125
1.229	0.180	2.468	0.130
0.207	0.148	2.968	0.125
0.931	0.150	3.087	0.125
0.894	0.155	3.035	0.118
1.289	0.101	2.662	0.105
0.603	0.116	2.871	0.098
1.058	0.086	3.013	0.082
0.737	0.094	2.759	0.069
0.491	0.067	2.707	0.062
0.371	0.069	3.110	0.056
0.730	0.088	3.237	0.047
0.812	0.078	2.580	0.034
0.625	0.043	2.587	0.035
1.028	0.013	3.490	0.018
0.730	0.021	3.393	-0.017
0.588	-0.035	2.856	-0.059
0.924	-0.049	2.864	-0.092
0.819	-0.114	3.125	-0.118
0.782	-0.102	2.528	-0.141
0.841	-0.108	3.438	-0.161
1.118	-0.164	3.013	-0.179
1.132	-0.111	2.901	-0.183
0.461	-0.169	3.177	-0.203
0.603	-0.189	3.408	-0.219
0.968	-0.152	3.065	-0.205
0.849	-0.161	2.931	-0.213
0.700	-0.217	2.916	-0.202
0.498	-0.136	3.080	-0.192
0.595	-0.155	2.841	-0.175
0.961	-0.133	3.199	-0.166
1.319	-0.120	2.573	-0.143
1.140	-0.117	3.736	-0.148
0.476	-0.067	3.013	-0.104
1.506	-0.073	3.102	-0.097
0.782	-0.052	2.625	-0.101
0.677	-0.105	3.184	-0.090
0.715	-0.069	3.132	-0.082
0.938	-0.045	3.050	-0.075
0.856	-0.032	3.326	-0.075
1.028	-0.080	3.117	-0.061
1.155	-0.023	2.878	-0.058
0.603	-0.011	3.513	-0.054
0.715	0.003	3.065	-0.045
0.558	0.021	3.155	-0.022
0.677	0.034	2.416	0.015
0.647	0.116	2.908	0.035
0.759	0.141	2.789	0.069
0.424	0.114	3.266	0.086
1.021	0.128	3.117	0.095
1.319	0.139	2.528	0.111
0.782	0.133	3.207	0.116
0.588	0.158	2.476	0.129
0.424	0.175	2.938	0.137
0.371	0.167	2.610	0.147
0.633	0.205	3.043	0.148
1.170	0.180	2.856	0.156
0.610	0.212	2.744	0.151
0.901	0.152	2.752	0.152
1.125	0.140	3.110	0.150
1.065	0.198	2.737	0.140
1.035	0.216	3.058	0.131
0.715	0.169	2.893	0.120
0.983	0.126	3.087	0.110
0.804	0.095	2.752	0.097
0.588	0.060	2.453	0.089
0.812	0.051	2.841	0.080
0.386	0.086	2.647	0.074
0.759	0.060	2.625	0.062
1.207	0.077	2.990	0.055
1.035	0.082	3.408	0.049
1.043	0.129	3.065	0.037
-0.017	0.072	3.020	0.008
0.655	0.007	3.207	-0.019
1.035	-0.036	2.826	-0.042
0.439	-0.023	2.856	-0.061
0.685	-0.068	2.543	-0.074
1.043	-0.064	2.677	-0.092
1.088	-0.073	2.901	-0.107
0.759	-0.048	2.961	-0.119
0.670	-0.114	2.699	-0.122
1.080	-0.154	2.864	-0.133
0.692	-0.111	2.886	-0.128
0.804	-0.096	2.737	-0.123
0.640	-0.098	3.528	-0.126
0.938	-0.167	2.916	-0.123
0.901	-0.093	2.804	-0.120
1.177	-0.093	3.199	-0.114
0.543	-0.102	2.893	-0.107
0.767	-0.069	3.095	-0.096
0.827	-0.090	3.199	-0.083
0.961	-0.025	2.953	-0.077
0.752	-0.043	3.058	-0.065
0.819	0.022	3.416	-0.054
0.752	-0.044	3.095	-0.050
0.849	-0.025	3.087	-0.044
0.595	-0.012	2.692	-0.038
0.431	0.021	2.886	-0.021
1.289	0.034	3.095	0.002
0.692	0.074	2.707	0.045
0.685	0.059	2.886	0.071
0.938	0.106	2.796	0.099
0.424	0.151	2.983	0.119
0.327	0.160	3.087	0.139
0.812	0.197	3.110	0.146
0.946	0.192	2.893	0.152
0.610	0.185	2.520	0.168
0.685	0.210	3.020	0.176
1.326	0.233	2.535	0.188
0.841	0.207	2.550	0.186
0.595	0.212	2.893	0.190
1.200	0.228	3.207	0.189
0.931	0.204	2.856	0.185
0.692	0.207	3.214	0.178
0.752	0.216	2.744	0.175
0.655	0.148	2.573	0.168
0.983	0.198	2.625	0.146
1.058	0.178	2.505	0.128
0.834	0.145	2.334	0.119
0.782	0.178	2.923	0.105
0.946	0.146	3.058	0.091
0.812	0.116	2.968	0.085
0.804	0.078	2.185	0.069
0.565	0.058	3.095	0.054
0.565	0.122	2.826	0.045
0.498	0.051	2.692	0.040
0.633	0.056	3.095	0.035
1.170	0.040	2.491	0.020
0.864	0.027	2.640	-0.007
1.267	0.001	2.893	-0.038
0.961	-0.035	2.767	-0.059
0.871	-0.080	2.714	-0.076
0.640	-0.093	2.796	-0.099
0.894	-0.107	2.931	-0.102
0.841	-0.076	3.169	-0.115
0.610	-0.053	3.035	-0.125
0.968	-0.114	2.789	-0.128
0.759	-0.127	2.916	-0.141
0.752	-0.101	2.774	-0.142
0.752	-0.105	2.595	-0.150
0.327	-0.091	2.878	-0.147
0.730	-0.124	2.416	-0.147
0.834	-0.092	2.819	-0.148
1.080	-0.099	2.632	-0.141
0.886	-0.108	3.207	-0.128
0.849	-0.096	2.804	-0.124
0.618	-0.114	2.990	-0.106
1.028	-0.049	2.371	-0.103
1.349	-0.050	3.155	-0.095
0.938	-0.088	2.774	-0.088
0.849	-0.043	2.834	-0.081
0.737	-0.045	2.513	-0.068
1.170	0.051	2.938	-0.064
1.468	-0.018	3.237	-0.060
0.789	-0.037	3.237	-0.049
0.856	0.022	3.005	-0.026
1.244	0.065	3.140	0.005
0.640	0.086	3.692	0.030
0.550	0.105	2.953	0.047
0.662	0.066	3.311	0.059
0.774	0.115	3.229	0.061
0.797	0.152	3.296	0.089
0.677	0.125	2.729	0.086
0.752	0.122	3.311	0.090
0.491	0.137	2.908	0.104
1.356	0.187	2.871	0.119
0.841	0.144	3.035	0.123
1.229	0.147	2.752	0.127
0.953	0.149	3.028	0.128
0.461	0.188	2.699	0.125
1.222	0.151	2.013	0.122
1.185	0.197	2.908	0.114
0.759	0.122	3.319	0.103
1.140	0.119	2.602	0.090
0.864	0.082	3.005	0.080
0.812	0.123	2.640	0.065
0.670	0.092	3.363	0.061
0.976	0.114	2.983	0.054
0.498	0.071	3.349	0.045
0.677	0.077	2.841	0.034
1.043	0.030	3.192	0.029
0.550	0.066	3.281	0.009
1.379	-0.046	2.871	-0.034
1.013	-0.055	2.237	-0.069
0.625	-0.064	3.341	-0.097
0.386	-0.109	3.020	-0.130
1.050	-0.123	3.259	-0.158
0.938	-0.172	3.147	-0.173
0.625	-0.161	2.289	-0.195
0.289	-0.201	2.446	-0.204
0.043	-0.194	2.602	-0.202
0.394	-0.140	3.028	-0.219
0.692	-0.138	2.893	-0.203
0.573	-0.204	2.155	-0.197
0.267	-0.161	2.946	-0.178
0.983	-0.114	2.446	-0.175
0.685	-0.126	2.804	-0.166
0.110	-0.110	3.162	-0.165
0.998	-0.093	2.573	-0.143
0.103	-0.119	2.886	-0.129
0.506	-0.072	2.916	-0.115
0.640	-0.166	3.214	-0.220
0.312	-0.262	3.229	-0.311
0.491	-0.308	3.244	-0.299
1.095	-0.318	3.595	-0.313
0.536	-0.226	2.550	-0.311
0.864	-0.258	2.505	-0.308
0.416	-0.259	3.237	-0.302
0.804	-0.271	2.916	-0.306
0.767	-0.249	3.028	-0.302
0.886	-0.265	3.125	-0.291
0.737	-0.244	3.043	-0.256
0.595	-0.167	3.013	-0.223
1.035	-0.175	3.363	-0.197
0.946	-0.120	2.938	-0.181
0.319	-0.125	3.229	-0.159
0.476	-0.073	2.953	-0.144
0.618	-0.087	3.117	-0.130
0.700	-0.096	2.468	-0.116
1.140	-0.081	2.767	-0.110
0.633	-0.079	3.095	-0.096
0.536	-0.070	3.289	-0.093
0.416	-0.076	3.072	-0.079
0.633	-0.020	2.908	-0.076
0.752	-0.035	3.125	-0.076
0.953	-0.070	2.520	-0.076
0.692	-0.055	3.140	-0.081
0.692	-0.051	3.013	-0.086
0.588	-0.110	2.841	-0.097
0.759	-0.067	2.737	-0.105
0.812	-0.064	2.476	-0.110
0.491	-0.108	3.095	-0.117
1.326	-0.126	3.207	-0.134
0.767	-0.073	2.864	-0.144
0.155	-0.175	2.871	-0.154
0.506	-0.139	2.789	-0.163
0.774	-0.128	2.961	-0.178
1.028	-0.149	3.005	-0.184
0.737	-0.184	3.102	-0.208
0.744	-0.211	3.259	-0.245
0.804	-0.270	2.729	-0.278
0.595	-0.288	2.901	-0.301
1.088	-0.323	3.259	-0.326
0.558	-0.322	2.796	-0.343
0.849	-0.315	2.931	-0.373
1.006	-0.361	2.923	-0.387
0.737	-0.378	2.998	-0.395
0.662	-0.403	2.849	-0.409
0.536	-0.409	2.819	-0.413
0.961	-0.394	2.796	-0.419
0.901	-0.390	3.356	-0.416
0.976	-0.404	3.072	-0.420
1.170	-0.389	3.371	-0.419
1.058	-0.418	3.058	-0.414
0.827	-0.382	3.020	-0.403
0.909	-0.354	2.655	-0.394
0.924	-0.347	3.408	-0.380
0.476	-0.379	3.244	-0.372
1.297	-0.372	2.819	-0.361
0.356	-0.267	3.087	-0.347
0.789	-0.331	2.729	-0.337
0.924	-0.250	2.998	-0.323
0.886	-0.288	2.901	-0.317
1.192	-0.322	3.020	-0.307
0.931	-0.294	2.334	-0.288
1.207	-0.271	2.744	-0.250
0.610	-0.173	3.192	-0.206
0.879	-0.117	2.759	-0.173
0.476	-0.169	2.856	-0.143
0.774	-0.117	2.871	-0.127
0.349	-0.058	2.722	-0.114
0.692	-0.033	2.781	-0.090
0.991	-0.065	3.281	-0.080
0.424	-0.061	3.058	-0.067
0.991	-0.040	2.580	-0.051
0.200	0.009	2.938	-0.045
0.864	0.010	2.707	-0.034
1.558	0.036	3.453	-0.025
0.849	0.051	3.147	-0.025
1.058	-0.017	3.080	-0.016
0.782	0.027	2.647	-0.014
0.700	0.007	2.946	-0.005
0.894	-0.012	2.535	-0.015
1.028	0.024	3.102	-0.028
0.334	-0.044	2.408	-0.044
0.349	-0.020	3.595	-0.055
0.812	-0.020	2.871	-0.064
0.767	-0.055	3.416	-0.078
0.386	-0.063	2.953	-0.094
0.707	-0.061	2.632	-0.101
0.565	-0.125	3.475	-0.122
0.961	-0.135	2.781	-0.139
0.603	-0.100	2.729	-0.145
0.274	-0.154	2.752	-0.158
0.782	-0.197	2.826	-0.190
0.565	-0.231	2.610	-0.229
0.386	-0.211	2.990	-0.260
0.274	-0.283	2.767	-0.291
0.677	-0.273	2.662	-0.314
0.483	-0.310	2.856	-0.335
1.073	-0.315	2.714	-0.355
0.483	-0.386	2.714	-0.365
0.349	-0.372	3.334	-0.382
0.603	-0.376	2.849	-0.394
0.916	-0.348	3.005	-0.395
1.244	-0.403	2.946	-0.402
0.364	-0.365	2.834	-0.419
0.573	-0.380	2.714	-0.417
0.782	-0.360	2.774	-0.419
0.983	-0.392	3.222	-0.420
1.185	-0.344	3.005	-0.413
1.162	-0.409	3.140	-0.403
0.476	-0.314	3.013	-0.396
0.677	-0.358	3.281	-0.390
0.953	-0.376	3.005	-0.381
0.916	-0.305	2.878	-0.370
0.901	-0.370	2.759	-0.364
0.603	-0.304	2.864	-0.348
0.327	-0.341	2.990	-0.344
0.812	-0.317	2.893	-0.337
0.938	-0.341	3.378	-0.327
0.782	-0.267	3.132	-0.308
0.468	-0.234	2.677	-0.271
0.334	-0.247	2.961	-0.244
1.274	-0.206	3.199	-0.220
0.573	-0.179	2.684	-0.206
0.871	-0.152	2.513	-0.186
0.618	-0.150	3.259	-0.170
0.476	-0.167	3.177	-0.171
0.677	-0.114	2.975	-0.155
1.222	-0.117	3.155	-0.153
0.565	-0.108	3.184	-0.152
1.006	-0.084	3.386	-0.137
0.707	-0.080	2.856	-0.134
0.991	-0.096	2.737	-0.124
0.513	-0.060	2.655	-0.124
0.685	-0.130	2.610	-0.126
0.938	-0.058	2.752	-0.129
0.483	-0.067	3.072	-0.139
0.528	-0.128	2.961	-0.150
0.588	-0.092	3.058	-0.160
1.006	-0.135	3.177	-0.171
0.812	-0.189	3.319	-0.177
0.998	-0.139	3.468	-0.190
0.827	-0.213	2.916	-0.197
1.095	-0.169	3.244	-0.207
0.879	-0.214	2.699	-0.216
0.797	-0.232	2.834	-0.229
0.991	-0.245	2.975	-0.266
0.588	-0.269	3.341	-0.309
0.103	-0.305	2.565	-0.345
0.461	-0.332	2.931	-0.376
0.662	-0.359	3.475	-0.401
-0.084	-0.403	2.953	-0.419
0.819	-0.415	3.304	-0.449
1.088	-0.376	3.505	-0.463
0.610	-0.459	2.990	-0.476
0.453	-0.533	3.304	-0.484
0.864	-0.475	3.319	-0.485
0.968	-0.438	2.744	-0.486
0.782	-0.456	2.438	-0.482
0.640	-0.470	3.259	-0.473
0.819	-0.472	3.058	-0.489
1.058	-0.397	2.632	-0.482
0.349	-0.474	2.946	-0.486
1.050	-0.521	3.378	-0.485
0.894	-0.460	3.274	-0.471
0.924	-0.457	3.460	-0.462
0.506	-0.384	3.110	-0.451
0.498	-0.447	3.102	-0.445
0.603	-0.417	2.975	-0.432
0.461	-0.393	3.281	-0.419
0.983	-0.403	2.699	-0.407
0.312	-0.362	3.080	-0.396
0.968	-0.365	3.222	-0.384
0.938	-0.334	3.125	-0.370
0.715	-0.385	2.849	-0.357
0.625	-0.302	2.998	-0.341
0.856	-0.269	2.871	-0.298
0.282	-0.278	2.938	-0.266
0.931	-0.205	3.147	-0.237
0.349	-0.186	2.737	-0.216
1.401	-0.155	2.505	-0.194
0.737	-0.130	3.065	-0.175
0.386	-0.111	2.834	-0.168
1.013	-0.115	3.304	-0.147
0.804	-0.132	3.207	-0.144
1.237	-0.090	3.035	-0.130
0.513	-0.159	2.453	-0.119
1.021	-0.031	2.535	-0.112
0.550	-0.084	2.938	-0.105
0.543	-0.088	2.513	-0.097
0.767	-0.023	2.722	-0.099
0.931	-0.136	2.938	-0.099
0.536	-0.084	2.789	-0.111
0.894	-0.083	2.759	-0.113
0.550	-0.084	2.864	-0.124
0.827	-0.087	2.953	-0.137
0.946	-0.125	3.102	-0.138
0.707	-0.119	3.005	-0.159
0.916	-0.111	3.050	-0.160
0.946	-0.132	2.938	-0.175
1.162	-0.176	3.005	-0.185
0.722	-0.158	2.625	-0.191
0.931	-0.181	2.864	-0.206
1.162	-0.188	3.035	-0.230
1.185	-0.253	2.961	-0.266
0.603	-0.256	2.886	-0.300
0.618	-0.266	2.953	-0.322
0.752	-0.311	2.752	-0.345
0.886	-0.331	3.289	-0.360
0.834	-0.340	3.102	-0.368
0.640	-0.392	2.886	-0.393
0.513	-0.338	2.983	-0.406
0.640	-0.370	2.610	-0.415
0.573	-0.370	2.893	-0.416
1.147	-0.344	2.468	-0.416
0.841	-0.365	2.916	-0.419
1.177	-0.404	3.028	-0.421
1.244	-0.432	2.498	-0.418
1.282	-0.344	2.677	-0.417
0.797	-0.403	2.408	-0.407
0.461	-0.382	3.117	-0.399
0.767	-0.332	2.931	-0.381
0.565	-0.364	3.080	-0.376
0.827	-0.335	3.043	-0.360
0.662	-0.274	3.192	-0.352
0.453	-0.282	2.811	-0.337
0.759	-0.275	2.789	-0.329
0.774	-0.322	2.595	-0.318
0.812	-0.296	2.662	-0.315
0.625	-0.250	3.199	-0.278
1.185	-0.203	3.028	-0.245
0.633	-0.203	3.349	-0.177
0.409	0.010	2.774	0.008
0.812	-0.111	2.722	-0.147
0.856	-0.187	3.005	-0.196
0.789	-0.158	2.774	-0.212
1.050	-0.196	3.289	-0.235
0.894	-0.206	2.662	-0.228
1.192	-0.200	2.573	-0.231
0.692	-0.189	2.781	-0.238
0.827	-0.155	2.423	-0.232
0.558	-0.217	2.759	-0.247
0.468	-0.191	2.789	-0.238
0.252	-0.197	2.431	-0.243
1.356	-0.241	3.184	-0.242
0.655	-0.184	2.423	-0.250
1.043	-0.214	2.975	-0.251
0.185	-0.217	2.804	-0.261
0.416	-0.209	2.826	-0.274
0.834	-0.235	3.252	-0.285
0.588	-0.240	3.080	-0.283
1.192	-0.256	3.140	-0.296
0.595	-0.246	2.975	-0.300
0.252	-0.274	3.050	-0.303
0.401	-0.306	3.020	-0.313
1.013	-0.256	3.281	-0.313
0.864	-0.306	2.849	-0.318
0.722	-0.274	3.468	-0.327
0.677	-0.253	2.968	-0.343
0.700	-0.337	2.759	-0.363
0.647	-0.334	3.043	-0.385
0.215	-0.407	3.140	-0.405
0.819	-0.394	2.781	-0.416
0.759	-0.397	2.707	-0.430
0.871	-0.376	3.192	-0.432
0.670	-0.409	2.864	-0.445
0.491	-0.410	2.662	-0.449
0.513	-0.467	2.759	-0.452
0.162	-0.432	2.908	-0.452
0.633	-0.477	3.058	-0.459
1.065	-0.467	2.737	-0.455
0.730	-0.432	2.871	-0.467
0.819	-0.462	2.886	-0.468
0.580	-0.413	3.625	-0.463
0.297	-0.400	2.983	-0.470
0.692	-0.465	3.020	-0.468
0.692	-0.412	2.379	-0.462
0.886	-0.446	3.005	-0.461
0.767	-0.401	2.893	-0.457
0.655	-0.469	2.968	-0.458
0.991	-0.421	2.707	-0.456
0.647	-0.387	3.102	-0.452
1.356	-0.432	3.259	-0.454
0.849	-0.429	2.543	-0.449
0.536	-0.436	3.005	-0.445
0.916	-0.413	3.378	-0.440
0.953	-0.375	2.767	-0.414
1.274	-0.344	2.923	-0.391
0.841	-0.323	2.655	-0.375
0.976	-0.329	2.647	-0.370
0.424	-0.331	3.065	-0.354
0.774	-0.328	2.774	-0.366
0.819	-0.275	2.714	-0.335
0.371	-0.326	2.662	-0.341
1.155	-0.317	2.573	-0.345
0.789	-0.291	2.923	-0.325
0.871	-0.296	2.699	-0.343
0.431	-0.281	2.737	-0.345
1.170	-0.325	2.983	-0.347
0.603	-0.329	2.946	-0.344
1.118	-0.309	2.401	-0.346
0.841	-0.292	2.737	-0.348
0.737	-0.350	2.632	-0.355
1.125	-0.261	2.767	-0.360
0.931	-0.338	3.072	-0.370
0.700	-0.388	2.573	-0.373
0.580	-0.341	2.938	-0.385
0.588	-0.373	3.110	-0.385
0.483	-0.383	2.886	-0.389
0.670	-0.340	2.864	-0.392
0.685	-0.365	2.647	-0.395
1.244	-0.368	2.864	-0.403
0.983	-0.394	2.580	-0.418
0.998	-0.442	2.767	-0.445
0.565	-0.427	2.543	-0.475
1.028	-0.426	2.677	-0.482
0.938	-0.499	2.550	-0.487
0.588	-0.443	2.722	-0.484
1.006	-0.449	3.595	-0.486
0.580	-0.466	2.789	-0.495
0.491	-0.462	2.893	-0.485
1.021	-0.508	3.005	-0.487
0.655	-0.459	3.311	-0.496
0.797	-0.481	2.893	-0.502
0.625	-0.485	3.207	-0.508
0.700	-0.452	2.998	-0.490
0.812	-0.499	2.811	-0.505
0.827	-0.491	2.938	-0.509
0.550	-0.456	2.498	-0.506
1.267	-0.487	2.961	-0.508
0.595	-0.450	2.655	-0.509
0.849	-0.499	2.140	-0.497
0.677	-0.465	2.886	-0.497
1.200	-0.481	2.878	-0.493
0.744	-0.407	3.095	-0.488
0.901	-0.480	2.893	-0.488
0.491	-0.483	2.655	-0.487
1.095	-0.482	2.752	-0.486
0.476	-0.467	3.035	-0.478
0.670	-0.474	3.020	-0.480
0.513	-0.494	2.617	-0.477
0.849	-0.466	2.737	-0.469
0.879	-0.432	2.722	-0.439
0.670	-0.382	3.087	-0.411
0.565	-0.372	2.759	-0.394
0.767	-0.379	3.087	-0.383
0.655	-0.362	3.311	-0.376
0.416	-0.360	2.714	-0.372
0.886	-0.338	2.476	-0.362
0.924	-0.323	2.408	-0.363
1.110	-0.341	2.505	-0.371
1.229	-0.325	3.371	-0.361
0.901	-0.337	2.602	-0.368
0.692	-0.334	2.953	-0.351
0.677	-0.310	2.379	-0.354
0.647	-0.297	3.431	-0.361
0.207	-0.319	2.625	-0.353
0.827	-0.342	2.453	-0.356
0.312	-0.288	2.990	-0.360
0.774	-0.298	3.072	-0.365
0.334	-0.330	2.938	-0.369
0.416	-0.293	2.752	-0.377
0.856	-0.363	2.752	-0.381
0.573	-0.334	3.207	-0.383
0.536	-0.380	3.005	-0.389
1.006	-0.346	3.281	-0.391
0.700	-0.332	2.371	-0.392
0.946	-0.409	2.864	-0.401
0.603	-0.400	3.095	-0.405
0.886	-0.394	2.931	-0.413
0.618	-0.411	2.901	-0.437
0.319	-0.459	3.192	-0.451
0.401	-0.435	2.744	-0.463
0.968	-0.488	2.595	-0.473
0.871	-0.462	2.491	-0.478
0.976	-0.462	2.587	-0.481
0.886	-0.432	2.923	-0.461
0.909	-0.424	2.468	-0.458
0.506	-0.373	3.266	-0.475
0.752	-0.460	2.886	-0.479
0.513	-0.445	2.953	-0.484
0.804	-0.436	2.923	-0.489
0.603	-0.445	2.811	-0.489
0.573	-0.459	3.162	-0.494
0.864	-0.478	2.520	-0.487
1.132	-0.462	2.729	-0.488
0.088	-0.443	2.931	-0.481
0.744	-0.431	2.632	-0.478
1.006	-0.401	3.013	-0.468
0.670	-0.445	2.200	-0.468
0.476	-0.442	2.849	-0.470
0.782	-0.430	2.767	-0.461
0.924	-0.465	3.110	-0.462
0.834	-0.401	2.796	-0.463
0.446	-0.440	2.789	-0.459
0.640	-0.443	3.155	-0.447
0.700	-0.394	2.789	-0.412
0.319	-0.400	2.505	-0.384
0.662	-0.361	2.461	-0.361
0.491	-0.362	2.647	-0.350
1.274	-0.319	2.573	-0.337
0.558	-0.332	3.087	-0.338
0.759	-0.264	2.834	-0.317
0.491	-0.305	2.453	-0.317
1.043	-0.278	2.468	-0.320
-0.360	-0.291	3.252	-0.311
0.603	-0.309	2.864	-0.317
0.924	-0.240	3.110	-0.307
0.834	-0.254	2.625	-0.307
0.692	-0.294	2.595	-0.309
1.103	-0.250	2.737	-0.310
0.722	-0.304	2.953	-0.316
0.722	-0.223	2.714	-0.325
0.685	-0.248	2.781	-0.319
0.722	-0.351	3.274	-0.334
0.633	-0.285	3.058	-0.333
0.386	-0.335	3.050	-0.339
0.640	-0.340	3.296	-0.353
0.640	-0.363	2.670	-0.357
1.065	-0.335	3.058	-0.358
0.886	-0.365	2.826	-0.360
0.998	-0.307	2.722	-0.370
0.342	-0.335	3.214	-0.370
0.498	-0.369	2.849	-0.375
0.789	-0.355	3.043	-0.379
0.841	-0.381	3.177	-0.397
0.804	-0.398	2.349	-0.425
0.894	-0.400	2.961	-0.441
0.841	-0.392	3.087	-0.451
0.744	-0.425	3.296	-0.463
1.118	-0.483	3.438	-0.461
0.722	-0.490	2.826	-0.480
0.356	-0.494	3.244	-0.477
0.252	-0.485	2.946	-0.476
0.752	-0.439	3.080	-0.488
0.983	-0.468	3.155	-0.486
0.521	-0.464	3.326	-0.494
0.498	-0.444	2.394	-0.490
0.259	-0.444	2.990	-0.483
0.633	-0.441	3.110	-0.491
0.424	-0.444	2.714	-0.485
0.834	-0.491	2.707	-0.490
1.013	-0.471	3.065	-0.477
0.715	-0.436	2.946	-0.472
0.401	-0.468	2.692	-0.475
0.871	-0.408	3.035	-0.460
0.797	-0.457	2.707	-0.460
0.416	-0.436	2.759	-0.462
0.424	-0.431	2.565	-0.461
0.259	-0.461	2.670	-0.464
0.327	-0.436	3.214	-0.460
0.737	-0.426	2.610	-0.458
1.028	-0.405	2.893	-0.442
0.647	-0.403	2.916	-0.416
0.685	-0.363	3.013	-0.400
0.550	-0.338	2.707	-0.389
0.670	-0.386	2.856	-0.387
0.864	-0.362	2.938	-0.366
0.894	-0.329	2.468	-0.368
0.871	-0.306	2.558	-0.370
0.431	-0.314	2.692	-0.345
0.827	-0.360	2.550	-0.361
0.618	-0.290	3.252	-0.358
0.938	-0.353	2.789	-0.368
1.073	-0.312	2.931	-0.368
0.237	-0.348	2.931	-0.366
0.730	-0.341	2.961	-0.358
0.118	-0.356	3.475	-0.369
0.752	-0.327	2.789	-0.365
0.356	-0.303	2.864	-0.372
0.252	-0.359	2.796	-0.375
0.580	-0.353	2.983	-0.381
0.640	-0.376	2.819	-0.390
0.700	-0.382	2.684	-0.396
0.424	-0.394	2.737	-0.399
1.222	-0.392	2.796	-0.402
0.744	-0.367	2.826	-0.406
1.035	-0.417	2.699	-0.411
0.677	-0.392	2.819	-0.413
0.439	-0.419	2.953	-0.442
1.021	-0.458	2.677	-0.475
0.610	-0.450	2.744	-0.496
1.207	-0.423	2.737	-0.496
1.200	-0.387	2.781	-0.499
0.961	-0.419	3.102	-0.499
1.013	-0.449	2.147	-0.494
0.453	-0.485	2.662	-0.493
0.364	-0.442	3.043	-0.484
0.588	-0.484	2.774	-0.488
-0.382	-0.529	2.789	-0.501
-0.173	-0.521	2.886	-0.516
0.879	-0.485	2.767	-0.499
0.707	-0.482	2.871	-0.504
0.670	-0.490	2.946	-0.510
0.677	-0.497	2.595	-0.509
0.946	-0.456	2.923	-0.477
0.521	-0.504	2.483	-0.497
0.289	-0.471	2.975	-0.503
0.774	-0.470	2.670	-0.496
0.938	-0.507	2.371	-0.493
0.409	-0.474	2.505	-0.486
0.655	-0.462	2.781	-0.483
0.774	-0.503	2.550	-0.488
0.207	-0.496	2.744	-0.485
1.147	-0.473	3.065	-0.479
0.550	-0.468	2.610	-0.477
0.536	-0.453	3.013	-0.474
0.819	-0.443	2.632	-0.475
0.700	-0.417	2.714	-0.463
0.849	-0.402	2.677	-0.427
0.513	-0.357	2.849	-0.403
0.647	-0.379	3.371	-0.386
0.670	-0.358	3.140	-0.387
0.536	-0.364	2.617	-0.378
0.453	-0.350	2.804	-0.369
0.662	-0.360	2.684	-0.374
0.991	-0.322	3.416	-0.363
0.536	-0.392	2.647	-0.369
0.819	-0.320	2.983	-0.353
1.073	-0.319	2.975	-0.359
0.043	-0.299	2.632	-0.358
0.476	-0.368	3.050	-0.350
0.655	-0.316	2.946	-0.366
0.573	-0.343	2.901	-0.351
0.737	-0.351	3.058	-0.357
0.707	-0.356	2.953	-0.364
0.506	-0.345	2.796	-0.366
0.797	-0.371	2.759	-0.371
0.938	-0.351	2.796	-0.381
0.573	-0.366	3.155	-0.383
0.356	-0.323	3.184	-0.392
0.618	-0.376	2.826	-0.392
1.192	-0.354	3.237	-0.393
0.565	-0.362	2.781	-0.397
0.610	-0.360	2.849	-0.400
0.550	-0.359	2.961	-0.405
0.759	-0.407	3.446	-0.427
0.894	-0.418	2.334	-0.451
1.200	-0.438	2.752	-0.459
0.782	-0.438	2.520	-0.465
1.491	-0.448	3.050	-0.486
0.759	-0.418	2.789	-0.450
0.722	-0.459	2.714	-0.465
1.170	-0.448	2.789	-0.465
0.789	-0.359	2.677	-0.446
0.662	-0.473	2.647	-0.466
1.200	-0.432	3.259	-0.470
1.394	-0.411	3.393	-0.481
0.558	-0.485	2.513	-0.484
1.207	-0.435	3.087	-0.485
0.394	-0.493	2.655	-0.487
0.670	-0.497	2.938	-0.490
0.864	-0.374	2.968	-0.483
0.207	-0.505	2.692	-0.483
0.655	-0.415	3.162	-0.473
0.483	-0.426	3.334	-0.468
0.677	-0.471	2.938	-0.459
0.901	-0.471	2.520	-0.464
0.386	-0.444	2.864	-0.462
0.200	-0.456	3.177	-0.460
0.550	-0.480	3.020	-0.456
0.909	-0.485	2.550	-0.453
0.371	-0.472	2.819	-0.427
0.931	-0.424	2.520	-0.387
0.670	-0.353	3.244	-0.372
1.103	-0.341	3.102	-0.355
0.618	-0.322	2.349	-0.341
0.841	-0.322	2.655	-0.344
1.185	-0.303	2.722	-0.329
1.162	-0.264	2.707	-0.321
1.080	-0.223	3.147	-0.298
1.297	-0.322	2.931	-0.313
0.647	-0.280	2.446	-0.291
0.647	-0.314	3.199	-0.291
0.245	-0.297	2.699	-0.300
0.319	-0.288	3.304	-0.299
0.401	-0.317	3.117	-0.298
0.453	-0.231	2.117	-0.299
0.603	-0.299	2.819	-0.318
0.961	-0.238	2.938	-0.310
0.468	-0.253	2.707	-0.316
0.170	-0.303	3.326	-0.332
0.655	-0.333	2.655	-0.329
0.394	-0.341	2.871	-0.336
0.871	-0.296	3.013	-0.348
0.938	-0.338	2.864	-0.353
0.356	-0.329	2.341	-0.355
0.476	-0.319	2.408	-0.363
0.752	-0.345	2.968	-0.365
0.521	-0.382	2.796	-0.369
0.879	-0.333	2.587	-0.366
0.662	-0.344	3.013	-0.382
0.595	-0.359	2.931	-0.405
0.103	-0.425	2.856	-0.433
0.886	-0.446	3.281	-0.443
0.401	-0.447	3.028	-0.439
0.573	-0.418	2.983	-0.456
0.797	-0.435	3.266	-0.457
0.356	-0.438	2.811	-0.468
0.483	-0.480	2.587	-0.474
0.744	-0.463	3.043	-0.470
0.580	-0.450	3.050	-0.478
0.424	-0.439	3.087	-0.480
0.812	-0.489	2.476	-0.486
0.245	-0.492	2.834	-0.492
0.685	-0.477	2.767	-0.485
0.759	-0.481	2.849	-0.489
1.341	-0.492	3.080	-0.485
0.946	-0.436	2.692	-0.483
0.140	-0.499	3.349	-0.482
1.185	-0.409	2.558	-0.476
0.364	-0.466	2.893	-0.473
0.468	-0.412	2.744	-0.474
0.737	-0.454	2.528	-0.471
0.267	-0.485	2.468	-0.468
0.983	-0.409	2.573	-0.464
0.476	-0.521	2.781	-0.466
0.894	-0.388	3.244	-0.458
0.998	-0.427	2.692	-0.456
0.565	-0.409	2.662	-0.434
0.752	-0.415	2.558	-0.405
0.782	-0.416	3.095	-0.396
0.722	-0.396	2.975	-0.379
0.506	-0.347	3.102	-0.375
0.931	-0.336	2.491	-0.374
0.036	-0.316	2.878	-0.345
0.603	-0.294	3.229	-0.364
0.662	-0.332	2.714	-0.342
0.841	-0.330	3.184	-0.350
0.521	-0.328	2.774	-0.362
0.439	-0.334	2.819	-0.363
0.759	-0.354	2.602	-0.368
0.856	-0.317	2.796	-0.357
0.715	-0.354	2.714	-0.363
0.879	-0.318	2.423	-0.360
0.327	-0.350	2.371	-0.366
0.849	-0.362	3.013	-0.373
0.573	-0.370	3.125	-0.381
0.909	-0.349	2.893	-0.387
0.543	-0.344	2.587	-0.392
0.849	-0.416	2.707	-0.397
0.603	-0.369	2.677	-0.397
0.640	-0.376	2.961	-0.406
0.148	-0.387	2.408	-0.405
0.744	-0.429	2.692	-0.413
0.409	-0.381	2.379	-0.427
0.342	-0.452	2.714	-0.455
0.446	-0.451	2.901	-0.481
0.722	-0.512	2.311	-0.495
0.700	-0.477	2.580	-0.499
0.215	-0.441	2.252	-0.483
0.894	-0.457	2.483	-0.484
0.274	-0.447	2.878	-0.495
0.536	-0.494	2.923	-0.489
0.230	-0.460	2.729	-0.485
0.924	-0.468	2.737	-0.502
0.909	-0.471	2.931	-0.484
0.558	-0.476	3.214	-0.497
0.812	-0.461	2.498	-0.509
0.103	-0.493	2.371	-0.509
0.789	-0.485	2.923	-0.516
0.148	-0.484	2.558	-0.511
0.610	-0.464	2.722	-0.515
0.304	-0.474	3.065	-0.511
1.028	-0.518	2.901	-0.507
0.767	-0.483	2.886	-0.498
0.334	-0.520	2.908	-0.494
0.230	-0.460	3.058	-0.492
0.550	-0.465	3.058	-0.486
0.155	-0.450	2.781	-0.486
0.207	-0.489	3.602	-0.483
0.177	-0.447	3.177	-0.483
0.409	-0.441	2.946	-0.485
0.065	-0.442	2.289	-0.477
0.633	-0.474	2.931	-0.474
0.647	-0.420	2.841	-0.449
0.491	-0.365	3.013	-0.416
0.550	-0.396	3.244	-0.396
0.207	-0.375	3.184	-0.389
0.782	-0.369	2.886	-0.386
0.498	-0.330	2.580	-0.378
0.767	-0.354	2.901	-0.371
0.633	-0.342	3.043	-0.369
0.371	-0.348	2.916	-0.368
1.050	-0.344	2.707	-0.366
0.841	-0.342	3.162	-0.364
0.319	-0.328	2.617	-0.349
0.476	-0.340	3.035	-0.358
0.565	-0.341	2.491	-0.357
0.498	-0.311	2.476	-0.359
0.618	-0.373	2.752	-0.358
0.558	-0.327	3.296	-0.358
0.394	-0.398	2.811	-0.366
0.439	-0.345	3.177	-0.369
1.132	-0.325	3.005	-0.377
0.588	-0.374	2.722	-0.383
0.521	-0.364	2.699	-0.387
0.595	-0.391	2.752	-0.390
0.259	-0.360	3.147	-0.395
-0.091	-0.399	2.841	-0.397
0.483	-0.392	2.610	-0.405
0.998	-0.391	2.431	-0.404
0.468	-0.409	2.632	-0.415
1.207	-0.403	3.132	-0.440
0.536	-0.438	2.953	-0.455
0.670	-0.397	3.169	-0.468
0.558	-0.441	2.908	-0.436
0.140	-0.477	2.729	-0.454
0.274	-0.455	3.341	-0.473
0.506	-0.447	2.632	-0.467
0.222	-0.488	2.289	-0.482
0.476	-0.433	2.297	-0.462
1.006	-0.456	2.565	-0.481
0.946	-0.471	2.558	-0.492
0.946	-0.479	2.446	-0.496
0.722	-0.538	2.491	-0.492
1.207	-0.447	2.684	-0.493
0.528	-0.495	2.811	-0.489
0.633	-0.439	2.714	-0.488
0.386	-0.468	2.946	-0.477
0.812	-0.465	2.961	-0.473
0.647	-0.445	3.058	-0.475
0.185	-0.496	3.095	-0.468
1.259	-0.418	2.767	-0.464
0.797	-0.462	3.028	-0.463
0.364	-0.418	2.558	-0.459
0.953	-0.475	2.826	-0.461
1.006	-0.437	3.102	-0.458
1.118	-0.397	2.364	-0.447
1.103	-0.412	2.990	-0.416
0.655	-0.342	2.938	-0.382
0.543	-0.338	3.311	-0.363
0.543	-0.344	2.901	-0.344
0.670	-0.325	3.296	-0.346
0.759	-0.270	2.707	-0.335
0.453	-0.285	2.468	-0.331
0.528	-0.302	2.364	-0.327
0.909	-0.303	2.714	-0.314
0.804	-0.307	2.602	-0.319
0.364	-0.273	2.543	-0.316
0.259	-0.282	3.177	-0.300
0.245	-0.280	3.013	-0.311
0.110	-0.243	3.050	-0.304
0.416	-0.273	3.095	-0.305
0.655	-0.225	2.707	-0.312
0.983	-0.249	2.714	-0.320
0.521	-0.320	2.908	-0.325
0.588	-0.282	2.796	-0.331
0.662	-0.353	2.804	-0.336
0.804	-0.294	2.535	-0.351
0.916	-0.330	3.028	-0.351
1.035	-0.329	2.386	-0.353
0.618	-0.359	2.602	-0.364
0.319	-0.335	3.005	-0.362
0.886	-0.308	2.923	-0.366
0.565	-0.332	2.923	-0.369
0.237	-0.367	3.072	-0.374
1.006	-0.352	2.505	-0.381
0.603	-0.344	2.722	-0.399
0.647	-0.394	2.162	-0.421
0.730	-0.371	2.938	-0.441
0.625	-0.428	3.252	-0.458
0.386	-0.409	3.065	-0.459
0.580	-0.445	2.491	-0.474
0.297	-0.436	2.975	-0.478
0.625	-0.443	2.640	-0.483
0.207	-0.454	2.968	-0.484
0.386	-0.444	2.528	-0.485
0.416	-0.457	2.602	-0.488
0.610	-0.476	2.662	-0.498
0.230	-0.468	3.102	-0.494
0.371	-0.467	3.401	-0.491
0.789	-0.505	3.058	-0.487
0.461	-0.477	3.311	-0.488
0.483	-0.439	2.677	-0.492
0.371	-0.438	3.013	-0.487
0.722	-0.443	3.087	-0.480
0.737	-0.465	2.968	-0.482
1.006	-0.453	2.796	-0.476
0.707	-0.444	2.908	-0.474
0.946	-0.458	2.625	-0.469
0.580	-0.465	2.722	-0.472
0.730	-0.454	2.789	-0.468
0.797	-0.447	2.610	-0.463
0.670	-0.413	2.998	-0.461
0.409	-0.410	3.028	-0.454
0.692	-0.419	3.162	-0.428
0.304	-0.369	3.229	-0.401
0.506	-0.364	2.767	-0.393
0.394	-0.356	3.087	-0.385
0.192	-0.360	3.005	-0.370
1.065	-0.347	3.199	-0.379
1.035	-0.306	2.983	-0.349
0.976	-0.346	2.938	-0.341
0.267	-0.337	2.961	-0.363
0.730	-0.289	3.005	-0.362
0.991	-0.321	2.946	-0.364
0.774	-0.273	3.050	-0.357
0.543	-0.329	3.475	-0.367
0.647	-0.303	2.789	-0.365
0.700	-0.342	2.595	-0.366
0.207	-0.300	2.841	-0.366
0.968	-0.379	2.311	-0.370
0.603	-0.324	2.968	-0.377
0.715	-0.404	3.259	-0.390
1.088	-0.382	2.968	-0.388
0.603	-0.369	2.938	-0.397
0.946	-0.409	2.938	-0.395
1.147	-0.355	2.878	-0.406
0.834	-0.408	2.819	-0.402
0.424	-0.350	2.878	-0.414
1.341	-0.405	3.162	-0.413
0.991	-0.384	2.722	-0.442
1.043	-0.456	3.065	-0.468
1.237	-0.438	2.796	-0.487
1.118	-0.491	3.177	-0.498
0.536	-0.452	2.908	-0.503
0.901	-0.442	3.244	-0.458
0.744	-0.424	3.013	-0.451
0.774	-0.448	2.692	-0.475
0.886	-0.474	3.155	-0.504
1.147	-0.456	3.199	-0.501
0.439	-0.541	2.796	-0.517
0.841	-0.488	2.916	-0.498
0.983	-0.509	3.087	-0.508
0.782	-0.480	2.774	-0.511
0.633	-0.506	3.058	-0.509
0.453	-0.470	2.983	-0.516
1.573	-0.503	2.386	-0.510
0.752	-0.494	2.767	-0.515
1.118	-0.493	2.699	-0.509
0.804	-0.450	3.028	-0.503
0.834	-0.460	2.864	-0.507
0.722	-0.431	3.334	-0.492
0.521	-0.450	2.573	-0.484
0.349	-0.440	2.990	-0.489
0.744	-0.454	3.214	-0.489
0.819	-0.498	3.274	-0.489
0.767	-0.461	2.759	-0.482
1.118	-0.511	2.938	-0.483
1.095	-0.418	2.856	-0.476
0.498	-0.461	3.013	-0.463
1.058	-0.419	2.938	-0.431
1.088	-0.346	2.841	-0.407
1.215	-0.382	3.326	-0.399
0.901	-0.360	3.266	-0.384
0.625	-0.371	2.864	-0.379
0.991	-0.355	2.744	-0.377
0.938	-0.350	3.050	-0.370
0.931	-0.319	2.692	-0.367
0.550	-0.332	2.864	-0.369
0.938	-0.349	3.095	-0.361
0.856	-0.365	2.528	-0.363
1.215	-0.317	2.983	-0.358
1.155	-0.323	2.774	-0.358
1.297	-0.371	3.005	-0.353
0.782	-0.326	2.632	-0.349
0.894	-0.300	3.550	-0.363
1.028	-0.344	2.729	-0.365
0.722	-0.362	2.946	-0.369
0.521	-0.350	2.908	-0.375
1.028	-0.379	2.834	-0.378
0.961	-0.353	2.259	-0.390
1.006	-0.393	3.259	-0.392
0.722	-0.357	3.647	-0.389
1.043	-0.346	3.408	-0.389
1.147	-0.387	2.893	-0.400
1.334	-0.406	3.363	-0.401
1.043	-0.370	2.998	-0.409
0.976	-0.405	3.319	-0.420
0.782	-0.427	2.953	-0.447
0.752	-0.415	2.796	-0.463
0.640	-0.465	2.617	-0.478
0.304	-0.440	2.759	-0.470
0.886	-0.430	3.207	-0.462
1.035	-0.439	2.931	-0.487
0.991	-0.421	2.558	-0.451
0.752	-0.447	3.035	-0.475
0.722	-0.488	3.132	-0.477
1.028	-0.502	3.125	-0.490
1.259	-0.478	3.274	-0.491
0.453	-0.468	3.095	-0.483
1.088	-0.412	3.117	-0.487
0.730	-0.524	2.908	-0.490
0.543	-0.460	3.460	-0.488
1.095	-0.441	3.356	-0.488
0.938	-0.441	2.983	-0.480
0.595	-0.444	2.640	-0.474
0.267	-0.459	2.789	-0.470
0.677	-0.471	2.841	-0.467
1.006	-0.444	2.893	-0.469
0.394	-0.420	3.334	-0.463
0.991	-0.446	3.229	-0.465
1.244	-0.438	3.259	-0.458
0.871	-0.412	2.961	-0.459
0.931	-0.429	2.953	-0.436
1.080	-0.411	3.102	-0.402
0.961	-0.329	3.065	-0.373
-0.009	-0.304	2.811	-0.360
0.879	-0.307	2.968	-0.350
0.513	-0.300	3.349	-0.341
0.603	-0.289	3.229	-0.342
0.938	-0.286	3.132	-0.319
0.871	-0.288	2.968	-0.315
0.573	-0.285	2.983	-0.320
0.461	-0.306	2.864	-0.315
0.618	-0.291	3.140	-0.312
1.162	-0.294	3.155	-0.311
0.498	-0.315	2.744	-0.306
0.789	-0.312	3.110	-0.301
0.804	-0.303	2.446	-0.312
1.132	-0.274	3.087	-0.323
0.662	-0.295	2.908	-0.321
0.364	-0.329	2.908	-0.321
0.543	-0.260	3.102	-0.331
0.894	-0.305	3.072	-0.336
0.319	-0.350	3.222	-0.344
0.349	-0.350	3.371	-0.347
0.886	-0.294	2.841	-0.352
0.439	-0.312	2.961	-0.363
1.244	-0.368	3.274	-0.363
0.573	-0.339	2.961	-0.372
0.259	-0.404	2.752	-0.370
0.155	-0.341	2.871	-0.376
0.670	-0.336	2.707	-0.382
1.304	-0.398	2.908	-0.405
0.759	-0.394	3.252	-0.435
0.334	-0.416	3.020	-0.444
0.692	-0.421	2.647	-0.457
0.021	-0.456	2.476	-0.462
0.759	-0.386	3.050	-0.466
0.886	-0.465	2.356	-0.473
0.715	-0.411	3.140	-0.468
0.327	-0.442	3.349	-0.481
0.722	-0.450	3.349	-0.483
0.431	-0.476	3.035	-0.482
0.483	-0.477	3.013	-0.497
0.267	-0.469	2.983	-0.496
0.386	-0.509	3.535	-0.496
0.834	-0.455	2.953	-0.494
0.513	-0.435	2.446	-0.487
0.327	-0.435	3.192	-0.492
0.461	-0.409	2.804	-0.484
-0.106	-0.488	2.476	-0.477
0.670	-0.412	2.423	-0.474
0.550	-0.440	3.020	-0.452
0.752	-0.448	3.013	-0.457
0.386	-0.415	2.901	-0.463
0.715	-0.476	3.326	-0.460
0.647	-0.428	3.684	-0.463
0.483	-0.453	2.625	-0.460
0.625	-0.459	3.184	-0.460
1.058	-0.422	2.356	-0.439
0.685	-0.385	2.931	-0.411
0.543	-0.402	3.117	-0.394
0.752	-0.377	2.416	-0.379
0.849	-0.326	3.080	-0.383
0.856	-0.363	2.617	-0.357
0.550	-0.335	2.983	-0.361
0.759	-0.372	2.655	-0.364
0.677	-0.302	2.446	-0.328
0.409	-0.338	2.565	-0.349
0.677	-0.373	2.587	-0.349
0.453	-0.329	3.058	-0.360
0.827	-0.370	2.580	-0.362
0.774	-0.323	2.707	-0.358
0.162	-0.331	2.752	-0.358
1.088	-0.376	2.513	-0.361
0.894	-0.352	3.043	-0.365
0.961	-0.350	3.311	-0.373
0.573	-0.382	2.923	-0.379
0.662	-0.378	2.961	-0.389
0.707	-0.365	2.931	-0.395
0.334	-0.377	2.774	-0.396
0.573	-0.350	2.864	-0.402
0.730	-0.382	3.013	-0.398
0.647	-0.398	2.998	-0.407
0.461	-0.430	2.871	-0.412
1.177	-0.380	3.155	-0.420
0.722	-0.410	2.677	-0.448
0.879	-0.447	3.035	-0.477
0.737	-0.481	3.035	-0.491
0.565	-0.456	3.513	-0.493
0.737	-0.472	2.990	-0.494
1.013	-0.433	2.908	-0.476
0.730	-0.491	2.692	-0.494
0.715	-0.462	3.095	-0.490
0.371	-0.470	2.953	-0.497
0.543	-0.487	2.878	-0.499
0.371	-0.485	2.893	-0.494
0.759	-0.504	3.595	-0.516
0.961	-0.505	2.878	-0.490
0.476	-0.442	3.162	-0.484
0.162	-0.465	3.349	-0.513
0.879	-0.513	3.035	-0.512
0.834	-0.500	2.483	-0.502
0.274	-0.470	3.065	-0.501
0.677	-0.456	3.147	-0.497
0.662	-0.468	3.550	-0.493
0.998	-0.450	2.737	-0.494
0.819	-0.469	2.573	-0.493
0.334	-0.445	2.670	-0.495
0.334	-0.471	3.005	-0.485
0.647	-0.440	2.811	-0.485
1.103	-0.432	2.580	-0.484
0.931	-0.446	2.789	-0.481
0.692	-0.473	3.005	-0.469
0.498	-0.468	2.916	-0.479
0.700	-0.433	2.677	-0.447
0.453	-0.412	2.774	-0.417
0.416	-0.362	2.774	-0.405
0.677	-0.376	2.938	-0.389
0.864	-0.326	2.886	-0.381
1.244	-0.350	2.834	-0.378
0.506	-0.323	3.043	-0.365
1.118	-0.353	2.468	-0.368
0.468	-0.312	3.102	-0.361
0.789	-0.310	2.483	-0.367
0.259	-0.324	2.520	-0.362
0.550	-0.315	3.237	-0.360
0.730	-0.309	2.961	-0.357
0.461	-0.377	3.102	-0.351
0.700	-0.332	3.341	-0.366
0.468	-0.306	2.916	-0.355
0.356	-0.320	2.834	-0.363
0.371	-0.352	3.311	-0.366
0.580	-0.333	2.543	-0.368
0.506	-0.344	2.938	-0.382
0.573	-0.346	2.811	-0.382
0.849	-0.379	2.975	-0.388
0.304	-0.373	2.908	-0.383
0.588	-0.391	3.296	-0.392
0.797	-0.350	3.289	-0.396
0.558	-0.394	3.393	-0.397
0.700	-0.341	2.871	-0.408
0.961	-0.353	3.266	-0.410
0.289	-0.419	3.117	-0.432
0.550	-0.462	3.013	-0.455
0.953	-0.381	2.849	-0.465
0.722	-0.479	3.222	-0.469
0.670	-0.397	3.349	-0.485
0.655	-0.435	3.237	-0.447
1.073	-0.419	2.998	-0.466
0.625	-0.447	2.878	-0.476
0.595	-0.431	3.393	-0.479
0.871	-0.474	3.043	-0.483
1.006	-0.456	3.274	-0.483
0.737	-0.442	3.296	-0.482
0.349	-0.467	3.028	-0.482
0.998	-0.497	2.483	-0.489
0.886	-0.467	3.490	-0.486
1.073	-0.459	2.781	-0.485
0.782	-0.455	2.841	-0.473
1.103	-0.497	2.871	-0.474
0.633	-0.409	3.244	-0.472
[truncated: 198,000 more rows]
