# Supplementary material for: Development of seam tracking device in asynchronous tandem welding with arc sensing
Source: Sci Rep. 2022 Nov 3;12:18637. doi: 10.1038/s41598-022-23299-2 (PMC9633803; doi:10.1038/s41598-022-23299-2)
Supplement: Supplementary file 1 — Supplementary Information. [file 41598_2022_23299_MOESM1_ESM.zip › Supplementary data 2(WFS8 + WFS8 tandem welding)/WFS8 WFS8 CTWD 12mm 60cms]

0.386	-0.072	0.752	-0.145
0.841	-0.099	3.289	-0.142
0.610	-0.105	-0.300	-0.144
0.715	-0.091	1.729	-0.137
0.946	-0.103	0.357	-0.126
0.640	-0.052	-2.575	-0.123
1.095	-0.060	0.871	-0.120
0.744	-0.026	-1.426	-0.095
0.580	-0.062	0.200	-0.090
0.573	-0.039	-0.166	-0.085
0.692	-0.033	-2.180	-0.074
0.998	-0.018	-1.531	-0.066
1.125	-0.038	-1.382	-0.060
0.677	0.041	-2.404	-0.054
0.849	0.002	-2.411	-0.029
0.991	0.058	-2.792	0.001
0.289	0.077	-2.822	0.028
1.118	0.110	-3.933	0.046
0.789	0.095	-2.590	0.052
0.774	0.101	-2.031	0.067
0.513	0.146	-2.247	0.079
0.670	0.114	-4.359	0.078
0.744	0.183	-2.904	0.103
0.841	0.176	-2.404	0.099
0.730	0.188	-4.500	0.112
1.073	0.157	-3.941	0.118
0.752	0.213	-2.889	0.126
0.901	0.207	-5.179	0.129
0.759	0.160	-2.329	0.128
0.916	0.189	-2.702	0.126
1.312	0.166	-5.933	0.114
0.849	0.178	-1.882	0.105
0.744	0.084	-6.410	0.092
0.789	0.128	-3.739	0.086
0.536	0.136	-4.105	0.071
1.140	0.119	-4.814	0.062
0.864	0.079	-3.359	0.055
0.349	0.121	-5.918	0.047
0.752	0.098	-5.120	0.040
0.625	0.086	-4.955	0.031
0.364	0.011	-6.164	0.016
0.834	0.010	-6.030	-0.021
0.528	0.021	-5.963	-0.064
0.439	-0.065	-5.396	-0.087
1.021	-0.037	-5.821	-0.114
1.595	-0.102	-6.612	-0.144
1.371	-0.049	-6.179	-0.161
0.633	-0.130	-7.142	-0.186
0.342	-0.161	-6.037	-0.192
0.498	-0.182	-6.254	-0.198
0.991	-0.143	-7.015	-0.203
1.237	-0.072	-5.164	-0.202
0.938	-0.167	-7.470	-0.200
0.931	-0.146	-4.038	-0.201
0.140	-0.179	-4.627	-0.180
0.618	-0.220	-9.611	-0.180
0.595	-0.085	-5.194	-0.149
0.909	-0.084	-6.209	-0.136
0.297	-0.096	-4.530	-0.131
0.662	-0.073	-3.844	-0.127
0.625	-0.082	-6.157	-0.124
0.782	-0.055	-4.441	-0.104
0.491	-0.006	-4.090	-0.096
0.834	-0.052	-4.448	-0.093
0.953	-0.036	-3.799	-0.086
1.110	-0.029	-4.791	-0.076
0.431	0.016	-4.620	-0.059
0.200	-0.021	-3.657	-0.054
0.730	-0.011	-4.321	-0.046
0.565	-0.023	-3.098	-0.037
0.655	0.042	-4.135	-0.011
1.282	0.036	-4.963	0.026
0.707	0.116	-3.859	0.048
0.871	0.094	-2.896	0.071
0.498	0.151	-3.657	0.087
1.095	0.149	-4.180	0.101
1.065	0.198	-1.964	0.113
0.759	0.154	-4.366	0.117
0.983	0.177	-2.374	0.131
0.931	0.181	-2.210	0.135
0.744	0.192	-4.127	0.146
0.453	0.184	-1.158	0.152
1.035	0.172	-4.418	0.154
0.737	0.204	-3.180	0.157
0.856	0.189	-1.844	0.152
0.998	0.203	-2.672	0.148
0.789	0.182	-1.837	0.144
0.767	0.157	-0.568	0.125
0.767	0.194	-0.404	0.118
0.633	0.156	0.013	0.110
0.491	0.138	0.558	0.092
0.580	0.130	-1.315	0.091
0.707	0.148	0.678	0.079
0.498	0.106	-0.561	0.074
0.894	0.085	1.259	0.063
0.603	0.071	1.580	0.060
0.670	0.054	0.737	0.052
0.722	0.097	1.162	0.040
0.938	0.072	0.968	0.004
0.424	0.004	2.916	-0.018
0.953	-0.002	3.147	-0.042
0.424	-0.005	3.602	-0.061
0.453	-0.048	0.096	-0.084
0.692	-0.040	2.722	-0.092
0.662	-0.053	3.162	-0.105
0.625	-0.111	1.319	-0.118
0.752	-0.078	2.975	-0.110
0.409	-0.076	1.416	-0.115
0.446	-0.076	2.423	-0.121
0.774	-0.099	4.475	-0.125
0.439	-0.080	1.006	-0.124
0.528	-0.064	3.639	-0.122
0.595	-0.063	2.714	-0.121
0.909	-0.103	2.565	-0.118
0.737	-0.081	3.893	-0.108
0.804	-0.093	3.192	-0.102
0.804	-0.021	3.647	-0.089
1.170	-0.080	3.072	-0.078
0.498	-0.008	4.393	-0.065
0.946	-0.005	3.513	-0.061
0.401	-0.008	3.490	-0.050
0.715	-0.014	5.117	-0.047
0.565	0.004	4.124	-0.038
0.230	0.015	4.968	-0.026
1.118	0.005	4.654	0.008
0.468	0.097	4.826	0.045
0.722	0.113	5.385	0.077
0.558	0.176	4.453	0.101
0.662	0.156	6.139	0.119
0.909	0.169	5.781	0.134
0.162	0.211	4.520	0.153
0.439	0.224	6.437	0.157
0.565	0.218	3.953	0.174
0.692	0.228	6.370	0.170
0.550	0.240	5.520	0.174
0.431	0.237	5.072	0.187
0.409	0.172	5.244	0.192
0.304	0.261	4.602	0.183
0.349	0.231	5.729	0.188
0.819	0.258	6.534	0.181
0.812	0.209	4.512	0.172
0.483	0.207	4.154	0.160
0.804	0.187	4.841	0.143
0.573	0.187	3.639	0.128
0.446	0.122	4.259	0.115
1.080	0.153	3.125	0.103
0.946	0.125	4.020	0.085
0.289	0.120	1.998	0.084
0.707	0.126	5.117	0.067
0.565	0.086	3.766	0.058
0.707	0.074	2.670	0.047
0.334	0.044	5.512	0.043
0.744	0.055	0.581	0.034
0.528	0.050	4.848	0.019
0.827	0.007	3.460	-0.013
0.483	-0.002	1.558	-0.041
0.633	-0.002	4.393	-0.063
0.170	0.013	2.110	-0.067
0.476	-0.005	2.640	-0.091
0.625	-0.088	2.655	-0.106
0.752	-0.082	1.618	-0.114
0.424	-0.079	2.282	-0.127
0.655	-0.070	1.856	-0.128
0.506	-0.058	1.543	-0.135
0.700	-0.099	2.908	-0.137
0.804	-0.105	0.722	-0.139
0.461	-0.126	2.752	-0.137
0.394	-0.123	0.909	-0.143
1.162	-0.071	0.961	-0.121
0.894	-0.064	1.946	-0.117
0.670	-0.068	-0.076	-0.113
1.438	-0.096	0.304	-0.106
0.856	-0.060	-1.680	-0.109
1.088	-0.054	-0.956	-0.100
0.827	-0.035	0.237	-0.090
1.200	-0.051	-0.994	-0.083
0.200	-0.027	0.387	-0.076
1.088	-0.052	-2.456	-0.065
0.580	-0.036	-1.523	-0.067
0.155	0.048	-1.397	-0.052
0.744	0.009	-3.642	-0.044
0.834	0.016	0.028	-0.017
1.132	0.043	-4.463	0.010
0.536	0.061	-3.135	0.034
0.349	0.080	-3.881	0.051
1.073	0.122	-3.851	0.060
1.103	0.089	-1.315	0.067
0.177	0.109	-3.411	0.086
1.073	0.147	-4.090	0.089
0.595	0.113	-2.120	0.095
0.618	0.150	-3.568	0.107
0.744	0.136	-2.889	0.110
0.431	0.125	-3.642	0.121
0.424	0.189	-5.470	0.125
0.595	0.189	-2.583	0.129
0.521	0.175	-4.194	0.129
0.431	0.217	-4.291	0.127
0.692	0.161	-4.530	0.111
0.782	0.122	-4.277	0.109
0.998	0.103	-3.157	0.083
1.304	0.097	-5.843	0.075
0.692	0.135	-2.105	0.067
0.976	0.145	-6.000	0.056
0.946	0.098	-4.038	0.052
0.841	0.107	-4.694	0.044
0.849	0.068	-6.649	0.035
0.752	0.028	-3.754	0.030
0.961	0.039	-6.821	0.002
0.886	-0.033	-6.119	-0.041
0.655	-0.022	-5.254	-0.069
0.528	-0.068	-6.552	-0.097
0.871	-0.096	-5.672	-0.126
0.968	-0.070	-6.918	-0.152
1.043	-0.117	-6.888	-0.167
0.752	-0.147	-4.493	-0.183
0.633	-0.176	-6.791	-0.193
0.700	-0.199	-6.224	-0.205
0.521	-0.124	-6.216	-0.203
0.633	-0.185	-6.552	-0.187
0.215	-0.140	-5.687	-0.194
0.812	-0.119	-5.358	-0.189
1.326	-0.161	-5.918	-0.178
1.118	-0.131	-7.500	-0.173
1.103	-0.101	-6.388	-0.158
0.804	-0.166	-3.717	-0.154
0.864	-0.112	-6.306	-0.139
1.140	-0.114	-2.926	-0.130
0.513	-0.055	-7.261	-0.114
0.536	-0.062	-3.053	-0.106
0.730	-0.018	-4.083	-0.082
0.498	-0.032	-5.508	-0.072
0.827	-0.032	-2.658	-0.071
0.640	-0.011	-6.291	-0.061
0.647	-0.017	-3.560	-0.056
0.558	0.047	-3.620	-0.048
0.565	0.002	-5.612	-0.050
0.789	0.031	-3.411	-0.030
0.319	0.009	-4.135	-0.003
1.050	0.082	-4.739	0.033
0.371	0.050	-3.157	0.055
1.147	0.174	-3.680	0.071
0.767	0.125	-3.821	0.087
0.685	0.142	-3.292	0.096
1.394	0.222	-4.209	0.117
0.170	0.122	-2.531	0.126
1.006	0.156	-2.769	0.125
0.401	0.221	-2.881	0.137
0.550	0.139	-3.404	0.150
0.677	0.139	-2.658	0.155
0.886	0.226	-2.717	0.147
-0.390	0.151	-3.538	0.149
0.610	0.168	0.401	0.147
1.371	0.178	-3.821	0.140
0.774	0.182	-1.583	0.133
0.961	0.154	-0.084	0.124
0.603	0.157	-2.180	0.115
0.543	0.160	1.879	0.101
0.662	0.086	-1.844	0.089
0.730	0.128	-0.277	0.080
0.901	0.052	0.595	0.070
0.513	0.119	-0.277	0.061
0.536	0.097	1.140	0.058
0.797	0.086	0.193	0.053
0.506	0.085	0.558	0.042
0.909	0.063	2.214	0.020
0.603	-0.003	0.774	-0.005
0.610	0.028	3.833	-0.028
0.767	-0.041	2.491	-0.047
0.677	-0.014	1.289	-0.070
0.543	-0.048	2.729	-0.087
0.834	-0.041	1.155	-0.097
0.468	-0.052	3.468	-0.101
0.274	-0.079	1.468	-0.122
0.886	-0.097	2.468	-0.123
0.856	-0.056	3.774	-0.117
0.782	-0.070	1.983	-0.118
0.468	-0.031	4.565	-0.121
0.506	-0.108	2.222	-0.118
0.580	-0.102	3.595	-0.121
0.827	-0.075	4.475	-0.116
0.774	-0.081	1.521	-0.112
0.871	-0.023	4.960	-0.111
0.901	-0.031	1.461	-0.096
0.274	-0.055	3.968	-0.081
0.946	-0.045	4.244	-0.072
0.834	-0.037	2.043	-0.063
1.095	-0.030	4.236	-0.056
0.909	0.014	3.893	-0.047
0.274	0.018	3.923	-0.042
0.722	0.021	5.355	-0.035
0.506	-0.000	4.930	-0.019
0.968	0.079	4.505	0.020
0.782	0.098	6.176	0.056
0.744	0.103	3.856	0.085
0.707	0.149	5.005	0.112
0.506	0.187	6.490	0.121
1.177	0.170	5.587	0.127
0.252	0.179	5.184	0.152
1.371	0.197	4.960	0.161
0.633	0.228	6.020	0.168
1.095	0.228	4.483	0.183
0.827	0.234	6.452	0.186
0.938	0.261	3.923	0.188
0.804	0.240	5.296	0.192
1.006	0.220	5.430	0.191
0.886	0.213	4.960	0.185
1.312	0.213	7.653	0.176
0.304	0.218	2.640	0.165
1.013	0.220	3.833	0.158
0.819	0.180	4.997	0.138
0.968	0.102	3.043	0.128
0.834	0.119	5.176	0.109
1.192	0.141	2.408	0.097
0.662	0.085	3.453	0.082
0.192	0.126	4.154	0.078
0.513	0.107	2.983	0.063
1.065	0.117	3.819	0.053
0.804	0.029	3.587	0.044
1.423	0.065	3.155	0.039
0.677	0.035	3.774	0.034
0.304	0.021	2.804	0.001
0.640	0.018	3.998	-0.027
0.476	-0.015	2.065	-0.050
0.916	-0.030	2.983	-0.065
0.521	-0.025	2.916	-0.081
0.782	-0.040	1.640	-0.091
0.983	-0.093	2.990	-0.105
0.640	-0.056	1.230	-0.113
0.767	-0.120	2.505	-0.130
0.595	-0.092	2.781	-0.134
0.692	-0.161	0.618	-0.142
0.707	-0.083	4.415	-0.144
1.200	-0.163	0.633	-0.149
0.901	-0.109	2.886	-0.153
0.938	-0.144	1.737	-0.143
0.267	-0.116	-0.166	-0.143
0.401	-0.123	1.946	-0.132
0.543	-0.105	-0.494	-0.124
0.722	-0.091	-0.800	-0.117
0.946	-0.049	-0.374	-0.112
0.759	-0.085	-0.882	-0.104
0.924	-0.015	-0.009	-0.093
0.968	-0.058	0.036	-0.083
0.812	-0.049	-1.740	-0.079
0.483	-0.054	-1.292	-0.071
0.580	-0.031	-2.076	-0.067
0.633	0.019	-1.971	-0.055
1.043	-0.002	-3.210	-0.041
0.901	-0.005	-2.210	-0.012
0.767	0.076	-2.202	0.012
0.983	0.066	-5.008	0.043
0.259	0.117	-1.113	0.048
0.953	0.158	-4.083	0.069
1.341	0.075	-1.456	0.060
0.953	0.106	-3.665	0.079
0.647	0.110	-4.814	0.085
0.692	0.129	-0.643	0.092
1.021	0.160	-4.941	0.107
0.588	0.203	-3.508	0.110
0.692	0.201	-3.060	0.119
0.797	0.141	-4.530	0.124
0.379	0.121	-2.613	0.124
0.812	0.159	-4.500	0.117
1.192	0.165	-5.097	0.116
0.998	0.188	-2.568	0.104
0.677	0.129	-5.097	0.097
0.304	0.145	-3.762	0.086
0.237	0.098	-4.053	0.070
0.849	0.080	-5.358	0.066
0.536	0.059	-1.710	0.057
1.110	0.111	-6.664	0.049
0.841	0.091	-4.560	0.042
1.110	0.061	-5.023	0.035
0.245	0.051	-5.560	0.024
0.879	0.016	-5.493	-0.012
0.774	-0.012	-6.858	-0.054
0.692	-0.011	-3.523	-0.084
0.543	-0.085	-7.492	-0.108
0.931	-0.079	-5.910	-0.125
0.543	-0.104	-6.097	-0.157
0.931	-0.164	-7.395	-0.174
1.043	-0.130	-5.008	-0.184
0.685	-0.129	-7.283	-0.196
0.797	-0.192	-7.074	-0.198
1.341	-0.181	-5.239	-0.195
0.715	-0.183	-6.619	-0.204
0.610	-0.161	-4.418	-0.191
1.110	-0.158	-5.030	-0.173
0.976	-0.125	-7.440	-0.170
1.028	-0.129	-5.896	-0.158
0.528	-0.108	-5.508	-0.157
0.841	-0.117	-4.441	-0.144
1.132	-0.084	-5.284	-0.128
1.267	-0.113	-5.194	-0.122
1.319	-0.093	-5.627	-0.118
1.185	-0.067	-4.926	-0.103
0.744	-0.031	-3.396	-0.100
0.886	0.006	-4.776	-0.087
0.461	-0.045	-4.844	-0.079
1.162	-0.073	-3.859	-0.070
0.924	-0.005	-5.806	-0.060
0.722	-0.059	-2.419	-0.056
0.834	0.014	-6.037	-0.047
0.827	0.026	-3.807	-0.032
0.774	0.054	-3.784	0.011
1.110	0.101	-6.284	0.036
0.364	0.078	-1.255	0.057
0.730	0.104	-4.985	0.072
1.297	0.119	-3.777	0.086
0.819	0.136	-2.829	0.103
1.132	0.141	-3.583	0.112
0.267	0.156	-3.090	0.130
0.782	0.194	-2.822	0.135
1.162	0.169	-3.314	0.141
0.871	0.177	-2.784	0.146
0.498	0.195	-2.658	0.149
0.565	0.196	-3.478	0.153
0.722	0.189	-1.837	0.146
0.491	0.184	-1.852	0.150
1.237	0.188	-1.389	0.143
0.700	0.195	-1.561	0.133
0.580	0.136	0.088	0.120
0.916	0.136	-0.509	0.109
0.588	0.126	0.043	0.100
0.640	0.184	-0.195	0.096
0.685	0.116	-1.352	0.080
0.446	0.131	1.431	0.077
1.267	0.104	-0.576	0.068
0.558	0.111	1.565	0.057
0.468	0.069	1.871	0.050
0.924	0.060	0.275	0.035
0.610	0.028	2.110	0.010
0.909	-0.029	0.752	-0.031
1.088	0.031	4.565	-0.042
0.610	0.016	1.767	-0.060
0.379	-0.010	1.394	-0.078
0.461	-0.058	2.461	-0.091
0.841	-0.087	3.102	-0.114
0.565	-0.066	2.587	-0.116
0.961	-0.113	1.528	-0.123
1.073	-0.095	2.893	-0.129
0.536	-0.098	2.461	-0.120
0.670	-0.049	3.468	-0.117
0.744	-0.117	2.781	-0.119
1.095	-0.076	3.199	-0.123
0.647	-0.081	2.767	-0.119
1.028	-0.074	3.587	-0.124
0.938	-0.045	3.736	-0.113
0.573	-0.083	3.595	-0.105
0.685	-0.052	3.863	-0.093
0.737	-0.017	2.528	-0.080
0.767	-0.008	5.990	-0.070
0.700	-0.039	0.864	-0.063
1.065	-0.073	5.594	-0.055
0.894	-0.016	4.714	-0.049
0.506	-0.022	2.662	-0.036
0.886	-0.010	7.348	-0.035
0.931	0.036	2.729	-0.004
0.991	0.046	5.579	0.032
0.521	0.084	5.602	0.069
0.610	0.187	4.042	0.091
0.230	0.133	6.430	0.118
0.573	0.173	6.034	0.134
0.692	0.196	5.326	0.147
0.767	0.166	4.915	0.157
0.588	0.208	5.490	0.173
0.804	0.187	5.318	0.173
0.655	0.290	4.587	0.184
0.789	0.207	5.542	0.187
0.640	0.235	5.908	0.190
0.692	0.238	3.647	0.190
0.543	0.245	6.102	0.194
0.625	0.248	4.863	0.190
0.401	0.244	5.557	0.179
0.580	0.164	4.050	0.165
0.409	0.221	1.931	0.155
1.073	0.186	6.669	0.140
0.856	0.159	2.192	0.118
1.028	0.130	4.266	0.107
0.953	0.146	3.901	0.090
0.812	0.122	2.229	0.080
0.715	0.089	5.669	0.075
0.640	0.094	2.035	0.059
0.715	0.139	3.572	0.054
0.647	0.098	4.244	0.042
0.513	0.065	1.983	0.032
1.535	0.045	5.087	0.021
0.349	0.031	3.363	-0.006
0.879	0.003	2.946	-0.038
0.924	0.015	3.199	-0.054
0.483	-0.037	2.117	-0.067
1.050	-0.054	2.252	-0.086
0.976	-0.094	3.296	-0.100
0.767	-0.070	1.416	-0.115
1.326	-0.099	2.446	-0.125
1.043	-0.074	2.334	-0.121
0.685	-0.097	1.856	-0.129
0.961	-0.128	1.155	-0.131
0.983	-0.108	2.431	-0.148
1.103	-0.110	2.767	-0.140
0.752	-0.101	0.730	-0.148
0.894	-0.123	3.401	-0.149
0.640	-0.112	-1.352	-0.145
0.744	-0.117	2.043	-0.141
1.252	-0.086	0.178	-0.122
0.259	-0.049	-2.255	-0.118
1.095	-0.108	1.401	-0.108
0.827	-0.033	-1.643	-0.099
0.722	-0.065	-0.292	-0.094
0.080	-0.057	0.088	-0.085
1.170	-0.042	-2.299	-0.078
0.625	-0.028	-0.546	-0.062
0.879	-0.030	-2.792	-0.061
0.521	-0.023	-2.337	-0.055
0.267	-0.026	-1.001	-0.026
0.744	0.053	-3.381	0.003
0.871	0.063	-2.568	0.023
0.439	0.101	-4.359	0.044
0.946	0.113	-2.516	0.052
1.088	0.081	-1.270	0.064
0.550	0.100	-3.545	0.082
1.229	0.104	-2.769	0.079
0.968	0.151	-4.284	0.097
0.386	0.139	-2.061	0.103
0.946	0.128	-3.493	0.112
0.379	0.145	-4.336	0.123
0.804	0.166	-2.352	0.119
0.327	0.136	-4.769	0.127
0.685	0.159	-2.419	0.124
0.953	0.160	-4.553	0.121
0.603	0.180	-4.590	0.118
1.013	0.133	-3.001	0.105
0.491	0.173	-5.791	0.093
0.610	0.154	-3.172	0.080
0.871	0.096	-3.866	0.074
1.065	0.116	-5.179	0.063
0.827	0.098	-2.807	0.054
0.662	0.104	-6.589	0.045
0.722	0.080	-4.650	0.038
0.715	0.081	-4.441	0.035
1.103	0.069	-6.015	0.014
0.207	0.016	-5.567	-0.025
0.804	-0.006	-5.799	-0.062
0.752	-0.114	-6.336	-0.091
0.782	-0.120	-5.821	-0.129
0.655	-0.110	-6.410	-0.147
0.670	-0.112	-6.358	-0.158
0.797	-0.164	-6.201	-0.184
0.439	-0.140	-7.149	-0.192
0.543	-0.150	-5.254	-0.203
0.595	-0.173	-6.366	-0.211
0.513	-0.181	-5.239	-0.201
0.528	-0.103	-7.656	-0.183
0.237	-0.191	-4.403	-0.192
0.692	-0.122	-5.478	-0.162
0.700	-0.108	-8.649	-0.165
0.692	-0.176	-4.933	-0.161
0.550	-0.096	-5.828	-0.150
0.961	-0.138	-4.127	-0.139
0.170	-0.091	-4.172	-0.136
0.065	-0.129	-6.127	-0.128
0.737	-0.106	-3.732	-0.115
1.080	-0.012	-4.769	-0.097
0.476	-0.078	-4.157	-0.091
0.364	-0.114	-4.799	-0.084
0.759	-0.036	-4.239	-0.074
1.058	0.036	-5.023	-0.069
0.849	-0.055	-3.157	-0.061
0.371	-0.055	-4.687	-0.051
0.580	0.001	-3.426	-0.045
0.968	0.098	-4.254	-0.017
0.647	0.041	-4.612	0.013
0.588	0.081	-4.702	0.036
0.782	0.119	-2.486	0.068
0.774	0.116	-3.150	0.085
0.909	0.148	-4.426	0.093
0.610	0.120	-1.538	0.113
0.677	0.171	-4.829	0.121
0.685	0.176	-1.814	0.124
0.812	0.174	-2.352	0.136
0.439	0.180	-3.851	0.142
0.595	0.194	-1.053	0.149
0.916	0.199	-5.075	0.137
1.021	0.189	-2.620	0.150
0.812	0.178	-1.426	0.154
0.304	0.217	-3.187	0.149
1.006	0.231	-0.785	0.145
0.558	0.207	-1.635	0.127
0.938	0.165	-0.561	0.120
0.730	0.160	0.484	0.114
0.722	0.174	-0.516	0.104
0.506	0.160	-0.904	0.093
0.744	0.123	0.431	0.084
0.722	0.146	-0.748	0.072
0.625	0.111	1.356	0.069
1.028	0.063	1.162	0.058
0.528	0.092	0.454	0.054
0.722	0.082	1.923	0.041
0.692	0.043	0.178	0.010
0.640	0.021	3.281	-0.026
0.819	-0.022	2.431	-0.050
0.483	-0.024	3.602	-0.057
0.633	-0.030	-0.046	-0.086
0.640	-0.040	2.214	-0.096
0.342	-0.065	2.849	-0.109
0.588	-0.079	1.506	-0.124
0.334	-0.051	4.468	-0.120
0.819	-0.092	1.118	-0.121
0.827	-0.100	3.296	-0.123
0.483	-0.090	3.908	-0.115
0.752	-0.085	1.647	-0.120
0.603	-0.076	3.901	-0.117
0.677	-0.046	2.625	-0.119
0.416	-0.032	2.908	-0.114
1.065	-0.046	3.923	-0.105
0.491	-0.064	3.804	-0.102
0.513	-0.050	3.102	-0.089
0.595	-0.028	4.759	-0.076
0.759	-0.040	3.513	-0.069
0.931	-0.006	4.005	-0.060
0.580	0.034	3.662	-0.056
0.550	-0.013	5.027	-0.044
0.446	-0.001	4.154	-0.034
0.565	0.031	4.721	-0.025
0.371	0.099	4.811	0.008
0.886	0.092	3.938	0.051
0.028	0.122	6.803	0.084
1.200	0.157	4.281	0.106
0.730	0.157	6.072	0.120
0.819	0.163	6.475	0.132
0.864	0.165	4.110	0.155
1.185	0.229	6.616	0.158
0.506	0.241	4.289	0.165
0.319	0.207	5.893	0.178
0.700	0.284	5.937	0.186
0.774	0.273	4.647	0.191
0.356	0.213	5.803	0.195
1.035	0.263	3.446	0.185
0.439	0.226	5.870	0.177
0.730	0.176	6.094	0.176
0.827	0.215	4.759	0.166
0.707	0.207	2.781	0.161
0.737	0.207	4.990	0.147
1.080	0.146	3.147	0.123
0.498	0.142	4.945	0.115
0.603	0.122	3.155	0.096
0.864	0.125	2.431	0.088
0.700	0.125	4.878	0.080
0.640	0.125	2.990	0.068
0.662	0.117	3.916	0.058
0.618	0.045	2.259	0.047
0.730	0.085	5.117	0.046
1.140	0.081	1.021	0.034
0.976	0.048	4.580	0.010
0.297	0.019	4.080	-0.008
0.259	0.006	1.536	-0.038
0.580	-0.005	4.856	-0.059
0.700	-0.017	0.916	-0.074
0.752	-0.049	2.975	-0.093
0.453	-0.082	2.931	-0.101
0.513	-0.060	1.103	-0.116
0.603	-0.076	4.013	-0.120
1.140	-0.102	0.648	-0.129
0.789	-0.085	1.804	-0.135
0.543	-0.117	2.692	-0.139
1.132	-0.128	1.580	-0.144
0.886	-0.124	2.394	-0.144
0.498	-0.091	1.886	-0.143
0.498	-0.096	0.857	-0.140
0.245	-0.099	1.536	-0.137
1.073	-0.067	0.058	-0.117
0.901	-0.077	-0.054	-0.100
0.946	-0.049	-1.486	-0.098
0.991	-0.035	-0.680	-0.093
1.043	-0.040	0.566	-0.089
0.565	-0.056	-0.994	-0.078
0.312	-0.049	0.506	-0.071
0.856	-0.061	-3.202	-0.063
0.677	-0.005	-0.636	-0.055
0.841	-0.008	-1.740	-0.046
1.006	0.004	-3.680	-0.043
0.909	0.016	-0.225	-0.018
0.573	0.069	-3.956	0.018
0.513	0.080	-3.620	0.036
0.916	0.077	-2.546	0.053
0.827	0.069	-3.769	0.063
0.886	0.092	-1.053	0.066
0.647	0.155	-3.530	0.085
0.401	0.142	-4.344	0.088
0.267	0.166	-1.344	0.092
0.618	0.128	-4.105	0.105
0.662	0.179	-3.142	0.119
0.856	0.161	-4.135	0.122
0.662	0.248	-4.784	0.126
0.550	0.164	-2.501	0.124
0.476	0.189	-4.702	0.123
0.685	0.150	-4.515	0.120
0.558	0.156	-3.239	0.105
0.446	0.157	-4.926	0.098
0.924	0.137	-3.866	0.087
0.319	0.132	-6.060	0.077
0.662	0.110	-2.881	0.062
0.252	0.142	-5.545	0.055
0.961	0.076	-3.605	0.047
0.334	0.068	-5.537	0.045
0.453	0.074	-6.597	0.034
0.767	0.080	-3.523	0.028
0.573	0.064	-6.276	-0.002
0.730	-0.014	-6.052	-0.039
0.424	-0.030	-4.747	-0.068
0.864	-0.023	-7.612	-0.097
1.028	-0.063	-5.784	-0.123
0.804	-0.084	-7.425	-0.157
0.364	-0.103	-5.754	-0.170
0.483	-0.153	-5.851	-0.195
0.804	-0.200	-6.582	-0.208
0.416	-0.190	-6.522	-0.204
0.319	-0.182	-5.291	-0.221
0.625	-0.165	-7.089	-0.208
0.498	-0.167	-5.620	-0.202
0.931	-0.147	-4.873	-0.196
0.476	-0.141	-6.485	-0.178
0.737	-0.140	-6.761	-0.171
0.446	-0.122	-5.993	-0.152
0.289	-0.127	-3.672	-0.155
0.618	-0.102	-5.560	-0.139
0.730	-0.093	-3.821	-0.134
0.864	-0.018	-6.254	-0.117
0.976	-0.098	-3.389	-0.114
0.715	-0.029	-4.306	-0.103
0.162	-0.052	-5.560	-0.087
0.938	-0.009	-3.187	-0.079
0.968	-0.014	-6.522	-0.067
0.528	-0.019	-3.128	-0.054
0.886	-0.028	-4.306	-0.051
0.327	0.005	-4.888	-0.044
0.476	0.013	-2.441	-0.034
1.155	0.056	-4.597	-0.003
0.953	0.032	-4.993	0.030
0.767	0.106	-2.486	0.053
0.715	0.094	-3.441	0.078
0.364	0.133	-3.710	0.091
0.491	0.090	-3.441	0.099
0.200	0.161	-3.889	0.106
0.670	0.191	-2.620	0.123
0.647	0.162	-2.844	0.135
0.700	0.178	-2.568	0.145
0.737	0.187	-2.299	0.149
0.715	0.211	-3.157	0.152
0.491	0.192	-2.956	0.154
0.744	0.199	-2.441	0.152
0.924	0.110	-0.651	0.153
0.894	0.184	-3.031	0.147
0.386	0.176	-1.486	0.133
0.774	0.166	-0.554	0.124
0.871	0.150	-1.285	0.114
0.737	0.138	1.856	0.100
0.737	0.137	-1.844	0.089
0.864	0.120	-0.658	0.087
0.782	0.122	0.484	0.077
0.364	0.083	-0.718	0.069
0.013	0.105	1.468	0.066
0.409	0.110	0.573	0.051
1.304	0.085	1.088	0.047
0.633	0.068	2.050	0.030
0.827	0.021	1.312	-0.003
0.886	-0.019	3.058	-0.026
0.476	-0.026	3.513	-0.052
0.730	0.032	0.290	-0.067
0.856	-0.030	2.095	-0.082
0.916	-0.061	2.752	-0.109
1.065	-0.060	2.759	-0.105
0.394	-0.079	1.618	-0.129
0.797	-0.079	2.282	-0.123
0.722	-0.106	4.415	-0.125
0.871	-0.019	0.685	-0.119
0.618	-0.083	5.094	-0.125
0.401	-0.066	1.282	-0.112
0.909	-0.091	3.848	-0.128
0.782	-0.076	2.893	-0.108
0.752	-0.067	1.871	-0.122
0.752	-0.064	5.721	-0.088
0.662	-0.089	2.050	-0.112
0.961	0.013	4.065	-0.011
0.625	0.083	4.468	0.024
0.274	-0.225	2.550	-0.239
0.856	-0.235	4.475	-0.264
0.080	-0.239	4.759	-0.305
0.528	-0.270	3.266	-0.300
0.730	-0.276	5.497	-0.306
0.573	-0.248	4.333	-0.288
0.424	-0.203	4.729	-0.259
0.647	-0.149	5.743	-0.235
0.409	-0.193	4.027	-0.230
0.692	-0.203	6.005	-0.214
0.148	-0.158	5.833	-0.210
0.767	-0.193	5.751	-0.211
0.416	-0.189	5.191	-0.205
0.610	-0.149	4.408	-0.187
0.483	-0.164	6.422	-0.201
0.871	-0.196	4.318	-0.195
0.401	-0.135	6.631	-0.195
0.588	-0.136	4.520	-0.191
0.789	-0.123	4.527	-0.182
1.006	-0.117	5.997	-0.177
1.095	-0.148	4.729	-0.187
0.789	-0.180	7.728	-0.197
0.424	-0.171	1.573	-0.197
0.528	-0.123	4.520	-0.189
0.834	-0.143	4.386	-0.203
0.722	-0.198	2.767	-0.200
0.737	-0.168	5.535	-0.207
0.849	-0.191	1.685	-0.214
0.841	-0.161	3.356	-0.216
0.468	-0.111	3.886	-0.219
0.550	-0.161	3.259	-0.221
0.409	-0.151	3.416	-0.223
0.565	-0.220	4.162	-0.224
0.744	-0.187	1.871	-0.226
0.916	-0.214	4.132	-0.238
0.610	-0.215	3.259	-0.251
0.730	-0.272	3.513	-0.278
0.938	-0.235	3.155	-0.290
0.342	-0.259	2.565	-0.298
0.730	-0.279	2.692	-0.312
0.274	-0.258	1.043	-0.312
0.528	-0.261	4.311	-0.317
0.618	-0.303	0.804	-0.328
0.767	-0.283	2.789	-0.326
0.595	-0.308	1.976	-0.332
0.938	-0.338	0.939	-0.332
1.118	-0.279	3.446	-0.336
0.491	-0.326	0.215	-0.335
0.759	-0.315	2.729	-0.335
0.633	-0.278	1.931	-0.334
0.595	-0.332	-0.546	-0.336
0.633	-0.275	1.976	-0.335
0.461	-0.325	-0.628	-0.328
0.528	-0.310	-0.307	-0.327
1.110	-0.279	-1.098	-0.328
0.938	-0.350	-0.971	-0.323
0.789	-0.292	-0.001	-0.322
0.528	-0.268	-0.539	-0.324
0.856	-0.315	-1.292	-0.324
0.924	-0.288	-1.546	-0.321
0.618	-0.262	-2.105	-0.316
0.304	-0.322	-2.583	-0.317
1.050	-0.274	-1.710	-0.306
0.625	-0.261	-2.374	-0.273
0.595	-0.223	-2.247	-0.266
0.946	-0.214	-3.866	-0.257
0.744	-0.238	-2.449	-0.257
0.894	-0.214	-3.530	-0.252
0.916	-0.229	-1.926	-0.242
0.744	-0.232	-3.956	-0.253
0.550	-0.207	-3.672	-0.245
0.767	-0.171	-1.852	-0.231
0.677	-0.245	-5.023	-0.246
0.774	-0.195	-3.187	-0.245
0.774	-0.195	-2.740	-0.251
0.483	-0.236	-5.097	-0.241
0.998	-0.197	-2.061	-0.242
0.767	-0.266	-4.896	-0.237
0.871	-0.231	-3.874	-0.238
1.013	-0.178	-2.993	-0.246
0.692	-0.170	-4.724	-0.248
0.491	-0.241	-3.732	-0.255
1.132	-0.238	-4.776	-0.257
0.476	-0.256	-4.112	-0.261
0.603	-0.225	-4.433	-0.263
0.595	-0.258	-4.090	-0.269
0.782	-0.211	-6.022	-0.266
0.759	-0.264	-5.015	-0.279
0.259	-0.267	-5.590	-0.267
0.610	-0.305	-5.694	-0.321
0.894	-0.306	-7.030	-0.302
0.468	-0.238	-4.068	-0.263
0.998	-0.398	-7.873	-0.403
0.797	-0.365	-5.918	-0.397
0.670	-0.363	-5.724	-0.422
0.550	-0.390	-7.552	-0.422
0.730	-0.456	-6.291	-0.435
0.685	-0.345	-7.194	-0.422
0.879	-0.414	-6.284	-0.454
0.871	-0.405	-5.813	-0.448
0.580	-0.427	-6.918	-0.462
0.573	-0.436	-4.359	-0.464
0.670	-0.423	-5.903	-0.467
0.812	-0.438	-6.589	-0.482
0.401	-0.480	-6.276	-0.487
0.938	-0.449	-5.411	-0.482
0.185	-0.438	-3.851	-0.479
0.558	-0.408	-4.582	-0.476
0.789	-0.411	-5.582	-0.466
0.886	-0.414	-4.366	-0.470
0.841	-0.437	-4.097	-0.465
0.931	-0.408	-4.665	-0.459
0.752	-0.441	-4.650	-0.458
0.222	-0.427	-4.396	-0.457
0.700	-0.422	-5.023	-0.453
0.961	-0.402	-4.762	-0.455
1.058	-0.428	-2.053	-0.452
0.633	-0.441	-6.410	-0.447
0.371	-0.377	-3.359	-0.425
0.431	-0.400	-4.411	-0.395
0.573	-0.368	-5.172	-0.383
0.603	-0.312	-1.956	-0.365
1.177	-0.288	-4.247	-0.360
0.327	-0.303	-2.717	-0.348
0.804	-0.301	-2.993	-0.351
0.610	-0.301	-4.097	-0.346
1.073	-0.291	-2.434	-0.347
0.909	-0.291	-3.038	-0.344
0.856	-0.298	-2.680	-0.342
0.961	-0.299	-2.135	-0.338
0.946	-0.347	-2.687	-0.340
1.073	-0.312	-4.291	-0.335
0.685	-0.300	-1.822	-0.336
0.573	-0.291	-2.762	-0.338
1.095	-0.259	-0.733	-0.341
0.573	-0.317	-1.568	-0.347
0.670	-0.306	-0.755	-0.347
1.371	-0.348	0.752	-0.355
0.961	-0.329	-0.069	-0.357
0.864	-0.357	0.081	-0.367
1.192	-0.354	-1.710	-0.368
1.476	-0.321	1.118	-0.368
1.073	-0.327	-0.203	-0.378
0.841	-0.342	1.871	-0.379
1.110	-0.354	0.983	-0.386
1.326	-0.355	0.730	-0.386
0.550	-0.359	2.446	-0.407
1.170	-0.384	0.058	-0.432
0.841	-0.373	3.856	-0.451
0.215	-0.403	2.028	-0.435
0.468	-0.402	0.782	-0.454
0.603	-0.425	2.185	-0.457
0.797	-0.432	2.394	-0.442
0.200	-0.412	1.677	-0.465
0.856	-0.435	1.953	-0.458
0.744	-0.450	2.774	-0.470
1.267	-0.454	2.356	-0.474
0.640	-0.452	3.505	-0.480
1.028	-0.450	2.185	-0.482
0.976	-0.482	3.863	-0.482
0.625	-0.395	3.304	-0.481
0.961	-0.443	2.117	-0.481
0.700	-0.450	4.162	-0.472
0.700	-0.424	3.475	-0.472
0.946	-0.415	3.871	-0.464
1.289	-0.426	3.289	-0.464
0.767	-0.420	4.356	-0.462
0.879	-0.421	1.662	-0.454
0.565	-0.424	4.393	-0.453
1.155	-0.431	4.736	-0.455
0.662	-0.382	3.319	-0.448
0.715	-0.406	6.922	-0.450
1.006	-0.407	2.908	-0.425
0.252	-0.354	5.967	-0.384
0.677	-0.319	5.094	-0.370
1.349	-0.282	4.326	-0.347
0.386	-0.375	6.475	-0.337
0.804	-0.259	5.363	-0.329
1.513	-0.276	5.012	-0.325
0.550	-0.312	6.281	-0.321
1.595	-0.261	6.124	-0.322
0.901	-0.278	4.885	-0.313
0.849	-0.317	6.273	-0.315
1.200	-0.263	4.841	-0.313
0.565	-0.247	5.206	-0.315
0.289	-0.329	3.520	-0.309
1.058	-0.289	6.564	-0.302
0.558	-0.288	6.102	-0.312
1.006	-0.252	4.960	-0.316
0.759	-0.274	3.736	-0.321
0.603	-0.298	2.737	-0.324
0.595	-0.256	5.609	-0.331
1.050	-0.332	2.237	-0.338
0.968	-0.328	4.281	-0.344
0.603	-0.335	3.647	-0.353
0.327	-0.315	2.647	-0.354
0.506	-0.316	4.512	-0.360
0.588	-0.300	3.132	-0.364
0.744	-0.329	4.348	-0.368
0.841	-0.327	3.214	-0.372
0.983	-0.327	2.200	-0.375
0.916	-0.310	3.923	-0.384
0.744	-0.377	3.005	-0.411
0.871	-0.409	3.289	-0.428
0.692	-0.400	3.714	-0.450
0.871	-0.386	2.207	-0.448
0.439	-0.436	2.655	-0.459
0.752	-0.456	2.640	-0.467
0.879	-0.421	2.408	-0.467
0.655	-0.483	2.371	-0.476
0.573	-0.486	1.946	-0.473
0.252	-0.474	1.506	-0.483
0.700	-0.464	2.528	-0.488
0.685	-0.474	1.565	-0.487
0.394	-0.444	1.871	-0.492
0.879	-0.455	1.759	-0.487
0.536	-0.415	1.871	-0.493
0.715	-0.462	-0.703	-0.496
1.065	-0.452	1.879	-0.483
0.797	-0.471	0.185	-0.480
0.871	-0.451	-2.538	-0.484
0.588	-0.462	0.193	-0.481
0.924	-0.455	-1.203	-0.475
0.879	-0.499	-0.009	-0.473
0.886	-0.401	0.207	-0.474
1.013	-0.419	-1.882	-0.466
0.625	-0.431	-0.233	-0.466
1.304	-0.473	-3.068	-0.461
1.170	-0.409	-2.568	-0.463
0.416	-0.413	-2.165	-0.439
1.013	-0.380	-2.247	-0.411
1.006	-0.328	-2.762	-0.399
1.229	-0.359	-3.590	-0.389
0.491	-0.276	-3.874	-0.376
0.759	-0.365	-1.344	-0.378
0.528	-0.338	-3.314	-0.361
0.364	-0.294	-3.963	-0.354
0.513	-0.335	-2.829	-0.371
0.334	-0.332	-2.792	-0.363
0.722	-0.307	-3.247	-0.374
0.685	-0.323	-4.918	-0.369
0.200	-0.356	-3.038	-0.369
0.439	-0.324	-4.344	-0.372
0.528	-0.316	-3.441	-0.365
1.043	-0.332	-3.411	-0.373
1.035	-0.331	-5.545	-0.369
0.707	-0.335	-2.016	-0.382
0.550	-0.382	-5.515	-0.392
0.222	-0.347	-4.627	-0.390
0.655	-0.342	-3.792	-0.398
0.752	-0.358	-6.097	-0.395
0.953	-0.351	-2.956	-0.406
0.521	-0.356	-6.142	-0.402
0.804	-0.374	-5.135	-0.417
0.804	-0.379	-4.896	-0.410
0.140	-0.393	-5.552	-0.425
0.804	-0.418	-5.791	-0.454
0.461	-0.466	-6.022	-0.484
0.356	-0.459	-6.507	-0.489
0.259	-0.472	-5.724	-0.497
0.431	-0.453	-6.537	-0.498
1.170	-0.477	-6.269	-0.488
0.573	-0.465	-5.851	-0.489
1.259	-0.486	-6.940	-0.512
0.767	-0.458	-6.642	-0.500
0.789	-0.462	-5.217	-0.511
0.222	-0.504	-6.201	-0.509
0.424	-0.469	-6.940	-0.501
0.625	-0.497	-5.239	-0.517
0.580	-0.450	-5.985	-0.511
0.685	-0.476	-8.350	-0.522
0.677	-0.485	-4.545	-0.514
0.730	-0.474	-5.567	-0.513
0.558	-0.474	-4.724	-0.512
0.289	-0.486	-4.112	-0.509
0.767	-0.442	-6.612	-0.513
0.625	-0.483	-3.717	-0.495
0.909	-0.444	-5.060	-0.494
0.610	-0.470	-3.553	-0.497
1.177	-0.432	-4.500	-0.496
0.715	-0.481	-4.463	-0.490
0.886	-0.481	-4.679	-0.484
0.730	-0.463	-3.195	-0.485
0.700	-0.448	-4.642	-0.477
1.013	-0.439	-4.254	-0.472
0.289	-0.422	-3.553	-0.453
0.856	-0.414	-4.970	-0.421
0.528	-0.350	-3.821	-0.404
0.685	-0.338	-3.381	-0.395
0.744	-0.369	-3.307	-0.389
0.737	-0.353	-4.635	-0.381
0.991	-0.334	-2.090	-0.375
0.625	-0.338	-4.441	-0.379
0.565	-0.317	-2.344	-0.370
0.610	-0.310	-2.598	-0.369
-0.039	-0.338	-3.314	-0.364
0.446	-0.324	-1.471	-0.371
0.909	-0.365	-4.896	-0.367
0.282	-0.332	-2.956	-0.362
0.647	-0.350	-1.367	-0.358
-0.099	-0.369	-2.658	-0.366
0.536	-0.329	-1.904	-0.363
0.237	-0.320	-0.762	-0.374
0.752	-0.318	-0.389	-0.380
0.715	-0.348	0.521	-0.383
0.677	-0.361	-0.464	-0.382
0.789	-0.348	-1.426	-0.384
0.879	-0.361	0.193	-0.391
0.924	-0.386	-0.710	-0.388
0.797	-0.347	1.222	-0.398
0.946	-0.398	0.991	-0.404
0.356	-0.401	1.051	-0.401
1.043	-0.347	1.670	-0.414
1.021	-0.360	1.110	-0.443
0.543	-0.439	2.483	-0.455
0.901	-0.453	2.908	-0.470
0.692	-0.464	2.371	-0.468
0.722	-0.403	1.521	-0.475
0.677	-0.464	1.543	-0.491
0.677	-0.437	3.043	-0.433
0.468	-0.373	1.909	-0.451
0.879	-0.413	3.028	-0.477
0.610	-0.422	1.923	-0.482
0.998	-0.478	3.102	-0.489
0.752	-0.451	2.849	-0.484
0.662	-0.465	1.722	-0.489
0.961	-0.481	3.572	-0.493
0.461	-0.490	1.812	-0.494
1.155	-0.415	3.408	-0.490
0.774	-0.468	4.609	-0.489
0.901	-0.491	3.304	-0.482
0.752	-0.429	3.438	-0.470
1.334	-0.398	4.505	-0.465
0.812	-0.447	2.192	-0.464
0.558	-0.421	3.886	-0.467
1.088	-0.445	4.594	-0.462
1.035	-0.435	4.162	-0.459
0.976	-0.413	4.423	-0.461
0.595	-0.432	5.124	-0.453
0.655	-0.353	4.945	-0.418
0.528	-0.363	4.221	-0.389
0.700	-0.343	6.176	-0.367
0.580	-0.339	4.930	-0.355
0.700	-0.311	6.161	-0.344
0.662	-0.350	6.579	-0.346
0.662	-0.332	3.274	-0.329
0.797	-0.260	7.101	-0.328
0.976	-0.352	4.423	-0.329
0.573	-0.259	5.318	-0.314
0.737	-0.283	6.109	-0.325
0.647	-0.290	4.580	-0.312
0.961	-0.258	4.639	-0.318
0.655	-0.287	5.027	-0.313
0.162	-0.339	6.281	-0.320
0.498	-0.306	6.415	-0.320
1.326	-0.252	3.319	-0.323
1.185	-0.252	3.923	-0.332
0.319	-0.323	4.333	-0.334
0.521	-0.338	3.341	-0.339
0.841	-0.263	4.736	-0.354
0.401	-0.305	2.483	-0.350
-0.084	-0.359	2.326	-0.354
0.871	-0.363	5.176	-0.361
0.871	-0.359	2.550	-0.365
0.819	-0.325	4.057	-0.369
0.468	-0.335	3.177	-0.374
0.453	-0.385	3.960	-0.376
0.655	-0.367	2.356	-0.382
1.058	-0.338	3.177	-0.394
0.513	-0.439	4.774	-0.428
0.148	-0.442	1.356	-0.435
0.968	-0.410	3.848	-0.447
0.730	-0.432	1.603	-0.462
0.513	-0.444	3.050	-0.462
0.938	-0.435	2.811	-0.470
1.110	-0.455	2.259	-0.470
0.774	-0.441	3.028	-0.475
0.304	-0.491	1.148	-0.484
1.103	-0.441	1.632	-0.490
0.685	-0.474	2.677	-0.492
0.834	-0.388	2.020	-0.488
0.737	-0.473	2.103	-0.497
0.968	-0.469	0.916	-0.498
0.468	-0.449	1.036	-0.491
0.968	-0.421	1.841	-0.495
0.110	-0.450	0.797	-0.487
0.595	-0.436	-1.270	-0.479
0.662	-0.485	-0.486	-0.488
1.028	-0.458	-0.509	-0.478
0.685	-0.453	-0.859	-0.475
0.394	-0.432	-0.539	-0.476
0.521	-0.475	0.155	-0.472
0.498	-0.474	-2.538	-0.466
0.968	-0.403	-1.218	-0.472
0.461	-0.417	-2.128	-0.462
0.983	-0.404	-3.799	-0.454
0.431	-0.376	0.760	-0.439
0.946	-0.393	-5.090	-0.410
0.662	-0.399	-2.381	-0.392
0.379	-0.335	-2.717	-0.397
0.610	-0.347	-4.187	-0.375
0.640	-0.361	-1.591	-0.377
0.468	-0.359	-3.598	-0.379
0.976	-0.344	-3.896	-0.356
0.976	-0.292	-2.561	-0.373
0.744	-0.294	-3.851	-0.370
1.065	-0.379	-3.165	-0.380
0.603	-0.327	-4.530	-0.374
0.744	-0.329	-4.321	-0.369
0.722	-0.312	-3.396	-0.368
0.491	-0.337	-4.262	-0.376
0.797	-0.341	-4.015	-0.375
0.633	-0.341	-4.180	-0.382
0.737	-0.313	-4.560	-0.383
0.909	-0.385	-3.613	-0.396
0.961	-0.382	-4.523	-0.401
0.342	-0.371	-4.545	-0.401
0.565	-0.359	-4.187	-0.406
0.677	-0.377	-4.262	-0.406
0.274	-0.360	-4.993	-0.408
0.677	-0.326	-7.037	-0.411
0.700	-0.444	-3.881	-0.415
1.035	-0.427	-7.104	-0.437
0.804	-0.412	-5.515	-0.472
0.528	-0.443	-4.672	-0.480
0.804	-0.488	-7.522	-0.484
0.662	-0.482	-5.470	-0.505
0.647	-0.456	-7.843	-0.505
0.453	-0.465	-6.298	-0.503
1.118	-0.491	-6.664	-0.482
0.550	-0.442	-5.851	-0.498
0.647	-0.433	-6.836	-0.497
0.782	-0.488	-5.746	-0.506
0.804	-0.462	-6.433	-0.515
0.476	-0.488	-5.343	-0.501
0.759	-0.488	-5.038	-0.524
0.633	-0.477	-7.440	-0.519
0.894	-0.496	-7.045	-0.524
0.386	-0.466	-6.015	-0.515
0.953	-0.463	-3.918	-0.511
0.670	-0.445	-5.896	-0.506
0.312	-0.418	-3.918	-0.507
1.192	-0.445	-6.075	-0.502
0.319	-0.468	-4.478	-0.497
0.118	-0.456	-3.680	-0.493
0.304	-0.447	-5.679	-0.493
0.730	-0.438	-3.232	-0.485
0.834	-0.477	-5.948	-0.490
0.334	-0.466	-3.157	-0.486
0.722	-0.430	-4.030	-0.482
0.558	-0.423	-5.769	-0.481
0.610	-0.414	-3.195	-0.471
0.439	-0.398	-4.806	-0.439
0.304	-0.374	-4.672	-0.417
0.222	-0.359	-3.172	-0.396
-0.069	-0.344	-3.292	-0.395
0.707	-0.356	-3.881	-0.381
0.722	-0.338	-2.837	-0.380
0.185	-0.335	-4.030	-0.380
1.028	-0.338	-2.404	-0.369
0.304	-0.343	-3.351	-0.376
0.170	-0.382	-2.672	-0.371
0.319	-0.344	-2.381	-0.368
0.916	-0.345	-3.329	-0.366
0.625	-0.356	-2.367	-0.363
0.356	-0.350	-2.695	-0.370
0.476	-0.340	-1.188	-0.357
0.834	-0.345	-2.090	-0.365
0.804	-0.304	-2.016	-0.373
0.550	-0.373	0.110	-0.368
0.476	-0.375	-1.180	-0.385
0.938	-0.308	1.856	-0.384
0.476	-0.387	-2.434	-0.385
1.215	-0.346	0.125	-0.394
-0.211	-0.367	0.543	-0.395
1.132	-0.306	-1.464	-0.397
0.177	-0.434	1.826	-0.401
0.506	-0.338	0.319	-0.405
0.550	-0.362	0.901	-0.404
0.909	-0.344	2.535	-0.422
0.610	-0.365	0.603	-0.444
0.468	-0.483	2.886	-0.451
0.394	-0.428	4.400	-0.454
0.148	-0.444	0.752	-0.476
0.625	-0.400	2.438	-0.464
0.647	-0.455	3.102	-0.480
0.953	-0.438	1.759	-0.481
0.976	-0.449	2.655	-0.466
0.625	-0.457	2.878	-0.485
0.200	-0.425	2.319	-0.486
0.521	-0.431	2.282	-0.497
0.685	-0.422	4.408	-0.488
0.797	-0.438	1.826	-0.494
0.207	-0.479	3.557	-0.499
-0.211	-0.455	3.587	-0.490
0.259	-0.452	1.573	-0.492
0.730	-0.463	5.945	-0.485
0.468	-0.411	2.573	-0.477
0.841	-0.397	3.460	-0.477
0.416	-0.432	4.177	-0.469
0.304	-0.480	2.110	-0.469
0.521	-0.474	4.453	-0.466
0.252	-0.489	2.901	-0.463
0.722	-0.394	3.953	-0.463
1.095	-0.409	4.497	-0.454
0.461	-0.397	4.005	-0.445
0.230	-0.353	5.147	-0.408
0.580	-0.320	4.751	-0.378
0.267	-0.347	4.833	-0.359
0.550	-0.330	6.378	-0.360
0.461	-0.329	5.408	-0.339
0.215	-0.315	5.408	-0.331
0.692	-0.331	5.355	-0.338
0.700	-0.247	5.020	-0.291
0.521	-0.297	6.542	-0.310
0.595	-0.261	4.803	-0.317
0.409	-0.271	6.042	-0.313
1.147	-0.285	3.289	-0.318
0.416	-0.274	5.333	-0.311
-0.061	-0.290	6.117	-0.319
0.424	-0.240	5.132	-0.320
0.409	-0.290	7.519	-0.316
0.431	-0.314	0.551	-0.320
0.588	-0.264	5.012	-0.328
0.513	-0.266	4.848	-0.335
0.334	-0.247	2.699	-0.342
0.610	-0.321	5.870	-0.345
0.550	-0.325	0.312	-0.354
0.968	-0.291	3.938	-0.357
0.394	-0.346	3.841	-0.361
1.058	-0.326	3.252	-0.362
0.409	-0.323	3.654	-0.366
0.170	-0.341	3.498	-0.378
0.267	-0.344	2.438	-0.377
0.558	-0.382	3.916	-0.379
0.946	-0.368	3.654	-0.398
0.409	-0.390	2.968	-0.432
0.319	-0.385	2.632	-0.445
0.110	-0.441	2.326	-0.451
0.662	-0.433	3.035	-0.462
0.483	-0.443	1.334	-0.468
0.565	-0.421	3.408	-0.474
0.379	-0.459	0.506	-0.480
0.752	-0.438	2.640	-0.475
0.759	-0.459	2.535	-0.486
0.513	-0.455	0.416	-0.485
0.819	-0.430	3.595	-0.489
0.565	-0.450	0.372	-0.499
1.073	-0.512	2.655	-0.490
0.453	-0.449	1.834	-0.493
0.371	-0.456	-0.725	-0.498
0.245	-0.471	2.729	-0.486
0.409	-0.462	-1.016	-0.496
0.506	-0.454	-0.845	-0.482
0.715	-0.439	-0.248	-0.480
0.700	-0.412	-1.404	-0.475
0.692	-0.400	0.663	-0.467
0.349	-0.417	-0.703	-0.469
0.707	-0.459	-1.628	-0.466
0.700	-0.423	-1.195	-0.468
0.550	-0.401	-2.404	-0.461
0.819	-0.431	-1.770	-0.461
0.841	-0.394	-2.359	-0.446
1.013	-0.394	-1.635	-0.418
0.476	-0.371	-3.113	-0.400
1.006	-0.375	-5.000	-0.387
0.819	-0.330	-2.217	-0.383
0.506	-0.322	-3.232	-0.380
0.304	-0.336	-1.456	-0.367
0.834	-0.354	-3.180	-0.378
0.879	-0.316	-4.523	-0.367
0.886	-0.291	-1.606	-0.368
0.536	-0.306	-4.762	-0.370
0.976	-0.284	-2.844	-0.370
0.513	-0.308	-3.157	-0.378
0.543	-0.382	-5.455	-0.377
-0.114	-0.334	-1.964	-0.371
0.715	-0.358	-5.090	-0.371
0.924	-0.301	-4.150	-0.368
0.752	-0.305	-2.911	-0.383
1.282	-0.352	-5.336	-0.386
-0.009	-0.368	-3.717	-0.393
0.140	-0.379	-4.844	-0.398
0.550	-0.354	-4.224	-0.403
0.446	-0.361	-4.299	-0.402
0.259	-0.376	-5.038	-0.410
0.453	-0.344	-4.821	-0.410
0.439	-0.356	-5.403	-0.414
0.536	-0.409	-6.067	-0.416
0.700	-0.424	-5.276	-0.448
0.125	-0.472	-7.000	-0.475
0.789	-0.477	-4.948	-0.497
0.274	-0.465	-7.418	-0.498
0.588	-0.474	-5.552	-0.502
0.730	-0.462	-5.672	-0.472
0.252	-0.433	-7.738	-0.479
0.558	-0.470	-4.970	-0.488
0.453	-0.460	-7.679	-0.484
0.513	-0.497	-6.604	-0.509
0.327	-0.462	-6.037	-0.501
0.148	-0.470	-6.328	-0.496
0.468	-0.437	-4.866	-0.508
0.618	-0.450	-6.366	-0.515
0.028	-0.465	-7.089	-0.522
0.342	-0.450	-6.440	-0.514
0.506	-0.512	-4.829	-0.514
0.304	-0.485	-3.866	-0.513
0.722	-0.484	-4.754	-0.502
0.625	-0.496	-6.373	-0.482
1.162	-0.474	-3.478	-0.491
0.774	-0.443	-4.709	-0.475
0.871	-0.453	-4.142	-0.463
0.797	-0.448	-3.963	-0.480
0.588	-0.406	-5.396	-0.480
0.237	-0.442	-3.501	-0.476
0.894	-0.466	-4.642	-0.472
0.879	-0.449	-3.225	-0.476
1.192	-0.463	-6.306	-0.471
0.416	-0.371	-2.896	-0.460
0.491	-0.390	-4.418	-0.420
0.543	-0.384	-5.403	-0.409
-0.129	-0.362	-1.471	-0.386
0.416	-0.312	-5.493	-0.380
0.498	-0.355	-2.210	-0.377
0.722	-0.340	-3.501	-0.373
0.409	-0.342	-4.314	-0.374
0.424	-0.349	-2.120	-0.370
0.625	-0.319	-3.493	-0.365
0.334	-0.318	-2.575	-0.366
0.565	-0.322	-2.083	-0.364
0.536	-0.347	-4.008	-0.361
0.498	-0.323	-3.381	-0.361
0.901	-0.312	-1.762	-0.360
0.640	-0.294	-2.889	-0.360
0.700	-0.313	-1.061	-0.360
0.334	-0.362	-1.180	-0.376
0.528	-0.325	-0.942	-0.376
0.461	-0.338	1.043	-0.384
0.498	-0.353	-0.225	-0.386
0.946	-0.338	-0.337	-0.382
0.625	-0.345	-1.374	-0.391
0.550	-0.350	0.812	-0.386
0.528	-0.363	-1.307	-0.396
0.461	-0.383	2.274	-0.406
0.483	-0.349	2.065	-0.403
0.767	-0.382	0.170	-0.406
1.267	-0.399	3.632	-0.424
1.103	-0.438	-0.427	-0.450
0.491	-0.399	4.326	-0.464
0.968	-0.459	2.326	-0.468
1.013	-0.440	0.857	-0.475
0.633	-0.442	2.043	-0.469
0.767	-0.401	2.886	-0.459
0.461	-0.430	2.319	-0.480
0.864	-0.443	2.035	-0.463
0.737	-0.414	2.662	-0.471
0.342	-0.454	3.259	-0.488
0.342	-0.491	2.386	-0.483
0.640	-0.471	1.841	-0.483
0.819	-0.423	3.654	-0.486
0.938	-0.480	1.804	-0.490
0.073	-0.447	4.207	-0.485
0.633	-0.439	3.968	-0.481
1.028	-0.453	2.856	-0.478
1.006	-0.458	4.192	-0.474
1.192	-0.467	2.655	-0.472
0.744	-0.447	4.945	-0.468
1.274	-0.457	1.759	-0.464
0.573	-0.413	4.311	-0.463
0.528	-0.444	4.147	-0.458
0.707	-0.415	3.557	-0.454
0.849	-0.405	6.184	-0.451
0.662	-0.432	3.207	-0.429
0.647	-0.335	6.415	-0.397
0.707	-0.365	5.027	-0.374
0.938	-0.308	3.930	-0.353
0.513	-0.344	6.982	-0.353
0.774	-0.232	4.691	-0.339
0.245	-0.273	5.826	-0.328
0.521	-0.293	5.967	-0.333
0.439	-0.303	5.154	-0.321
0.588	-0.312	5.050	-0.319
0.364	-0.241	5.624	-0.324
0.603	-0.264	5.617	-0.316
0.916	-0.250	5.348	-0.321
0.513	-0.261	4.296	-0.314
0.789	-0.254	5.438	-0.315
0.506	-0.286	5.855	-0.323
0.812	-0.270	4.393	-0.324
0.401	-0.342	3.542	-0.325
0.356	-0.288	3.625	-0.331
0.476	-0.279	5.482	-0.335
0.700	-0.304	2.677	-0.345
1.125	-0.294	5.908	-0.350
-0.032	-0.334	2.744	-0.357
1.065	-0.325	1.841	-0.357
0.841	-0.322	7.750	-0.365
0.707	-0.313	0.357	-0.369
0.938	-0.279	4.348	-0.377
1.080	-0.337	3.744	-0.376
0.685	-0.379	1.856	-0.378
0.625	-0.357	4.445	-0.386
0.506	-0.381	2.684	-0.411
1.035	-0.365	4.110	-0.430
0.543	-0.396	3.028	-0.449
0.797	-0.451	1.909	-0.452
0.655	-0.415	2.602	-0.459
0.289	-0.456	1.961	-0.472
0.685	-0.399	1.804	-0.451
0.618	-0.404	2.565	-0.472
0.782	-0.440	0.909	-0.468
0.864	-0.443	2.341	-0.469
0.879	-0.477	1.424	-0.485
0.819	-0.428	1.864	-0.484
0.797	-0.447	2.207	-0.498
1.043	-0.442	1.185	-0.485
0.827	-0.450	2.394	-0.490
0.804	-0.457	-0.703	-0.490
0.401	-0.441	1.603	-0.481
0.774	-0.437	-0.501	-0.485
0.655	-0.419	-2.501	-0.477
0.812	-0.465	1.080	-0.474
0.782	-0.427	-2.225	-0.476
0.789	-0.417	1.103	-0.473
0.580	-0.411	-0.628	-0.467
0.909	-0.431	-2.948	-0.467
0.431	-0.402	0.618	-0.465
0.610	-0.406	-3.732	-0.463
0.804	-0.456	-2.687	-0.456
0.513	-0.403	-1.001	-0.440
0.491	-0.387	-3.642	-0.405
0.580	-0.337	-3.120	-0.399
0.707	-0.381	-3.187	-0.387
0.685	-0.312	-3.090	-0.364
0.797	-0.344	-1.658	-0.382
0.625	-0.314	-2.769	-0.356
0.782	-0.338	-4.478	-0.351
0.789	-0.326	-2.053	-0.364
0.752	-0.359	-3.538	-0.364
1.162	-0.321	-3.463	-0.370
0.513	-0.344	-4.911	-0.372
0.692	-0.303	-2.919	-0.371
0.364	-0.311	-4.262	-0.367
0.476	-0.329	-2.874	-0.365
0.513	-0.309	-3.710	-0.371
0.774	-0.309	-5.687	-0.373
0.856	-0.318	-1.203	-0.377
0.804	-0.328	-6.940	-0.388
0.603	-0.368	-2.822	-0.392
0.647	-0.378	-3.956	-0.397
0.737	-0.362	-6.261	-0.401
0.498	-0.349	-2.090	-0.403
0.752	-0.379	-7.045	-0.406
0.543	-0.356	-4.605	-0.408
0.476	-0.363	-4.456	-0.412
1.028	-0.382	-6.806	-0.428
0.953	-0.411	-5.075	-0.452
0.767	-0.426	-6.231	-0.479
0.886	-0.438	-6.030	-0.491
1.095	-0.435	-6.007	-0.500
0.371	-0.500	-8.350	-0.502
0.483	-0.462	-5.112	-0.503
0.543	-0.468	-6.985	-0.500
0.140	-0.477	-6.619	-0.503
0.446	-0.402	-5.739	-0.479
0.371	-0.485	-6.530	-0.490
0.028	-0.480	-4.471	-0.505
0.528	-0.487	-6.821	-0.508
0.446	-0.503	-5.008	-0.517
0.603	-0.484	-6.530	-0.519
0.424	-0.461	-8.164	-0.505
0.506	-0.501	-4.068	-0.515
0.573	-0.447	-5.843	-0.507
0.730	-0.470	-4.120	-0.506
0.707	-0.470	-4.456	-0.490
0.573	-0.488	-7.216	-0.491
0.819	-0.468	-3.142	-0.489
0.603	-0.432	-5.530	-0.490
0.513	-0.478	-3.523	-0.489
0.685	-0.447	-4.985	-0.491
0.103	-0.481	-4.665	-0.482
0.603	-0.430	-4.180	-0.478
0.812	-0.412	-3.381	-0.481
0.715	-0.435	-4.985	-0.476
0.864	-0.447	-3.516	-0.471
0.849	-0.458	-4.359	-0.453
0.207	-0.326	-4.060	-0.410
0.461	-0.391	-3.695	-0.404
0.439	-0.396	-3.687	-0.403
0.080	-0.363	-3.613	-0.380
0.655	-0.316	-3.717	-0.381
0.916	-0.297	-2.680	-0.370
0.177	-0.311	-3.963	-0.369
0.274	-0.384	-1.949	-0.372
0.774	-0.371	-2.501	-0.370
0.789	-0.321	-4.015	-0.363
1.043	-0.227	-1.076	-0.364
0.536	-0.319	-5.224	-0.364
0.744	-0.304	-2.031	-0.364
0.424	-0.324	-1.225	-0.356
0.819	-0.335	-3.918	-0.363
0.782	-0.305	-0.255	-0.367
0.625	-0.330	-2.105	-0.376
0.737	-0.335	0.125	-0.375
0.677	-0.342	0.394	-0.375
0.297	-0.348	-0.322	-0.382
0.692	-0.344	-0.979	-0.388
0.677	-0.331	0.543	-0.389
0.744	-0.368	-0.352	-0.394
0.618	-0.400	0.692	-0.398
0.722	-0.398	1.095	-0.402
1.244	-0.373	1.274	-0.405
1.147	-0.392	2.028	-0.414
0.953	-0.435	1.036	-0.437
0.536	-0.428	2.901	-0.459
0.752	-0.415	1.856	-0.471
0.924	-0.485	2.617	-0.476
0.722	-0.458	-0.173	-0.480
0.827	-0.453	2.871	-0.485
0.655	-0.444	3.005	-0.462
0.976	-0.431	-0.054	-0.471
0.267	-0.450	4.885	-0.481
0.670	-0.461	0.834	-0.478
0.685	-0.458	2.968	-0.489
1.058	-0.432	3.296	-0.486
0.782	-0.447	1.715	-0.492
0.521	-0.464	4.497	-0.491
0.670	-0.477	2.252	-0.493
0.230	-0.446	3.125	-0.485
0.431	-0.439	3.983	-0.486
0.513	-0.421	2.834	-0.479
0.252	-0.456	4.087	-0.474
0.812	-0.471	3.595	-0.468
0.342	-0.406	2.953	-0.472
0.797	-0.462	3.983	-0.464
0.259	-0.430	3.617	-0.460
0.476	-0.418	4.885	-0.457
0.804	-0.442	4.221	-0.457
0.924	-0.423	3.736	-0.452
0.595	-0.352	5.587	-0.418
0.364	-0.341	4.274	-0.389
0.349	-0.323	5.273	-0.364
0.327	-0.297	4.841	-0.353
0.125	-0.272	6.788	-0.338
0.521	-0.317	5.960	-0.346
0.536	-0.256	3.848	-0.337
0.401	-0.318	7.012	-0.317
0.401	-0.293	4.013	-0.330
0.521	-0.259	6.713	-0.320
0.558	-0.302	6.012	-0.327
0.730	-0.242	2.804	-0.315
0.700	-0.306	5.691	-0.318
0.550	-0.291	4.124	-0.317
0.051	-0.277	5.079	-0.320
1.006	-0.272	6.878	-0.322
0.289	-0.290	3.274	-0.333
0.677	-0.263	4.744	-0.328
0.909	-0.270	4.057	-0.341
0.774	-0.344	3.639	-0.342
0.603	-0.309	4.505	-0.353
0.976	-0.354	2.528	-0.352
0.289	-0.294	3.542	-0.361
0.655	-0.309	3.169	-0.360
0.983	-0.296	3.945	-0.366
0.976	-0.311	3.983	-0.374
0.312	-0.309	2.826	-0.371
0.461	-0.313	4.408	-0.379
0.767	-0.349	2.289	-0.378
0.856	-0.360	3.460	-0.394
0.633	-0.360	4.132	-0.425
0.334	-0.424	1.647	-0.437
0.282	-0.421	4.796	-0.448
0.386	-0.447	0.916	-0.458
0.349	-0.386	2.625	-0.456
0.759	-0.482	3.252	-0.473
0.528	-0.433	0.819	-0.473
0.834	-0.420	3.431	-0.476
0.312	-0.503	0.819	-0.482
0.633	-0.452	1.618	-0.484
0.909	-0.457	3.102	-0.489
0.565	-0.447	1.148	-0.491
-0.009	-0.473	2.550	-0.491
0.655	-0.477	1.006	-0.498
0.610	-0.432	0.774	-0.487
0.662	-0.465	1.267	-0.490
0.371	-0.447	-0.046	-0.482
0.424	-0.483	-0.509	-0.482
0.938	-0.441	-0.181	-0.474
0.483	-0.437	-0.830	-0.476
0.849	-0.437	0.073	-0.475
0.625	-0.423	-1.098	-0.472
0.498	-0.453	0.334	-0.468
0.476	-0.406	-2.538	-0.467
0.834	-0.429	-1.329	-0.466
0.730	-0.444	-1.919	-0.462
0.610	-0.407	-3.889	-0.452
0.752	-0.334	0.439	-0.431
0.491	-0.376	-4.918	-0.409
1.050	-0.362	-2.710	-0.386
0.789	-0.383	-2.978	-0.399
0.371	-0.339	-3.963	-0.370
0.595	-0.350	-1.173	-0.374
0.774	-0.373	-4.620	-0.376
0.595	-0.329	-3.299	-0.363
1.267	-0.355	-1.986	-0.379
0.834	-0.335	-3.948	-0.377
0.946	-0.356	-3.232	-0.374
0.670	-0.375	-3.493	-0.372
0.804	-0.332	-4.120	-0.373
0.670	-0.347	-3.254	-0.375
0.707	-0.306	-4.127	-0.371
0.431	-0.354	-3.493	-0.375
0.677	-0.351	-4.523	-0.377
0.722	-0.363	-3.486	-0.380
0.879	-0.342	-3.702	-0.392
1.185	-0.358	-5.597	-0.393
0.580	-0.391	-3.381	-0.403
0.782	-0.385	-5.097	-0.407
0.886	-0.391	-4.157	-0.403
0.834	-0.388	-4.814	-0.410
0.819	-0.365	-7.059	-0.413
0.804	-0.381	-3.254	-0.415
0.774	-0.420	-7.768	-0.441
0.192	-0.382	-5.060	-0.471
0.998	-0.431	-5.373	-0.482
0.491	-0.426	-7.067	-0.499
0.506	-0.472	-6.052	-0.493
1.237	-0.418	-6.858	-0.465
0.938	-0.497	-6.172	-0.496
0.595	-0.462	-5.403	-0.472
1.088	-0.429	-7.723	-0.485
0.491	-0.497	-6.127	-0.499
0.491	-0.448	-6.336	-0.492
0.424	-0.457	-5.903	-0.498
0.849	-0.518	-4.709	-0.518
1.118	-0.475	-6.515	-0.506
0.603	-0.477	-5.903	-0.515
1.073	-0.533	-6.500	-0.515
0.730	-0.508	-5.179	-0.520
0.521	-0.498	-4.911	-0.518
0.909	-0.494	-4.829	-0.507
1.334	-0.471	-4.538	-0.499
0.976	-0.473	-6.597	-0.496
1.132	-0.420	-3.366	-0.497
0.744	-0.425	-3.702	-0.486
0.916	-0.452	-5.254	-0.489
0.550	-0.536	-2.650	-0.486
0.759	-0.455	-6.530	-0.485
0.976	-0.463	-3.739	-0.483
0.737	-0.485	-3.680	-0.477
0.550	-0.437	-5.955	-0.477
0.200	-0.418	-2.478	-0.464
0.282	-0.423	-5.261	-0.438
0.916	-0.350	-3.710	-0.408
0.662	-0.362	-3.128	-0.396
0.864	-0.336	-3.598	-0.398
-0.017	-0.396	-3.411	-0.384
0.909	-0.313	-3.351	-0.376
0.319	-0.348	-4.232	-0.374
0.983	-0.303	-2.516	-0.367
0.976	-0.340	-2.367	-0.377
1.259	-0.381	-2.740	-0.366
1.088	-0.328	-2.583	-0.367
0.588	-0.360	-2.426	-0.362
0.916	-0.309	-3.575	-0.357
0.461	-0.356	-2.396	-0.363
0.774	-0.320	-1.643	-0.358
0.349	-0.344	-2.568	-0.359
0.580	-0.310	-0.777	-0.372
0.804	-0.341	-0.830	-0.368
0.483	-0.332	-0.539	-0.383
1.215	-0.339	1.767	-0.378
0.864	-0.343	-2.210	-0.382
0.625	-0.362	0.036	-0.393
0.677	-0.315	0.685	-0.388
0.371	-0.375	-0.897	-0.401
0.536	-0.322	2.491	-0.398
0.640	-0.368	-0.188	-0.406
0.521	-0.368	1.774	-0.409
0.177	-0.379	3.237	-0.425
1.118	-0.424	0.125	-0.454
0.722	-0.409	4.311	-0.465
0.976	-0.362	2.968	-0.462
0.558	-0.410	1.274	-0.482
0.737	-0.431	3.468	-0.476
0.827	-0.397	1.282	-0.486
0.879	-0.432	3.819	-0.487
0.603	-0.378	2.289	-0.484
1.073	-0.469	1.700	-0.493
0.871	-0.412	3.132	-0.497
0.662	-0.437	2.170	-0.496
1.431	-0.424	3.095	-0.491
0.886	-0.405	2.498	-0.494
1.177	-0.421	3.058	-0.498
0.864	-0.451	4.110	-0.490
1.118	-0.444	1.558	-0.485
1.006	-0.438	5.393	-0.480
0.521	-0.420	1.289	-0.469
0.461	-0.455	5.587	-0.472
0.573	-0.409	3.766	-0.466
0.312	-0.474	1.625	-0.471
0.259	-0.459	5.288	-0.465
0.618	-0.418	3.916	-0.467
0.707	-0.408	4.080	-0.459
0.827	-0.415	4.871	-0.460
0.670	-0.398	3.930	-0.441
0.453	-0.382	5.512	-0.406
0.625	-0.370	4.677	-0.382
0.401	-0.344	4.274	-0.367
0.886	-0.337	6.370	-0.355
0.655	-0.304	5.438	-0.346
0.603	-0.308	4.691	-0.337
1.140	-0.290	5.147	-0.336
0.931	-0.279	6.020	-0.316
0.476	-0.254	5.960	-0.329
0.491	-0.259	4.706	-0.303
0.192	-0.253	6.497	-0.286
0.916	-0.273	4.080	-0.307
0.461	-0.278	4.177	-0.302
0.633	-0.254	6.415	-0.316
0.804	-0.286	4.960	-0.318
0.282	-0.279	7.146	-0.322
0.692	-0.270	1.446	-0.320
1.035	-0.274	5.430	-0.330
1.006	-0.291	3.699	-0.331
0.856	-0.240	3.386	-0.342
1.132	-0.276	5.758	-0.353
0.461	-0.293	1.468	-0.354
0.938	-0.270	3.259	-0.351
1.035	-0.291	4.930	-0.360
1.103	-0.343	3.043	-0.358
1.043	-0.325	4.050	-0.372
0.700	-0.347	2.893	-0.375
0.730	-0.347	2.834	-0.375
0.886	-0.295	5.273	-0.379
0.439	-0.368	2.953	-0.403
1.058	-0.363	2.908	-0.433
0.782	-0.391	3.483	-0.444
0.513	-0.418	1.879	-0.452
0.536	-0.398	2.550	-0.460
0.797	-0.441	2.185	-0.462
0.319	-0.491	3.311	-0.473
0.797	-0.406	1.685	-0.478
0.744	-0.440	2.244	-0.474
0.998	-0.458	2.252	-0.478
0.730	-0.456	-0.136	-0.485
0.662	-0.446	3.483	-0.475
0.595	-0.429	0.446	-0.480
0.662	-0.492	2.192	-0.484
0.879	-0.472	1.394	-0.493
0.021	-0.438	-1.292	-0.487
0.289	-0.491	3.408	-0.482
0.976	-0.438	-1.255	-0.482
0.700	-0.460	-0.710	-0.477
0.864	-0.481	0.021	-0.479
0.953	-0.418	-1.285	-0.478
0.416	-0.435	0.498	-0.470
1.297	-0.391	-0.688	-0.471
0.938	-0.399	-1.747	-0.465
0.886	-0.468	-1.740	-0.466
0.543	-0.457	-1.971	-0.459
0.498	-0.388	-2.277	-0.459
0.886	-0.397	-2.508	-0.440
1.147	-0.366	-2.590	-0.412
0.371	-0.316	-2.262	-0.401
-0.181	-0.386	-4.590	-0.387
0.983	-0.370	-1.762	-0.383
1.028	-0.312	-3.665	-0.379
0.901	-0.294	-1.576	-0.366
1.118	-0.357	-3.292	-0.377
0.573	-0.328	-4.963	-0.364
0.468	-0.314	-0.554	-0.375
0.394	-0.282	-5.045	-0.375
0.662	-0.294	-2.963	-0.368
0.871	-0.343	-4.306	-0.372
0.707	-0.318	-4.284	-0.366
0.916	-0.328	-1.964	-0.373
1.050	-0.315	-5.127	-0.364
0.595	-0.352	-3.829	-0.375
0.804	-0.366	-3.724	-0.377
1.274	-0.329	-5.523	-0.381
0.513	-0.371	-3.381	-0.389
0.573	-0.332	-5.493	-0.399
0.215	-0.412	-4.866	-0.401
0.595	-0.379	-3.359	-0.405
0.401	-0.370	-5.321	-0.402
0.513	-0.359	-5.530	-0.409
0.222	-0.376	-4.732	-0.410
0.394	-0.345	-5.649	-0.424
0.700	-0.424	-5.276	-0.450
0.789	-0.458	-6.686	-0.473
0.289	-0.465	-4.411	-0.491
0.379	-0.459	-6.992	-0.500
0.356	-0.470	-6.492	-0.504
0.737	-0.397	-6.201	-0.474
0.968	-0.491	-7.268	-0.495
1.364	-0.450	-4.560	-0.499
0.946	-0.452	-8.328	-0.493
0.834	-0.436	-5.336	-0.503
1.058	-0.491	-5.351	-0.519
1.259	-0.519	-7.962	-0.523
0.573	-0.499	-3.642	-0.506
0.528	-0.457	-7.522	-0.500
0.737	-0.453	-7.082	-0.512
0.245	-0.497	-5.552	-0.512
0.931	-0.415	-6.060	-0.507
0.200	-0.446	-3.814	-0.510
0.424	-0.436	-4.732	-0.506
0.237	-0.491	-6.000	-0.503
0.909	-0.454	-3.844	-0.500
0.431	-0.428	-4.597	-0.491
0.431	-0.466	-4.679	-0.485
0.334	-0.479	-3.262	-0.494
1.043	-0.452	-5.351	-0.479
0.513	-0.372	-4.769	-0.474
0.252	-0.436	-4.239	-0.475
0.319	-0.466	-3.501	-0.476
0.774	-0.435	-4.851	-0.475
0.655	-0.323	-3.903	-0.444
1.132	-0.359	-4.083	-0.423
1.043	-0.359	-5.597	-0.402
0.603	-0.353	-0.815	-0.395
0.946	-0.352	-4.970	-0.384
0.737	-0.308	-2.031	-0.384
0.386	-0.303	-3.508	-0.372
0.580	-0.354	-4.329	-0.375
0.722	-0.359	-1.620	-0.372
0.998	-0.335	-3.754	-0.367
0.461	-0.284	-2.680	-0.374
0.416	-0.354	-2.717	-0.366
0.909	-0.330	-2.948	-0.365
0.692	-0.300	-3.232	-0.361
0.879	-0.335	-1.837	-0.364
0.259	-0.347	-2.710	-0.365
0.565	-0.362	-1.344	-0.367
0.767	-0.338	-1.121	-0.377
0.483	-0.325	-1.024	-0.373
0.521	-0.393	0.946	-0.382
0.371	-0.417	-0.725	-0.382
0.856	-0.301	-0.986	-0.383
0.991	-0.311	-0.904	-0.396
0.386	-0.403	0.170	-0.389
0.394	-0.344	-0.389	-0.400
1.289	-0.303	1.259	-0.400
1.013	-0.363	1.424	-0.402
0.647	-0.391	0.774	-0.408
0.976	-0.389	3.281	-0.431
0.909	-0.361	0.446	-0.444
0.998	-0.408	4.751	-0.465
0.498	-0.437	1.610	-0.457
0.901	-0.433	0.633	-0.484
0.327	-0.437	3.968	-0.457
0.834	-0.387	1.774	-0.424
0.730	-0.450	2.326	-0.467
1.028	-0.453	2.662	-0.466
0.670	-0.495	1.834	-0.483
0.938	-0.463	2.901	-0.477
0.573	-0.464	3.222	-0.484
1.103	-0.476	2.550	-0.486
0.744	-0.491	3.490	-0.491
0.513	-0.468	2.535	-0.490
0.901	-0.465	3.319	-0.489
0.274	-0.459	4.027	-0.482
1.028	-0.417	2.849	-0.470
0.506	-0.391	3.117	-0.473
0.886	-0.437	3.766	-0.467
1.013	-0.459	4.572	-0.464
0.901	-0.432	1.677	-0.468
0.700	-0.408	4.908	-0.461
0.871	-0.381	5.087	-0.463
0.476	-0.411	3.043	-0.454
0.774	-0.395	6.639	-0.451
0.916	-0.415	3.796	-0.433
0.618	-0.369	5.736	-0.391
0.737	-0.328	4.632	-0.370
0.707	-0.332	5.251	-0.357
1.103	-0.326	6.273	-0.346
0.700	-0.302	5.251	-0.334
0.737	-0.307	4.759	-0.314
0.610	-0.272	5.296	-0.330
0.938	-0.315	5.005	-0.320
0.453	-0.317	5.714	-0.319
1.140	-0.299	5.139	-0.327
1.118	-0.242	4.318	-0.314
1.065	-0.317	4.490	-0.319
0.513	-0.235	4.669	-0.313
0.453	-0.261	5.520	-0.320
0.513	-0.284	6.639	-0.326
0.797	-0.258	3.542	-0.323
0.625	-0.300	3.744	-0.324
0.759	-0.329	3.349	-0.332
0.468	-0.279	4.833	-0.341
0.588	-0.331	3.707	-0.349
0.744	-0.336	3.550	-0.350
0.841	-0.321	2.938	-0.356
0.938	-0.324	2.595	-0.355
1.080	-0.305	5.997	-0.363
0.976	-0.331	0.573	-0.369
0.461	-0.347	5.311	-0.374
0.662	-0.344	3.378	-0.378
1.035	-0.335	1.356	-0.373
0.744	-0.312	4.900	-0.389
1.274	-0.376	2.177	-0.413
1.088	-0.412	3.945	-0.433
0.453	-0.412	2.938	-0.448
0.371	-0.451	1.327	-0.453
1.006	-0.408	4.095	-0.463
0.931	-0.429	1.715	-0.477
0.386	-0.468	2.035	-0.469
0.670	-0.442	2.401	-0.477
0.550	-0.470	1.476	-0.481
0.453	-0.448	2.229	-0.481
1.200	-0.441	1.998	-0.486
0.476	-0.441	1.700	-0.467
1.080	-0.448	2.938	-0.484
[truncated: 198,000 more rows]
