# Supplementary material for: Development of seam tracking device in asynchronous tandem welding with arc sensing
Source: Sci Rep. 2022 Nov 3;12:18637. doi: 10.1038/s41598-022-23299-2 (PMC9633803; doi:10.1038/s41598-022-23299-2)
Supplement: Supplementary file 1 — Supplementary Information. [file 41598_2022_23299_MOESM1_ESM.zip › Supplementary data 2(WFS8 + WFS8 tandem welding)/WFS8 WFS8 CTWD 14mm 60cms]

1.215	-0.071	2.826	-0.052
1.573	-0.053	2.043	-0.045
1.476	-0.035	2.543	-0.029
1.088	0.048	2.289	0.007
1.080	0.084	2.535	0.033
1.297	0.080	2.095	0.052
0.670	0.100	2.095	0.080
1.312	0.089	2.259	0.100
0.924	0.149	2.401	0.112
0.677	0.158	2.334	0.123
1.035	0.175	1.923	0.135
0.924	0.181	1.737	0.145
1.229	0.188	2.535	0.154
1.386	0.195	2.655	0.162
1.274	0.189	2.222	0.159
1.677	0.202	1.923	0.167
1.147	0.156	2.341	0.154
1.409	0.249	2.110	0.158
1.125	0.157	2.252	0.148
1.677	0.223	2.237	0.133
0.528	0.155	2.692	0.125
1.901	0.144	2.408	0.113
1.207	0.188	2.528	0.104
1.200	0.146	2.200	0.093
1.520	0.116	2.699	0.083
1.229	0.096	2.640	0.071
1.431	0.110	2.132	0.065
1.192	0.088	2.065	0.051
1.356	0.097	2.162	0.045
0.774	0.086	2.528	0.039
0.752	0.009	2.535	0.013
1.140	0.048	2.125	-0.022
1.468	0.001	2.334	-0.037
1.334	-0.049	2.020	-0.071
1.282	-0.037	2.140	-0.088
1.416	-0.071	2.632	-0.103
1.401	-0.070	2.297	-0.127
0.953	-0.093	2.379	-0.128
1.013	-0.123	1.670	-0.135
1.021	-0.150	2.274	-0.134
1.409	-0.104	2.543	-0.139
1.468	-0.112	2.737	-0.128
1.453	-0.043	2.222	-0.122
1.841	-0.021	2.662	-0.128
1.774	-0.027	2.647	-0.126
1.453	-0.021	1.797	-0.122
1.468	-0.060	2.535	-0.118
0.938	-0.114	2.073	-0.104
1.274	-0.064	2.834	-0.096
1.185	-0.082	2.162	-0.077
1.021	-0.055	1.976	-0.073
0.827	-0.059	2.505	-0.062
1.267	-0.040	2.699	-0.058
0.453	0.010	2.722	-0.051
1.229	0.022	2.297	-0.045
1.312	0.020	2.088	-0.033
1.237	0.062	2.916	-0.010
1.498	0.042	2.147	0.035
0.931	0.060	2.117	0.074
1.215	0.134	2.229	0.096
1.006	0.131	2.117	0.124
1.304	0.173	2.170	0.145
1.610	0.135	2.498	0.151
1.237	0.226	2.162	0.169
1.371	0.240	2.207	0.178
1.655	0.216	2.282	0.181
1.200	0.260	2.006	0.196
1.065	0.214	2.446	0.194
1.237	0.199	2.006	0.196
0.827	0.248	1.886	0.196
1.147	0.256	2.013	0.200
1.483	0.269	1.737	0.189
1.110	0.216	2.595	0.188
1.080	0.228	2.423	0.182
1.558	0.240	1.849	0.167
1.468	0.205	2.088	0.150
1.222	0.159	2.117	0.139
1.349	0.161	2.304	0.118
1.132	0.166	2.058	0.105
1.215	0.110	2.520	0.098
1.282	0.154	2.200	0.079
1.356	0.096	1.901	0.068
1.043	0.119	1.647	0.059
1.088	0.095	2.207	0.049
0.759	0.051	1.812	0.040
1.707	0.062	2.065	0.023
1.237	0.041	2.222	-0.009
0.841	0.002	1.819	-0.040
1.140	0.013	2.214	-0.060
1.125	-0.029	2.505	-0.084
1.580	-0.078	1.439	-0.102
1.043	-0.090	2.453	-0.107
1.237	-0.038	1.834	-0.124
1.021	-0.140	2.006	-0.139
1.080	-0.139	2.125	-0.140
1.132	-0.116	1.879	-0.156
1.423	-0.104	2.640	-0.154
1.461	-0.146	1.938	-0.165
1.632	-0.160	2.513	-0.160
1.625	-0.092	2.811	-0.160
1.132	-0.077	2.192	-0.157
1.125	-0.124	2.267	-0.145
1.215	-0.104	1.722	-0.136
1.871	-0.100	2.103	-0.133
1.595	-0.118	2.282	-0.125
1.274	-0.083	2.573	-0.105
1.401	-0.082	2.147	-0.099
1.297	-0.021	3.065	-0.098
1.573	-0.052	2.200	-0.082
1.215	-0.005	2.095	-0.079
1.603	-0.043	2.587	-0.067
0.909	-0.002	2.438	-0.055
1.341	0.006	2.326	-0.055
1.170	0.037	2.386	-0.025
1.319	0.020	2.431	0.003
1.356	0.087	2.617	0.029
1.379	0.097	2.513	0.047
1.229	0.096	2.334	0.058
1.364	0.127	2.558	0.081
1.535	0.121	2.170	0.089
1.252	0.145	2.438	0.088
1.431	0.116	2.326	0.110
1.013	0.160	2.431	0.119
1.222	0.164	2.207	0.130
1.304	0.181	1.700	0.139
1.185	0.200	1.968	0.143
0.782	0.192	2.371	0.146
1.170	0.247	2.386	0.149
1.468	0.184	2.177	0.140
0.901	0.155	2.006	0.138
1.259	0.170	2.311	0.116
1.304	0.152	1.976	0.105
0.834	0.141	2.498	0.091
1.438	0.149	1.752	0.084
0.730	0.128	2.483	0.072
1.043	0.087	2.058	0.058
1.677	0.086	2.401	0.051
0.744	0.086	2.103	0.043
1.259	0.057	2.013	0.039
1.110	0.067	2.446	0.018
1.416	0.004	2.625	-0.021
1.297	-0.029	1.797	-0.064
1.170	-0.087	2.132	-0.095
1.774	-0.176	2.438	-0.138
1.349	-0.108	2.461	-0.164
1.700	-0.169	2.640	-0.186
1.200	-0.196	2.394	-0.204
0.782	-0.207	1.819	-0.204
1.259	-0.191	2.364	-0.222
1.170	-0.234	1.946	-0.221
0.983	-0.167	2.058	-0.215
1.349	-0.185	2.550	-0.215
0.946	-0.149	1.938	-0.193
1.595	-0.145	2.505	-0.175
0.931	-0.133	1.961	-0.170
1.103	-0.136	2.214	-0.160
1.132	-0.129	2.170	-0.151
1.118	-0.112	2.297	-0.142
1.125	-0.095	1.886	-0.135
0.894	-0.048	2.386	-0.118
1.244	-0.039	2.364	-0.106
1.035	-0.040	2.468	-0.099
1.371	-0.058	2.214	-0.090
1.252	-0.055	2.088	-0.086
1.326	-0.093	2.610	-0.076
1.371	-0.020	2.252	-0.068
1.453	-0.011	2.207	-0.058
1.192	-0.038	2.364	-0.055
1.535	0.019	2.267	-0.043
1.095	-0.006	2.028	-0.025
0.983	0.088	2.394	0.018
0.737	0.119	2.080	0.041
0.953	0.110	2.729	0.059
1.028	0.110	1.923	0.082
1.118	0.128	2.147	0.103
1.215	0.178	2.117	0.116
1.177	0.163	2.319	0.125
0.953	0.201	2.632	0.134
0.603	0.145	2.386	0.142
0.909	0.215	1.946	0.158
1.356	0.212	2.237	0.163
0.931	0.191	1.603	0.167
1.394	0.181	2.610	0.165
1.103	0.175	1.946	0.161
1.259	0.165	2.244	0.153
1.021	0.197	2.767	0.150
1.394	0.171	2.207	0.132
1.118	0.178	2.006	0.127
0.677	0.160	1.923	0.119
1.147	0.133	2.132	0.107
1.065	0.119	1.737	0.102
1.073	0.115	2.147	0.088
0.662	0.101	1.879	0.074
1.013	0.111	2.640	0.066
1.006	0.071	1.983	0.058
1.035	0.092	2.505	0.054
1.550	0.069	2.244	0.044
1.356	0.027	1.804	0.007
1.289	0.008	2.170	-0.021
1.177	-0.017	2.931	-0.046
1.491	-0.027	2.520	-0.063
1.028	-0.067	2.177	-0.080
1.476	-0.043	2.483	-0.091
1.476	-0.046	2.401	-0.115
1.132	-0.091	2.214	-0.130
0.909	-0.138	2.289	-0.124
0.849	-0.106	2.401	-0.126
0.819	-0.126	2.155	-0.132
1.692	-0.075	2.311	-0.136
1.573	-0.061	2.647	-0.137
1.423	-0.076	2.155	-0.132
1.013	-0.149	2.558	-0.132
0.782	-0.143	1.737	-0.130
0.513	-0.067	2.185	-0.120
0.894	-0.129	2.677	-0.102
1.088	-0.061	2.282	-0.093
1.043	-0.115	2.677	-0.083
0.991	-0.045	2.252	-0.069
1.304	-0.005	1.826	-0.061
1.065	-0.040	2.229	-0.053
0.737	-0.043	2.095	-0.050
1.297	-0.059	2.386	-0.036
1.252	0.047	2.505	-0.029
1.498	0.030	2.110	0.009
1.483	0.080	2.170	0.045
1.177	0.083	2.647	0.077
1.259	0.157	2.334	0.106
1.095	0.113	2.558	0.128
1.312	0.199	2.244	0.149
0.909	0.208	2.528	0.164
1.446	0.219	2.491	0.171
1.118	0.229	2.274	0.186
0.841	0.231	2.416	0.191
1.058	0.251	2.043	0.200
0.879	0.272	2.468	0.201
0.976	0.222	1.961	0.204
0.789	0.245	2.341	0.196
1.498	0.283	2.431	0.204
1.118	0.245	1.894	0.195
1.058	0.218	2.311	0.185
0.976	0.203	2.080	0.179
1.215	0.226	2.177	0.162
1.744	0.168	2.192	0.140
0.938	0.187	1.774	0.127
0.983	0.147	2.050	0.110
0.938	0.145	2.334	0.100
1.110	0.138	1.968	0.098
1.394	0.130	2.520	0.077
1.080	0.090	2.491	0.069
1.103	0.095	2.349	0.061
1.319	0.088	2.229	0.051
1.520	0.087	2.162	0.036
1.192	0.051	2.162	0.026
0.767	0.013	2.170	-0.016
0.998	-0.027	2.080	-0.045
1.021	-0.068	1.879	-0.063
1.252	-0.061	2.408	-0.086
0.834	-0.069	2.162	-0.108
1.476	-0.079	1.819	-0.124
1.192	-0.069	2.185	-0.142
1.035	-0.115	1.894	-0.150
1.349	-0.100	2.140	-0.152
1.207	-0.101	1.834	-0.154
1.506	-0.166	2.229	-0.161
0.983	-0.124	2.162	-0.164
0.909	-0.122	1.931	-0.162
1.073	-0.158	2.132	-0.158
0.856	-0.151	1.856	-0.154
0.931	-0.133	2.095	-0.152
0.744	-0.091	2.431	-0.137
0.789	-0.105	2.446	-0.127
1.170	-0.048	2.028	-0.120
1.326	-0.051	2.073	-0.111
1.192	-0.068	2.006	-0.098
0.789	-0.081	2.684	-0.094
0.871	-0.023	2.080	-0.083
1.252	-0.039	1.864	-0.073
1.252	-0.013	1.662	-0.072
1.528	-0.014	2.394	-0.059
1.215	-0.038	2.341	-0.052
0.879	0.042	2.013	-0.022
1.013	0.087	2.401	0.019
1.453	0.079	2.043	0.040
1.401	0.135	2.214	0.049
1.222	0.139	2.200	0.066
1.118	0.094	1.991	0.082
1.409	0.117	2.170	0.098
1.379	0.123	1.909	0.102
1.416	0.155	2.103	0.110
1.200	0.140	2.095	0.121
0.983	0.154	2.655	0.132
1.215	0.169	2.110	0.137
1.177	0.189	2.214	0.139
1.065	0.197	2.744	0.143
1.035	0.206	1.938	0.142
1.789	0.160	1.886	0.134
1.647	0.153	2.408	0.124
0.789	0.175	2.535	0.113
1.371	0.165	2.065	0.097
0.894	0.121	2.550	0.088
1.110	0.148	2.065	0.080
1.371	0.140	1.998	0.068
1.535	0.102	2.401	0.056
1.423	0.083	2.431	0.047
1.319	0.062	1.961	0.039
1.080	0.058	1.931	0.029
0.424	0.067	2.304	0.005
0.797	0.008	2.662	-0.040
1.274	-0.092	2.655	-0.077
1.371	-0.095	1.894	-0.118
1.058	-0.093	2.207	-0.139
1.364	-0.155	2.438	-0.176
1.274	-0.126	2.028	-0.177
1.162	-0.166	2.394	-0.212
1.006	-0.170	2.013	-0.224
1.185	-0.191	2.058	-0.206
0.864	-0.172	1.700	-0.212
1.326	-0.188	2.513	-0.199
0.976	-0.151	2.311	-0.194
1.282	-0.179	2.334	-0.189
0.931	-0.114	2.080	-0.159
0.901	-0.123	2.207	-0.166
1.058	-0.111	2.222	-0.149
0.961	-0.104	2.550	-0.136
0.924	-0.103	1.752	-0.129
0.931	-0.104	1.841	-0.117
0.782	-0.110	2.513	-0.109
1.080	-0.055	2.125	-0.104
0.827	-0.086	2.073	-0.090
1.401	-0.032	1.991	-0.089
1.080	-0.017	1.991	-0.079
1.095	-0.046	2.408	-0.070
1.461	-0.077	1.976	-0.065
1.386	-0.008	2.453	-0.058
1.610	-0.053	1.946	-0.050
1.289	-0.032	2.282	-0.040
1.670	0.069	1.931	-0.011
1.065	0.054	2.155	0.021
0.804	0.085	2.319	0.051
1.274	0.137	2.304	0.072
1.118	0.107	2.319	0.094
1.356	0.185	2.416	0.105
1.767	0.161	2.200	0.124
0.782	0.162	2.349	0.139
1.528	0.189	1.998	0.137
0.998	0.178	2.244	0.152
1.013	0.207	2.237	0.155
1.237	0.163	1.894	0.166
1.162	0.197	2.356	0.159
1.147	0.189	2.401	0.158
1.207	0.203	2.028	0.162
1.371	0.187	2.438	0.149
1.423	0.201	2.192	0.147
0.856	0.151	2.214	0.121
1.110	0.145	2.386	0.111
1.841	0.160	2.349	0.100
1.319	0.115	2.349	0.090
1.528	0.162	2.513	0.083
1.222	0.127	2.334	0.080
1.162	0.077	2.319	0.071
0.938	0.083	2.274	0.058
0.789	0.085	1.774	0.050
1.192	0.077	1.938	0.046
0.819	0.047	1.976	0.032
0.274	-0.014	2.319	-0.005
0.797	-0.005	2.476	-0.032
0.439	-0.021	2.379	-0.056
0.633	-0.070	2.535	-0.072
0.625	-0.086	2.453	-0.100
0.894	-0.111	1.923	-0.123
0.707	-0.086	2.632	-0.122
0.991	-0.137	2.259	-0.130
0.856	-0.141	1.797	-0.132
1.476	-0.113	2.326	-0.139
0.692	-0.111	2.737	-0.140
1.237	-0.117	2.267	-0.136
1.334	-0.065	2.431	-0.137
1.170	-0.133	2.177	-0.134
0.968	-0.069	2.147	-0.130
1.192	-0.057	2.304	-0.126
0.819	-0.097	2.565	-0.109
1.259	-0.042	2.110	-0.103
1.192	-0.061	1.841	-0.090
1.170	-0.078	2.394	-0.078
1.319	-0.022	2.461	-0.068
0.841	-0.038	2.379	-0.061
1.595	0.003	2.028	-0.054
1.341	-0.053	2.356	-0.044
1.170	0.045	2.095	-0.033
1.453	-0.016	2.476	-0.027
0.953	0.010	2.229	0.016
1.423	0.091	1.744	0.058
1.438	0.096	2.379	0.085
1.595	0.162	1.961	0.116
1.035	0.148	2.132	0.136
1.177	0.213	2.252	0.155
0.625	0.198	2.282	0.173
1.073	0.244	2.729	0.162
1.185	0.246	2.200	0.177
0.536	0.222	2.498	0.196
0.991	0.265	1.632	0.192
1.207	0.251	2.140	0.199
1.312	0.182	2.237	0.204
1.849	0.274	2.774	0.192
1.215	0.227	2.476	0.193
0.722	0.196	2.423	0.193
1.080	0.253	2.953	0.184
1.162	0.169	2.461	0.176
0.767	0.160	2.379	0.162
1.207	0.204	1.774	0.151
0.752	0.187	2.088	0.131
1.147	0.195	2.274	0.118
1.006	0.162	2.058	0.106
1.379	0.128	2.498	0.091
1.543	0.093	2.476	0.084
1.326	0.100	2.304	0.067
1.416	0.095	2.408	0.055
0.961	0.129	2.229	0.048
1.528	0.050	2.446	0.039
1.774	0.039	2.110	0.008
1.140	0.045	2.244	-0.022
1.483	-0.001	2.088	-0.048
1.200	-0.022	2.677	-0.072
1.267	-0.062	2.461	-0.088
1.125	-0.072	2.304	-0.110
1.140	-0.031	2.640	-0.124
1.364	-0.088	2.461	-0.140
0.901	-0.091	2.088	-0.146
0.707	-0.126	2.528	-0.150
1.244	-0.086	3.005	-0.157
1.312	-0.138	2.274	-0.159
1.379	-0.166	2.043	-0.169
1.416	-0.146	2.162	-0.167
1.095	-0.128	2.364	-0.162
1.073	-0.089	2.326	-0.160
1.610	-0.103	2.110	-0.150
1.498	-0.141	2.595	-0.137
1.752	-0.153	2.110	-0.130
1.722	-0.091	2.035	-0.121
1.162	-0.062	1.864	-0.106
1.692	-0.056	2.423	-0.096
1.580	0.013	2.640	-0.088
1.423	-0.029	2.125	-0.069
0.991	-0.033	2.625	-0.060
1.371	-0.062	2.297	-0.056
0.901	0.045	2.386	-0.043
0.864	0.028	2.431	-0.029
1.289	0.027	1.864	-0.003
1.438	0.091	2.483	0.029
0.998	0.067	2.311	0.050
1.252	0.131	1.849	0.070
1.506	0.120	2.311	0.086
1.065	0.146	2.297	0.097
1.304	0.154	2.155	0.108
1.297	0.184	2.259	0.114
0.976	0.186	2.020	0.116
1.229	0.128	2.229	0.131
1.483	0.175	2.587	0.132
1.207	0.203	2.035	0.144
1.073	0.189	2.394	0.146
1.319	0.175	2.423	0.147
1.506	0.207	2.162	0.144
1.013	0.148	2.207	0.133
1.483	0.156	2.438	0.121
0.804	0.103	2.834	0.104
1.103	0.113	2.528	0.092
0.730	0.116	2.692	0.089
1.506	0.110	1.685	0.070
1.043	0.099	2.677	0.062
0.700	0.089	2.200	0.052
1.035	0.030	2.297	0.044
0.468	0.110	2.095	0.034
0.506	0.061	1.976	0.024
1.729	0.016	1.983	-0.000
1.319	-0.024	2.282	-0.052
1.259	-0.041	2.431	-0.085
0.864	-0.071	2.446	-0.116
1.423	-0.099	2.423	-0.141
1.722	-0.126	2.013	-0.169
0.886	-0.155	2.080	-0.187
1.416	-0.183	2.304	-0.218
1.520	-0.164	1.752	-0.212
1.170	-0.194	2.237	-0.205
1.334	-0.173	2.013	-0.215
1.319	-0.202	1.879	-0.209
1.170	-0.158	1.961	-0.199
1.043	-0.158	2.558	-0.187
1.871	-0.169	2.125	-0.171
0.685	-0.123	2.729	-0.164
0.789	-0.114	1.931	-0.152
1.155	-0.095	1.991	-0.151
1.334	-0.115	2.476	-0.128
1.132	-0.009	2.476	-0.082
1.080	-0.064	2.103	-0.099
1.386	-0.012	1.752	-0.071
0.924	-0.082	2.602	-0.070
1.177	-0.033	2.319	-0.065
1.700	-0.062	2.394	-0.059
1.043	-0.055	2.326	-0.053
1.237	0.015	1.923	-0.048
1.312	0.027	2.602	-0.042
1.162	0.019	1.998	-0.037
1.513	0.058	2.416	-0.030
1.229	0.015	2.744	0.010
1.125	0.054	3.050	0.040
0.633	0.097	2.498	0.063
1.580	0.129	2.103	0.081
1.364	0.135	2.013	0.104
1.304	0.125	2.013	0.122
1.229	0.165	2.162	0.138
1.267	0.198	2.267	0.135
0.886	0.187	2.699	0.142
1.006	0.225	2.147	0.154
1.200	0.212	2.379	0.165
1.147	0.215	1.909	0.165
1.423	0.238	2.125	0.168
1.035	0.216	2.267	0.151
1.140	0.196	2.222	0.153
1.028	0.182	1.588	0.148
1.185	0.169	2.446	0.138
1.043	0.184	2.423	0.134
1.244	0.142	2.311	0.117
1.200	0.124	2.401	0.106
1.409	0.116	1.879	0.096
1.229	0.122	2.438	0.082
1.185	0.112	2.170	0.078
1.461	0.098	2.587	0.071
0.916	0.104	2.528	0.056
1.244	0.083	1.998	0.047
1.722	0.098	2.662	0.044
0.953	0.040	1.901	0.020
1.140	0.046	2.408	-0.014
1.371	-0.029	2.684	-0.036
1.200	-0.033	1.916	-0.064
1.513	-0.043	2.155	-0.075
1.640	-0.050	1.931	-0.100
1.229	-0.099	2.103	-0.126
1.334	-0.116	2.476	-0.123
1.028	-0.099	2.349	-0.128
1.774	-0.130	2.259	-0.134
1.252	-0.082	1.983	-0.135
0.849	-0.098	2.811	-0.136
0.991	-0.130	1.998	-0.130
1.677	-0.104	2.043	-0.137
2.035	-0.115	2.580	-0.131
0.924	-0.103	1.923	-0.127
1.707	-0.117	3.020	-0.122
1.170	-0.098	2.013	-0.109
1.073	-0.057	2.535	-0.102
1.215	-0.031	2.341	-0.090
1.155	-0.068	2.028	-0.074
0.737	-0.035	2.416	-0.069
0.924	-0.029	1.998	-0.062
1.319	-0.037	2.356	-0.052
1.282	0.004	2.110	-0.043
0.692	0.043	2.050	-0.034
1.080	0.013	2.438	-0.024
1.386	0.036	2.453	0.026
1.312	0.083	2.446	0.064
1.028	0.154	2.013	0.094
1.050	0.157	2.065	0.118
0.849	0.203	2.103	0.138
0.677	0.144	2.505	0.141
0.924	0.210	2.140	0.161
0.841	0.241	2.438	0.168
0.841	0.201	2.088	0.178
1.364	0.233	1.991	0.188
0.894	0.279	2.192	0.185
1.371	0.235	2.170	0.195
1.304	0.217	2.655	0.203
1.237	0.276	2.132	0.195
1.013	0.260	2.408	0.198
1.252	0.228	2.371	0.197
1.006	0.247	2.013	0.191
1.558	0.187	2.543	0.171
1.080	0.207	2.125	0.156
1.371	0.157	2.237	0.137
1.513	0.186	2.476	0.127
1.535	0.141	2.214	0.112
1.252	0.145	2.267	0.103
0.685	0.125	1.879	0.087
1.364	0.071	2.505	0.078
0.968	0.163	2.192	0.069
1.595	0.056	2.058	0.057
1.386	0.061	2.147	0.046
0.924	0.061	2.364	0.032
1.416	0.019	2.714	0.008
1.028	0.006	2.132	-0.029
1.058	-0.021	2.386	-0.054
1.035	-0.088	1.767	-0.079
1.192	-0.068	2.468	-0.099
1.453	-0.080	2.364	-0.115
1.334	-0.092	2.677	-0.130
1.229	-0.112	2.080	-0.137
1.461	-0.097	2.438	-0.144
1.140	-0.111	2.192	-0.152
1.229	-0.112	1.797	-0.154
0.998	-0.129	2.759	-0.155
1.118	-0.111	1.976	-0.158
1.065	-0.120	2.610	-0.161
1.043	-0.144	2.244	-0.153
1.528	-0.102	2.595	-0.154
1.267	-0.126	2.222	-0.149
1.147	-0.081	2.789	-0.135
1.386	-0.103	2.341	-0.132
1.297	-0.096	2.446	-0.112
0.797	-0.024	2.431	-0.107
1.035	-0.058	2.558	-0.099
1.185	-0.063	2.110	-0.091
1.409	-0.067	2.289	-0.080
1.640	-0.038	2.222	-0.071
0.938	-0.051	1.991	-0.062
1.319	-0.016	2.282	-0.058
0.730	-0.021	2.856	-0.040
1.237	0.013	2.468	-0.001
0.700	0.081	2.289	0.028
0.924	0.114	2.423	0.052
1.394	0.139	2.222	0.060
1.162	0.112	2.468	0.082
1.065	0.085	2.326	0.086
1.752	0.127	2.080	0.081
1.207	0.184	2.326	0.106
1.356	0.209	2.491	0.108
1.498	0.143	2.132	0.122
1.312	0.179	1.856	0.135
1.304	0.202	2.110	0.143
1.349	0.176	2.304	0.143
0.968	0.183	1.632	0.142
1.341	0.166	2.289	0.140
1.356	0.198	1.991	0.135
1.125	0.142	2.200	0.119
1.229	0.144	2.192	0.110
1.222	0.131	2.229	0.098
1.073	0.105	1.804	0.080
1.573	0.125	2.379	0.069
1.453	0.114	2.147	0.062
1.319	0.102	1.923	0.051
1.222	0.104	2.162	0.049
1.476	0.094	2.170	0.035
1.289	0.034	2.237	0.029
1.543	0.070	2.483	-0.014
1.080	-0.038	2.140	-0.058
1.028	-0.088	2.364	-0.094
0.849	-0.108	2.543	-0.123
1.132	-0.141	2.065	-0.151
0.931	-0.183	2.013	-0.174
1.386	-0.161	2.334	-0.189
1.580	-0.201	2.147	-0.194
0.782	-0.193	1.998	-0.212
1.229	-0.131	2.491	-0.209
1.438	-0.156	2.237	-0.203
1.423	-0.171	2.311	-0.204
1.326	-0.135	2.185	-0.210
0.782	-0.123	2.752	-0.191
1.379	-0.159	2.438	-0.189
1.103	-0.133	2.214	-0.165
1.423	-0.109	2.252	-0.133
0.774	-0.140	2.573	-0.143
1.132	-0.117	2.408	-0.120
0.342	-0.083	2.200	-0.107
1.080	-0.075	2.155	-0.105
1.103	-0.053	2.416	-0.096
1.409	-0.046	2.356	-0.087
1.289	-0.055	2.893	-0.081
0.983	-0.055	1.916	-0.077
1.289	-0.031	2.677	-0.062
1.341	-0.024	2.453	-0.059
1.132	-0.021	2.364	-0.053
1.319	-0.056	2.386	-0.048
1.252	-0.003	2.065	-0.027
1.409	0.032	2.453	0.012
1.043	0.086	2.864	0.033
0.670	0.081	2.401	0.062
1.588	0.153	2.364	0.080
0.938	0.140	2.237	0.100
1.080	0.137	2.244	0.115
1.125	0.144	2.438	0.124
1.185	0.163	1.879	0.133
0.931	0.164	2.162	0.144
1.147	0.240	2.587	0.151
0.916	0.222	1.901	0.163
1.043	0.250	1.812	0.164
0.924	0.223	2.244	0.163
1.371	0.171	2.185	0.161
1.021	0.241	1.961	0.155
1.155	0.113	2.543	0.155
0.916	0.163	2.006	0.144
0.894	0.131	1.782	0.127
1.058	0.198	2.498	0.118
1.535	0.154	2.170	0.105
0.946	0.124	2.684	0.097
1.677	0.131	2.341	0.084
1.610	0.089	2.155	0.075
1.647	0.087	2.155	0.068
1.110	0.060	2.147	0.059
1.371	0.060	2.364	0.047
1.229	0.063	1.819	0.041
1.632	0.051	2.528	0.014
1.886	0.012	2.088	-0.022
1.461	-0.025	2.341	-0.045
1.073	-0.026	2.356	-0.064
0.961	-0.052	1.938	-0.091
1.028	-0.123	1.991	-0.105
1.095	-0.106	1.991	-0.131
1.229	-0.113	1.722	-0.133
1.207	-0.072	2.587	-0.134
0.700	-0.108	2.214	-0.137
1.050	-0.110	1.849	-0.131
1.423	-0.099	2.274	-0.135
0.864	-0.132	2.483	-0.140
1.394	-0.078	2.088	-0.137
0.968	-0.136	2.035	-0.135
1.237	-0.083	1.976	-0.125
1.065	-0.091	1.976	-0.117
0.946	-0.066	2.520	-0.107
1.326	-0.077	2.394	-0.091
1.237	-0.035	2.491	-0.086
1.267	-0.006	2.408	-0.074
1.021	-0.017	2.505	-0.060
1.565	0.036	2.953	-0.055
1.110	0.004	2.498	-0.048
1.073	-0.025	2.468	-0.033
1.416	-0.034	2.289	-0.032
2.028	0.045	2.692	-0.004
0.640	0.048	2.110	0.039
0.401	0.030	2.498	0.076
1.274	0.115	2.386	0.100
0.849	0.198	2.073	0.119
1.132	0.138	2.371	0.140
0.819	0.184	2.752	0.149
1.132	0.217	1.901	0.158
0.879	0.228	2.229	0.172
0.834	0.263	2.073	0.176
0.909	0.212	1.961	0.187
1.759	0.244	1.871	0.195
1.035	0.195	2.207	0.198
1.498	0.254	2.781	0.198
1.125	0.240	2.491	0.206
1.438	0.219	2.200	0.197
1.140	0.236	2.625	0.195
1.192	0.210	2.140	0.183
1.565	0.175	2.632	0.171
0.901	0.204	2.535	0.153
1.200	0.167	1.968	0.135
0.871	0.144	1.849	0.118
1.118	0.124	2.192	0.099
1.371	0.132	2.364	0.091
1.229	0.178	2.065	0.085
0.849	0.087	2.692	0.069
1.244	0.106	2.438	0.062
1.453	0.088	1.722	0.054
1.416	0.075	2.125	0.039
0.573	0.069	2.371	0.027
1.147	0.011	2.170	-0.002
1.170	0.006	2.423	-0.039
1.438	-0.005	2.125	-0.063
1.319	-0.070	2.073	-0.084
1.580	-0.108	2.707	-0.104
1.147	-0.064	2.513	-0.116
1.506	-0.121	2.356	-0.133
1.341	-0.083	2.617	-0.144
1.177	-0.121	2.535	-0.151
1.446	-0.116	2.491	-0.154
1.319	-0.158	2.767	-0.160
1.550	-0.094	2.282	-0.162
1.356	-0.134	2.871	-0.169
1.274	-0.120	2.550	-0.160
1.326	-0.077	2.692	-0.161
1.506	-0.105	2.774	-0.154
1.177	-0.130	2.483	-0.143
1.565	-0.093	2.595	-0.133
1.289	-0.098	1.841	-0.126
1.453	-0.067	2.311	-0.119
1.140	-0.095	2.341	-0.105
1.073	-0.122	2.565	-0.100
1.468	-0.026	2.043	-0.087
1.035	-0.054	2.961	-0.081
1.050	-0.003	2.214	-0.071
1.692	-0.038	2.371	-0.067
1.834	-0.026	2.558	-0.055
1.043	0.020	2.938	-0.032
0.812	0.017	2.819	0.003
1.207	0.048	2.267	0.025
1.058	0.152	2.088	0.052
1.386	0.112	2.147	0.063
0.953	0.108	2.640	0.077
1.356	0.131	2.535	0.095
0.827	0.135	2.416	0.095
0.998	0.121	2.476	0.108
1.289	0.210	2.520	0.130
1.259	0.158	2.200	0.137
0.879	0.157	2.483	0.137
1.125	0.172	2.483	0.144
1.140	0.150	2.065	0.143
0.961	0.165	2.035	0.136
1.401	0.192	2.229	0.134
0.827	0.170	2.401	0.125
1.476	0.135	2.185	0.111
1.401	0.111	2.453	0.094
1.222	0.137	2.117	0.090
1.170	0.116	2.050	0.079
1.028	0.095	2.282	0.065
1.640	0.094	2.297	0.058
1.513	0.074	2.655	0.047
1.050	0.052	2.170	0.042
1.349	0.031	2.028	0.032
0.983	0.107	2.326	0.016
0.722	-0.012	2.028	-0.027
1.274	-0.022	2.274	-0.067
0.894	-0.092	2.550	-0.106
0.573	-0.073	2.699	-0.137
1.229	-0.148	2.117	-0.166
1.498	-0.137	2.468	-0.178
1.065	-0.134	2.341	-0.203
1.229	-0.155	2.408	-0.202
1.244	-0.118	2.371	-0.206
1.043	-0.162	2.386	-0.217
0.789	-0.157	2.088	-0.187
1.110	-0.191	2.364	-0.190
0.916	-0.136	2.371	-0.194
1.312	-0.147	2.461	-0.188
0.871	-0.114	2.714	-0.179
1.662	-0.123	2.185	-0.170
1.132	-0.092	2.289	-0.158
1.304	-0.152	2.423	-0.153
1.409	-0.104	2.170	-0.128
1.155	-0.083	1.923	-0.123
0.946	-0.088	2.170	-0.108
1.050	-0.052	2.677	-0.081
1.356	-0.049	2.050	-0.086
1.326	-0.043	2.244	-0.074
1.125	-0.034	1.909	-0.070
1.274	-0.012	2.147	-0.061
1.394	-0.037	2.804	-0.050
1.140	0.039	2.655	-0.042
0.991	0.018	1.886	-0.037
1.095	-0.017	2.237	-0.013
1.155	0.102	1.968	0.026
1.058	0.073	1.946	0.048
1.244	0.133	2.834	0.065
1.416	0.105	2.267	0.092
1.282	0.136	2.103	0.102
1.371	0.169	2.304	0.118
1.580	0.133	2.334	0.132
0.998	0.209	2.326	0.140
0.998	0.199	2.468	0.152
1.670	0.198	2.207	0.158
1.103	0.169	2.304	0.163
1.625	0.186	2.080	0.166
0.827	0.232	2.058	0.164
0.856	0.204	2.543	0.169
1.035	0.170	1.812	0.151
1.244	0.184	2.893	0.147
1.252	0.116	2.043	0.136
1.237	0.166	2.222	0.125
1.297	0.148	1.931	0.120
1.506	0.137	2.334	0.102
0.976	0.148	1.700	0.102
0.834	0.122	2.304	0.084
1.461	0.115	2.446	0.070
1.118	0.104	2.408	0.063
1.043	0.115	2.565	0.054
1.573	0.084	1.841	0.049
1.043	0.019	2.259	0.040
1.207	0.018	1.610	0.005
1.543	0.013	2.155	-0.029
1.423	-0.014	2.192	-0.047
1.707	-0.034	2.170	-0.076
1.506	-0.102	2.408	-0.091
1.386	-0.074	1.961	-0.112
0.886	-0.109	1.901	-0.119
1.446	-0.150	2.356	-0.150
1.334	-0.129	2.237	-0.146
0.610	-0.093	2.237	-0.137
1.125	-0.114	2.364	-0.136
1.237	-0.091	2.319	-0.134
1.476	-0.176	2.431	-0.132
1.244	-0.058	2.476	-0.128
1.103	-0.048	2.438	-0.109
0.827	-0.068	2.438	-0.108
1.767	-0.060	2.252	-0.102
1.185	-0.055	1.841	-0.095
1.423	-0.043	1.879	-0.081
1.461	-0.067	2.655	-0.073
1.438	-0.026	2.386	-0.063
1.222	-0.017	1.983	-0.053
1.617	-0.005	2.274	-0.046
1.177	0.005	2.431	-0.041
0.834	-0.035	2.953	-0.033
0.931	-0.001	2.110	-0.029
1.483	0.026	2.207	0.015
0.946	0.046	2.513	0.055
1.312	0.124	1.841	0.079
1.177	0.196	2.147	0.108
1.334	0.163	2.259	0.125
1.453	0.145	2.319	0.144
1.349	0.169	2.110	0.161
1.200	0.186	2.356	0.169
0.931	0.244	2.006	0.182
1.050	0.236	2.282	0.188
1.259	0.205	2.759	0.186
0.976	0.212	2.423	0.201
0.901	0.253	2.729	0.200
0.722	0.220	1.901	0.180
1.088	0.237	2.177	0.189
1.282	0.231	1.923	0.188
1.021	0.236	2.177	0.181
1.244	0.219	1.946	0.174
1.528	0.172	1.632	0.158
1.588	0.189	2.200	0.146
1.244	0.172	2.602	0.129
1.394	0.146	2.267	0.116
1.506	0.161	2.341	0.104
1.021	0.127	2.274	0.094
1.103	0.104	2.878	0.080
1.729	0.117	2.013	0.063
1.588	0.072	1.886	0.063
1.140	0.096	2.498	0.040
0.774	0.094	2.050	0.041
1.132	0.077	2.774	0.016
1.409	-0.006	2.244	-0.019
1.312	-0.020	2.252	-0.051
1.438	-0.020	2.229	-0.074
0.700	-0.040	1.931	-0.091
1.401	-0.085	2.416	-0.116
1.192	-0.091	1.849	-0.123
1.006	-0.116	2.028	-0.136
1.573	-0.118	1.625	-0.148
1.431	-0.141	2.200	-0.157
0.692	-0.193	2.028	-0.162
1.140	-0.151	2.177	-0.161
1.035	-0.161	2.356	-0.167
0.894	-0.152	2.006	-0.172
1.573	-0.132	2.617	-0.161
0.543	-0.152	2.282	-0.166
1.095	-0.123	2.349	-0.154
0.894	-0.092	2.237	-0.147
1.185	-0.133	2.692	-0.134
0.476	-0.092	2.192	-0.125
1.177	-0.108	1.968	-0.112
1.334	-0.089	2.035	-0.108
1.118	-0.047	2.185	-0.089
1.229	-0.046	2.364	-0.085
1.453	-0.045	2.267	-0.075
0.685	-0.006	2.371	-0.067
1.103	0.003	2.252	-0.059
1.491	-0.011	2.349	-0.047
0.983	0.017	2.117	-0.026
1.543	0.053	2.804	0.008
0.998	0.050	2.311	0.035
1.125	0.082	2.394	0.049
1.080	0.123	2.297	0.073
1.058	0.116	2.811	0.072
1.192	0.140	2.692	0.097
1.140	0.180	2.811	0.100
0.961	0.119	2.162	0.094
0.856	0.149	2.610	0.118
1.222	0.141	2.416	0.130
1.088	0.146	2.110	0.134
1.394	0.169	1.879	0.142
0.968	0.203	2.237	0.146
1.416	0.187	2.013	0.143
1.110	0.194	2.006	0.140
0.894	0.192	2.595	0.128
0.782	0.145	1.767	0.115
1.304	0.160	3.065	0.100
1.349	0.129	2.461	0.085
1.088	0.111	2.267	0.076
1.103	0.117	2.408	0.070
1.185	0.099	1.998	0.062
1.073	0.082	1.991	0.051
1.274	0.068	2.446	0.041
0.886	0.089	2.394	0.031
0.894	0.068	2.214	0.007
1.110	0.003	2.132	-0.036
1.438	-0.043	2.550	-0.079
1.386	-0.085	2.080	-0.114
1.013	-0.158	2.520	-0.140
0.961	-0.116	2.252	-0.173
1.513	-0.152	2.177	-0.194
1.103	-0.203	2.655	-0.196
1.006	-0.169	2.423	-0.211
1.453	-0.181	2.020	-0.204
0.364	-0.161	2.319	-0.209
0.827	-0.170	2.207	-0.197
0.924	-0.198	2.349	-0.201
1.229	-0.154	2.289	-0.197
1.386	-0.144	1.953	-0.180
1.028	-0.141	2.602	-0.168
1.252	-0.135	1.849	-0.148
1.185	-0.125	2.483	-0.144
1.371	-0.113	2.438	-0.139
0.968	-0.054	2.304	-0.127
1.006	-0.080	1.789	-0.110
1.535	-0.035	2.550	-0.092
0.759	-0.053	2.394	-0.079
1.095	-0.015	2.431	-0.077
1.461	-0.040	2.476	-0.071
0.536	-0.030	2.065	-0.066
1.349	-0.005	2.326	-0.058
1.476	-0.003	1.894	-0.057
1.670	-0.005	2.625	-0.046
1.349	-0.009	2.237	-0.039
1.207	0.045	2.379	-0.007
1.334	0.063	1.901	0.026
1.491	0.059	2.416	0.052
1.222	0.126	2.408	0.079
1.319	0.162	2.073	0.101
0.879	0.160	2.103	0.108
0.856	0.161	2.080	0.119
1.229	0.191	2.095	0.140
0.901	0.157	1.864	0.138
1.140	0.185	2.729	0.153
1.461	0.192	2.304	0.160
1.371	0.216	2.647	0.160
0.662	0.216	1.595	0.169
1.259	0.201	2.110	0.158
1.185	0.204	2.341	0.152
1.222	0.198	1.722	0.151
1.006	0.167	2.065	0.136
1.162	0.131	2.371	0.132
0.983	0.156	2.453	0.119
1.282	0.158	2.341	0.110
1.550	0.181	2.476	0.103
1.401	0.156	2.379	0.091
1.595	0.081	2.796	0.084
1.423	0.122	2.364	0.066
1.200	0.089	2.632	0.064
1.006	0.101	2.013	0.049
1.065	0.092	2.259	0.047
0.767	0.048	2.088	0.023
1.021	0.034	2.103	-0.005
1.110	-0.005	2.625	-0.038
1.215	-0.011	2.088	-0.056
1.543	-0.040	2.155	-0.076
1.095	-0.064	2.543	-0.092
1.065	-0.035	2.170	-0.119
1.394	-0.104	2.513	-0.123
1.326	-0.094	2.237	-0.138
1.125	-0.136	2.200	-0.144
0.558	-0.078	2.931	-0.134
0.909	-0.083	2.364	-0.138
1.103	-0.129	2.282	-0.141
1.252	-0.100	2.297	-0.137
1.386	-0.091	2.722	-0.138
1.498	-0.099	2.386	-0.131
1.304	-0.111	2.774	-0.119
1.416	-0.074	2.117	-0.112
0.946	-0.072	2.050	-0.098
1.155	-0.061	2.125	-0.092
1.491	-0.032	2.587	-0.070
1.528	-0.066	2.185	-0.069
1.118	-0.026	2.110	-0.064
1.319	-0.028	2.043	-0.053
0.856	0.007	2.468	-0.044
1.274	-0.051	2.543	-0.035
1.080	0.010	2.528	-0.026
1.050	0.045	2.162	0.019
1.319	0.075	1.983	0.057
0.916	0.125	2.640	0.085
1.677	0.169	2.170	0.111
1.006	0.128	2.177	0.134
1.379	0.164	2.438	0.138
1.423	0.180	2.244	0.161
1.282	0.217	2.528	0.173
0.924	0.232	1.931	0.175
1.170	0.193	2.550	0.189
0.744	0.231	2.304	0.185
1.334	0.258	2.349	0.200
1.252	0.219	1.968	0.180
1.147	0.237	2.006	0.176
1.073	0.269	2.006	0.192
1.356	0.213	2.364	0.203
1.043	0.243	2.640	0.194
1.080	0.237	2.028	0.185
1.125	0.286	1.797	0.173
1.140	0.189	2.050	0.148
1.192	0.157	2.468	0.139
1.222	0.163	2.625	0.125
1.140	0.121	2.438	0.111
1.655	0.127	2.371	0.097
1.244	0.109	1.528	0.082
0.879	0.107	2.222	0.071
1.349	0.135	2.334	0.060
1.006	0.103	1.916	0.049
1.013	0.096	2.304	0.037
1.170	0.024	2.080	0.012
1.371	0.045	1.909	-0.031
1.035	-0.001	1.961	-0.050
1.073	-0.002	2.483	-0.073
1.603	-0.072	1.909	-0.093
1.132	-0.040	2.416	-0.107
1.685	-0.082	2.811	-0.125
1.095	-0.105	1.879	-0.138
1.177	-0.101	2.423	-0.146
1.222	-0.118	2.647	-0.160
1.125	-0.128	1.968	-0.162
1.558	-0.156	2.170	-0.166
1.535	-0.125	2.237	-0.167
1.222	-0.141	2.580	-0.168
0.961	-0.123	2.088	-0.158
1.170	-0.107	2.222	-0.162
1.192	-0.122	2.065	-0.149
1.416	-0.095	2.349	-0.139
1.237	-0.126	2.684	-0.128
1.252	-0.073	2.386	-0.109
1.364	-0.063	2.931	-0.114
1.558	-0.052	2.267	-0.104
1.468	-0.030	2.640	-0.083
1.468	-0.058	2.505	-0.088
1.819	0.005	2.192	-0.076
0.916	-0.037	2.871	-0.067
1.356	-0.017	1.938	-0.062
1.170	-0.002	2.520	-0.044
1.603	0.054	2.565	-0.013
1.550	0.077	2.423	0.018
1.446	0.060	2.207	0.044
1.431	0.098	2.177	0.058
1.364	0.127	2.274	0.074
1.364	0.100	2.453	0.080
2.005	0.150	2.147	0.083
0.909	0.116	2.535	0.102
1.535	0.153	2.304	0.105
1.289	0.192	2.878	0.125
0.722	0.116	2.811	0.136
1.580	0.217	2.267	0.144
1.438	0.222	2.461	0.149
0.730	0.130	2.304	0.141
1.222	0.213	2.267	0.148
1.259	0.163	2.543	0.142
1.162	0.204	2.617	0.126
1.289	0.132	2.162	0.110
1.364	0.137	2.498	0.101
1.356	0.092	2.035	0.089
1.304	0.116	1.558	0.074
1.200	0.116	1.968	0.067
0.961	0.068	1.976	0.059
1.297	0.080	2.117	0.044
1.312	0.093	2.699	0.036
0.610	0.075	2.050	0.030
0.841	0.016	2.431	-0.009
1.147	-0.013	2.207	-0.051
1.386	-0.055	2.140	-0.091
1.035	-0.092	2.476	-0.118
1.185	-0.137	2.125	-0.146
1.304	-0.140	2.379	-0.171
0.565	-0.161	2.095	-0.191
0.953	-0.159	2.214	-0.218
1.207	-0.196	2.491	-0.231
1.155	-0.189	2.394	-0.236
1.162	-0.194	2.632	-0.222
1.513	-0.157	2.028	-0.198
1.461	-0.164	2.580	-0.194
1.386	-0.123	2.020	-0.192
0.827	-0.156	1.953	-0.190
1.349	-0.111	2.170	-0.177
0.685	-0.118	2.244	-0.154
1.453	-0.117	1.983	-0.148
1.132	-0.120	2.364	-0.121
1.543	-0.059	2.103	-0.115
1.379	-0.041	2.602	-0.113
0.849	-0.072	1.901	-0.101
0.856	-0.034	2.647	-0.093
0.991	-0.067	2.386	-0.087
1.603	-0.049	2.423	-0.076
1.461	-0.024	2.438	-0.063
1.610	-0.006	2.185	-0.057
1.297	-0.027	2.811	-0.052
1.073	-0.029	2.438	-0.042
0.827	0.018	2.505	-0.027
0.849	0.051	2.565	0.008
1.319	0.119	2.222	0.035
1.371	0.127	2.326	0.060
1.185	0.107	2.289	0.076
1.431	0.138	2.558	0.098
1.640	0.139	2.826	0.115
1.200	0.198	2.491	0.123
1.028	0.224	3.222	0.135
1.088	0.198	2.140	0.146
0.968	0.211	2.632	0.155
1.774	0.170	2.095	0.161
1.155	0.227	1.871	0.170
1.185	0.239	1.797	0.168
1.655	0.189	2.446	0.169
1.192	0.234	2.259	0.169
1.267	0.212	2.073	0.161
1.222	0.195	2.408	0.145
1.476	0.192	2.035	0.136
1.476	0.157	1.894	0.127
0.670	0.163	2.013	0.107
0.655	0.162	2.699	0.102
1.468	0.139	2.505	0.090
1.401	0.086	2.364	0.083
1.356	0.123	2.304	0.079
1.341	0.123	2.565	0.065
1.632	0.110	2.610	0.060
1.528	0.070	2.214	0.046
1.118	0.089	2.252	0.023
0.610	-0.032	2.192	-0.018
0.819	0.001	2.065	-0.042
1.401	-0.053	2.274	-0.059
1.312	-0.069	1.722	-0.083
1.170	-0.057	2.483	-0.090
0.819	-0.057	2.550	-0.122
1.267	-0.114	2.073	-0.132
1.886	-0.096	2.371	-0.138
1.603	-0.102	2.013	-0.144
1.312	-0.113	2.185	-0.132
1.797	-0.068	2.737	-0.130
1.438	-0.126	2.543	-0.131
1.103	-0.073	2.558	-0.136
0.938	-0.132	2.140	-0.130
1.423	-0.085	1.991	-0.121
1.125	-0.086	2.229	-0.113
0.901	-0.067	2.670	-0.103
1.446	-0.083	2.461	-0.094
1.282	-0.072	2.498	-0.083
1.423	-0.057	2.311	-0.077
1.535	-0.049	2.453	-0.065
1.416	0.002	2.558	-0.054
1.379	0.022	2.013	-0.052
1.461	0.018	2.543	-0.037
0.871	0.023	2.468	-0.029
1.588	0.038	2.684	-0.012
1.035	0.053	2.528	0.030
1.013	0.107	2.699	0.071
1.043	0.089	2.334	0.095
1.207	0.178	2.520	0.123
0.938	0.166	2.453	0.136
1.237	0.235	2.871	0.147
1.319	0.208	2.871	0.158
1.259	0.293	2.334	0.183
1.565	0.216	2.595	0.185
1.110	0.219	2.587	0.196
1.215	0.254	2.476	0.208
1.222	0.242	2.543	0.201
0.827	0.261	2.677	0.203
1.132	0.239	2.326	0.199
1.237	0.261	2.297	0.206
0.841	0.236	2.244	0.196
1.446	0.265	2.371	0.197
0.924	0.192	1.431	0.179
1.125	0.222	2.483	0.160
0.916	0.194	2.699	0.145
1.244	0.164	2.543	0.131
1.118	0.145	2.177	0.120
1.267	0.161	2.006	0.101
0.864	0.130	3.192	0.087
1.312	0.128	2.035	0.078
1.237	0.103	2.073	0.066
1.088	0.114	2.483	0.057
1.468	0.083	2.274	0.048
1.468	0.069	2.095	0.032
1.379	0.089	2.356	0.007
1.297	-0.005	2.237	-0.037
0.886	-0.019	2.431	-0.057
0.767	-0.043	2.640	-0.081
1.498	-0.055	2.386	-0.101
1.610	-0.084	2.431	-0.108
1.610	-0.103	2.379	-0.128
0.968	-0.116	1.909	-0.147
1.170	-0.096	2.543	-0.145
1.341	-0.096	2.289	-0.156
1.073	-0.138	2.020	-0.153
1.356	-0.125	2.237	-0.163
1.767	-0.161	2.147	-0.173
1.244	-0.126	2.259	-0.161
1.259	-0.126	2.438	-0.140
1.229	-0.107	1.864	-0.143
1.103	-0.052	2.177	-0.117
1.259	-0.076	1.767	-0.106
1.610	-0.055	2.371	-0.103
1.110	-0.026	2.632	-0.095
1.401	-0.002	2.050	-0.087
0.722	-0.076	2.222	-0.086
1.409	-0.067	1.968	-0.075
1.453	-0.014	2.311	-0.064
1.394	-0.058	2.177	-0.060
1.304	-0.052	2.200	-0.047
1.341	0.010	2.371	-0.050
0.804	0.003	2.662	-0.029
1.588	0.042	2.237	0.000
0.983	0.093	2.535	0.034
1.520	0.119	2.162	0.052
1.498	0.072	2.520	0.069
1.326	0.125	1.685	0.073
1.543	0.122	2.222	0.098
1.185	0.125	2.095	0.093
1.767	0.162	2.438	0.104
1.073	0.189	2.416	0.117
0.909	0.177	2.035	0.129
1.632	0.154	1.879	0.139
1.610	0.166	2.110	0.149
0.983	0.168	2.289	0.145
0.976	0.142	2.438	0.147
0.886	0.181	2.252	0.147
1.617	0.190	2.267	0.127
1.229	0.187	2.401	0.116
1.461	0.107	2.080	0.105
0.633	0.105	2.916	0.094
1.409	0.128	2.699	0.075
1.759	0.131	2.222	0.069
1.050	0.100	2.274	0.062
0.476	0.057	2.326	0.046
1.819	0.037	2.423	0.035
1.565	0.110	2.267	0.034
0.662	0.029	2.043	0.021
1.006	0.012	1.961	-0.022
0.946	-0.031	2.013	-0.065
1.506	-0.056	2.058	-0.100
1.259	-0.102	2.028	-0.135
0.827	-0.141	1.737	-0.167
1.177	-0.149	2.028	-0.182
1.394	-0.155	1.856	-0.201
1.259	-0.200	2.423	-0.216
1.364	-0.205	2.483	-0.224
1.446	-0.179	1.886	-0.225
1.759	-0.151	2.140	-0.182
1.177	-0.176	2.274	-0.194
0.386	-0.161	1.819	-0.175
1.565	-0.148	1.901	-0.170
0.640	-0.156	2.311	-0.171
1.386	-0.090	2.095	-0.158
1.244	-0.144	2.035	-0.166
1.438	-0.120	2.684	-0.156
1.394	-0.111	2.386	-0.152
0.834	-0.022	2.058	-0.135
0.468	-0.041	1.826	-0.118
1.103	-0.043	2.379	-0.106
1.058	-0.068	1.991	-0.094
1.356	-0.004	1.998	-0.079
1.282	-0.035	1.879	-0.076
0.782	-0.089	2.192	-0.068
1.394	-0.029	2.117	-0.059
1.155	-0.019	1.767	-0.060
0.737	-0.017	2.058	-0.040
0.618	-0.026	2.423	-0.021
1.386	0.027	2.282	0.017
0.804	0.051	2.610	0.039
1.371	0.090	2.297	0.057
1.349	0.076	2.491	0.084
0.879	0.124	2.162	0.102
1.147	0.156	2.147	0.116
1.050	0.134	2.961	0.124
0.946	0.136	2.468	0.129
1.192	0.202	2.200	0.150
0.812	0.183	2.244	0.150
1.088	0.172	1.931	0.160
1.170	0.219	2.453	0.165
0.901	0.201	2.229	0.160
1.035	0.193	2.297	0.160
1.050	0.204	1.647	0.152
1.670	0.190	1.923	0.142
0.886	0.187	1.961	0.137
1.080	0.154	1.744	0.126
0.938	0.151	2.476	0.116
1.416	0.145	2.073	0.097
1.401	0.112	2.453	0.095
1.349	0.130	2.431	0.085
1.409	0.128	2.364	0.072
0.886	0.127	2.304	0.068
1.095	0.089	2.453	0.055
1.356	0.101	2.379	0.048
0.730	0.062	2.140	0.037
1.215	0.086	2.058	0.005
1.013	0.022	2.565	-0.027
1.013	0.021	2.311	-0.044
1.431	-0.028	2.132	-0.073
1.334	-0.099	2.006	-0.108
1.282	-0.128	2.125	-0.130
1.468	-0.083	2.297	-0.131
1.229	-0.131	2.491	-0.138
1.021	-0.124	2.550	-0.131
1.550	-0.123	2.558	-0.128
1.237	-0.091	2.625	-0.129
1.535	-0.075	2.035	-0.130
1.580	-0.102	1.983	-0.131
1.379	-0.086	2.259	-0.131
1.349	-0.099	2.423	-0.128
1.625	-0.091	2.408	-0.119
0.901	-0.049	2.214	-0.109
0.983	-0.041	2.229	-0.098
0.700	-0.034	2.259	-0.088
1.312	-0.035	2.513	-0.076
1.647	-0.037	1.961	-0.066
1.215	-0.035	2.476	-0.058
1.177	-0.016	1.916	-0.051
1.677	0.033	2.058	-0.043
1.483	0.043	2.461	-0.039
0.879	-0.001	2.759	-0.033
1.468	0.013	2.259	0.002
1.215	0.102	2.453	0.039
1.229	0.107	2.655	0.079
1.229	0.127	2.610	0.104
1.759	0.174	2.110	0.126
1.229	0.169	2.446	0.143
1.259	0.199	1.826	0.162
0.924	0.203	2.050	0.155
1.312	0.190	2.035	0.173
0.864	0.198	2.192	0.182
1.326	0.199	2.103	0.185
1.252	0.253	2.364	0.195
1.506	0.246	1.864	0.190
1.349	0.240	2.401	0.196
1.744	0.237	2.744	0.201
1.528	0.248	2.453	0.191
0.983	0.243	2.028	0.195
0.983	0.209	2.214	0.182
1.132	0.208	2.423	0.164
1.065	0.175	2.498	0.152
1.215	0.155	2.334	0.140
1.640	0.227	2.789	0.122
1.155	0.122	2.043	0.108
1.976	0.153	2.334	0.102
0.841	0.095	1.946	0.082
2.244	0.180	2.491	0.075
0.789	0.090	2.498	0.069
1.640	0.142	1.826	0.049
0.759	0.052	1.729	0.042
1.252	0.096	2.319	0.020
0.961	0.021	2.408	-0.014
1.341	-0.008	2.282	-0.036
1.162	0.003	2.767	-0.062
1.461	-0.062	2.267	-0.085
1.513	-0.072	2.177	-0.099
1.192	-0.106	1.901	-0.115
1.065	-0.082	2.595	-0.124
1.326	-0.116	2.573	-0.141
1.416	-0.115	2.095	-0.147
1.386	-0.132	2.297	-0.154
1.312	-0.123	2.416	-0.165
1.244	-0.139	1.834	-0.164
1.259	-0.136	2.714	-0.165
1.043	-0.097	2.110	-0.156
1.453	-0.138	2.528	-0.160
1.080	-0.131	2.259	-0.154
1.714	-0.066	2.110	-0.139
2.050	-0.052	2.229	-0.133
1.073	-0.095	2.647	-0.119
1.379	-0.111	1.879	-0.109
1.282	-0.101	1.826	-0.098
1.013	-0.047	2.968	-0.095
1.215	-0.044	2.274	-0.083
2.013	0.010	2.237	-0.073
1.028	-0.031	2.505	-0.068
0.953	-0.005	2.461	-0.055
0.565	-0.064	2.602	-0.049
0.506	-0.029	1.819	-0.025
1.297	0.010	2.543	0.007
1.341	0.055	2.207	0.033
1.140	0.093	2.162	0.055
0.782	0.125	2.640	0.073
1.237	0.114	2.289	0.073
1.371	0.102	1.931	0.090
1.498	0.151	2.289	0.098
1.573	0.115	2.013	0.096
1.371	0.158	2.326	0.117
1.103	0.152	2.684	0.126
1.416	0.163	2.170	0.133
1.080	0.218	2.535	0.140
1.170	0.175	2.006	0.147
1.670	0.145	2.140	0.142
1.297	0.157	2.453	0.143
1.043	0.151	2.371	0.130
1.170	0.128	2.200	0.117
1.506	0.187	2.520	0.105
1.095	0.168	2.364	0.091
1.349	0.146	2.319	0.079
1.244	0.101	2.438	0.072
1.035	0.072	1.789	0.059
1.155	0.068	2.267	0.054
1.289	0.107	2.431	0.043
0.819	0.045	2.573	0.034
1.364	0.018	2.267	0.014
1.028	0.002	2.543	-0.032
1.386	-0.061	2.647	-0.071
1.088	-0.075	2.334	-0.110
1.431	-0.094	2.677	-0.139
1.491	-0.108	2.058	-0.164
1.222	-0.187	2.267	-0.189
1.632	-0.132	2.162	-0.202
0.976	-0.174	2.670	-0.220
1.543	-0.211	2.379	-0.224
1.341	-0.109	2.535	-0.185
1.640	-0.159	2.498	-0.194
1.431	-0.124	2.587	-0.196
1.282	-0.181	1.953	-0.195
1.468	-0.157	2.707	-0.188
1.513	-0.182	2.953	-0.178
1.774	-0.149	2.297	-0.168
1.155	-0.144	2.282	-0.159
1.326	-0.086	2.431	-0.148
1.282	-0.076	2.587	-0.133
1.647	-0.085	2.162	-0.126
1.908	-0.057	2.200	-0.109
1.491	-0.027	1.886	-0.108
1.431	-0.088	1.886	-0.094
1.476	-0.061	2.185	-0.087
0.730	-0.029	1.767	-0.077
1.700	-0.042	2.214	-0.068
1.326	-0.076	2.289	-0.058
1.670	-0.029	2.132	-0.051
1.685	0.019	2.386	-0.040
1.282	0.016	2.147	-0.011
1.192	0.068	2.931	0.018
1.767	0.114	2.401	0.044
1.304	0.075	2.356	0.065
1.177	0.071	2.319	0.082
0.774	0.147	2.349	0.110
0.938	0.168	2.401	0.117
1.215	0.199	2.259	0.129
1.185	0.171	1.894	0.144
1.006	0.192	3.050	0.150
1.021	0.221	1.909	0.163
0.901	0.145	2.528	0.168
1.334	0.183	2.356	0.178
0.953	0.145	2.192	0.164
0.797	0.208	2.565	0.168
2.117	0.248	2.185	0.160
1.259	0.261	2.192	0.149
0.856	0.153	2.744	0.140
0.938	0.163	2.326	0.129
0.573	0.133	1.983	0.118
1.013	0.130	2.222	0.108
1.722	0.139	2.058	0.094
1.580	0.176	2.722	0.087
1.744	0.124	1.632	0.078
1.438	0.113	2.088	0.071
1.200	0.106	2.379	0.057
1.409	0.128	2.356	0.053
1.565	0.051	2.140	0.030
1.103	0.027	2.408	-0.011
1.349	0.020	2.491	-0.037
0.856	0.009	2.050	-0.060
1.326	-0.073	2.319	-0.081
1.125	-0.120	2.423	-0.098
1.371	-0.075	2.625	-0.110
1.125	-0.096	2.341	-0.120
1.080	-0.092	2.282	-0.129
0.924	-0.121	2.953	-0.137
0.916	-0.082	1.565	-0.138
1.401	-0.144	1.759	-0.139
1.692	-0.083	1.931	-0.147
1.312	-0.122	2.073	-0.139
1.662	-0.135	2.483	-0.133
1.349	-0.112	2.394	-0.129
1.476	-0.118	2.505	-0.122
1.341	-0.069	2.147	-0.111
1.177	-0.029	2.117	-0.103
1.028	-0.049	2.461	-0.089
1.125	-0.040	2.431	-0.080
0.789	-0.079	2.684	-0.073
1.080	-0.033	2.282	-0.063
0.938	0.030	2.244	-0.054
1.438	-0.003	2.640	-0.048
1.252	0.001	2.103	-0.040
1.237	-0.005	2.252	-0.028
1.617	0.056	2.752	0.010
1.132	0.089	2.461	0.052
1.349	0.108	2.446	0.082
0.953	0.157	2.580	0.112
0.513	0.188	2.617	0.131
1.244	0.176	2.961	0.145
1.073	0.238	2.587	0.157
1.155	0.195	2.744	0.165
1.416	0.254	2.319	0.182
1.162	0.226	2.408	0.201
1.289	0.238	2.297	0.194
1.177	0.272	2.095	0.196
1.125	0.216	2.334	0.196
1.304	0.243	2.252	0.190
0.976	0.211	2.147	0.196
1.215	0.197	2.252	0.186
1.103	0.219	2.513	0.191
0.804	0.189	2.334	0.179
0.879	0.210	2.565	0.168
0.983	0.201	2.334	0.152
1.297	0.170	2.073	0.134
1.103	0.167	2.162	0.122
0.610	0.181	2.297	0.104
0.961	0.125	2.953	0.091
1.394	0.148	2.267	0.071
0.804	0.128	2.431	0.070
0.655	0.119	2.222	0.056
1.215	0.075	1.991	0.044
1.035	0.110	2.274	0.042
0.931	0.033	2.125	0.019
1.371	0.007	2.304	-0.022
1.416	-0.008	2.013	-0.051
1.341	-0.036	1.759	-0.077
1.520	-0.039	2.282	-0.094
1.319	-0.085	2.826	-0.109
1.401	-0.082	2.364	-0.131
1.118	-0.144	2.707	-0.139
0.700	-0.078	2.543	-0.143
1.334	-0.109	2.050	-0.154
1.491	-0.095	2.267	-0.157
1.215	-0.147	1.976	-0.161
1.222	-0.136	2.267	-0.165
1.304	-0.132	2.326	-0.165
1.491	-0.156	2.580	-0.166
1.617	-0.129	2.408	-0.159
1.453	-0.130	1.655	-0.145
1.035	-0.117	2.304	-0.136
1.371	-0.138	2.147	-0.131
1.535	-0.067	2.431	-0.113
1.140	-0.063	2.147	-0.106
1.364	-0.035	1.871	-0.100
0.998	-0.042	1.767	-0.085
1.558	-0.048	2.617	-0.088
1.177	-0.040	2.408	-0.074
1.088	0.001	2.319	-0.069
1.006	-0.013	2.446	-0.057
1.185	-0.016	2.058	-0.046
0.528	0.013	2.416	-0.012
1.595	0.088	2.356	0.019
0.752	0.072	2.677	0.038
1.326	0.135	2.065	0.048
0.536	0.079	2.535	0.068
0.879	0.125	2.035	0.087
1.401	0.110	2.647	0.083
1.274	0.158	2.408	0.106
0.916	0.143	2.394	0.101
1.491	0.194	2.379	0.114
0.819	0.172	2.371	0.132
1.147	0.206	2.147	0.135
0.991	0.172	2.356	0.145
1.080	0.182	1.819	0.143
1.118	0.169	2.341	0.141
1.035	0.198	2.401	0.141
1.341	0.150	1.841	0.130
1.737	0.127	1.610	0.109
0.901	0.171	2.207	0.100
1.125	0.142	1.304	0.089
1.588	0.112	2.647	0.077
0.685	0.077	2.267	0.062
1.192	0.061	2.043	0.057
1.834	0.088	2.058	0.048
0.812	0.075	1.826	0.042
1.543	0.058	2.192	0.029
1.550	0.031	2.088	0.005
1.177	0.009	2.125	-0.044
1.416	-0.058	2.177	-0.081
0.886	-0.085	1.998	-0.116
1.946	-0.108	2.662	-0.141
1.118	-0.173	2.073	-0.183
1.088	-0.194	2.319	-0.209
0.528	-0.143	2.214	-0.208
0.976	-0.169	2.498	-0.215
1.349	-0.187	2.311	-0.211
1.588	-0.167	2.162	-0.216
1.088	-0.208	2.543	-0.191
1.341	-0.151	1.938	-0.186
1.207	-0.141	1.916	-0.157
1.379	-0.148	1.759	-0.158
1.289	-0.135	1.983	-0.159
0.924	-0.115	2.237	-0.154
0.804	-0.141	2.334	-0.155
1.267	-0.108	2.573	-0.134
1.603	-0.111	2.468	-0.129
0.894	-0.097	1.774	-0.119
1.215	-0.096	2.229	-0.105
0.715	-0.058	2.498	-0.102
1.423	-0.058	2.058	-0.093
1.080	-0.017	2.035	-0.079
1.222	-0.070	2.170	-0.073
1.535	-0.057	2.252	-0.073
1.520	-0.025	2.185	-0.058
1.244	-0.020	2.528	-0.049
0.789	-0.033	2.610	-0.034
1.394	0.060	2.483	-0.007
0.983	0.070	2.155	0.020
1.132	0.097	2.394	0.048
1.670	0.106	2.035	0.074
1.244	0.154	1.923	0.093
1.132	0.104	2.244	0.106
1.409	0.180	2.349	0.118
0.789	0.176	2.491	0.133
0.856	0.154	2.796	0.142
1.259	0.163	2.207	0.151
1.356	0.224	2.073	0.154
1.797	0.223	1.946	0.155
1.565	0.175	2.065	0.166
0.759	0.156	2.684	0.158
0.938	0.190	2.356	0.159
1.528	0.137	2.632	0.152
1.446	0.153	2.371	0.148
1.095	0.163	2.431	0.134
1.274	0.160	2.356	0.128
0.647	0.163	2.103	0.115
1.229	0.158	2.408	0.105
1.341	0.125	2.356	0.094
1.610	0.177	2.282	0.086
1.349	0.113	2.192	0.079
1.222	0.109	2.244	0.062
1.461	0.087	2.602	0.055
1.401	0.090	2.364	0.047
1.312	0.076	2.453	0.030
1.267	-0.014	2.140	-0.011
0.968	-0.001	2.677	-0.034
1.401	0.019	1.864	-0.063
1.155	-0.067	2.326	-0.083
1.155	-0.088	2.446	-0.092
1.386	-0.054	2.550	-0.116
0.521	-0.120	2.274	-0.131
1.140	-0.135	2.244	-0.124
1.192	-0.095	2.602	-0.131
1.229	-0.086	2.162	-0.136
1.617	-0.116	1.797	-0.136
1.446	-0.144	2.028	-0.143
1.110	-0.052	1.774	-0.137
1.379	-0.118	2.088	-0.128
1.021	-0.073	2.602	-0.126
0.752	-0.058	2.356	-0.122
0.938	-0.056	2.461	-0.104
1.267	-0.029	2.453	-0.106
1.476	-0.057	2.364	-0.093
1.289	-0.035	1.968	-0.078
1.035	-0.051	2.058	-0.070
1.289	-0.044	2.535	-0.064
1.222	-0.026	2.587	-0.054
1.035	0.012	2.684	-0.043
0.685	-0.032	2.207	-0.039
1.237	0.016	2.423	-0.021
1.386	0.057	2.699	0.018
1.088	0.048	2.200	0.062
0.759	0.124	2.304	0.095
1.259	0.151	2.185	0.118
1.021	0.128	2.140	0.139
1.573	0.193	2.423	0.152
1.237	0.229	2.214	0.156
1.177	0.217	2.192	0.180
0.879	0.156	1.916	0.180
1.058	0.217	2.640	0.190
1.229	0.247	2.453	0.200
1.349	0.263	1.953	0.204
1.506	0.275	2.282	0.208
1.073	0.219	2.617	0.201
1.065	0.202	1.886	0.195
0.558	0.201	2.088	0.196
1.312	0.270	2.237	0.186
1.386	0.275	2.222	0.174
1.147	0.178	2.505	0.154
0.886	0.229	2.453	0.147
1.267	0.100	2.617	0.119
1.110	0.133	2.125	0.106
0.812	0.169	2.423	0.103
0.946	0.151	2.483	0.089
1.088	0.115	2.192	0.079
0.685	0.092	1.946	0.068
1.312	0.142	2.117	0.055
1.341	0.069	2.267	0.052
1.573	0.080	2.423	0.033
1.476	0.035	1.901	0.008
1.192	0.001	2.207	-0.028
1.244	0.039	1.983	-0.054
1.558	-0.023	2.461	-0.073
1.058	-0.066	2.297	-0.094
1.461	-0.120	2.155	-0.107
1.155	-0.093	2.222	-0.124
1.312	-0.049	2.311	-0.138
1.252	-0.086	2.185	-0.148
0.737	-0.083	2.550	-0.151
1.192	-0.140	2.177	-0.159
1.640	-0.124	2.282	-0.175
1.326	-0.137	2.558	-0.170
1.147	-0.146	2.677	-0.164
1.125	-0.131	2.334	-0.157
1.349	-0.142	2.580	-0.157
1.013	-0.115	2.013	-0.130
1.349	-0.089	1.983	-0.111
0.991	-0.101	2.289	-0.105
1.341	-0.052	2.431	-0.086
1.237	-0.065	2.759	-0.081
1.080	-0.058	2.274	-0.082
1.028	-0.048	2.438	-0.070
0.700	0.011	2.453	-0.061
1.035	0.019	1.856	-0.064
1.140	-0.007	2.073	-0.052
1.304	-0.039	1.983	-0.044
1.364	0.020	2.573	-0.029
1.200	0.046	2.431	0.007
0.976	0.052	2.319	0.033
0.991	0.063	2.513	0.055
1.297	0.082	2.587	0.068
1.058	0.159	2.304	0.080
1.446	0.153	2.095	0.099
1.110	0.148	2.416	0.091
1.088	0.108	2.058	0.107
0.864	0.135	2.431	0.121
0.864	0.191	2.341	0.130
1.341	0.175	2.155	0.141
0.715	0.154	1.826	0.137
1.274	0.184	1.849	0.147
1.013	0.169	2.035	0.144
1.222	0.152	2.289	0.130
1.103	0.177	2.274	0.130
1.058	0.128	2.177	0.117
0.804	0.142	2.095	0.106
1.073	0.133	2.394	0.096
1.207	0.097	2.125	0.077
1.118	0.138	2.050	0.073
1.558	0.077	2.311	0.058
1.476	0.119	2.222	0.052
0.849	0.092	2.498	0.039
1.185	0.055	2.162	0.031
1.080	0.044	2.334	0.025
1.222	-0.015	2.520	-0.010
1.185	-0.019	2.520	-0.053
0.386	-0.057	2.311	-0.090
0.998	-0.093	2.408	-0.119
1.207	-0.148	2.073	-0.146
1.312	-0.132	2.289	-0.171
1.125	-0.128	2.125	-0.202
0.991	-0.182	2.826	-0.223
0.961	-0.152	2.476	-0.226
1.476	-0.150	2.438	-0.246
1.341	-0.185	2.423	-0.217
1.267	-0.144	2.319	-0.203
1.670	-0.157	2.177	-0.196
1.565	-0.121	2.073	-0.180
0.834	-0.148	2.580	-0.176
0.924	-0.100	2.013	-0.152
1.341	-0.136	2.304	-0.154
1.118	-0.097	2.222	-0.153
0.536	-0.081	2.513	-0.138
1.118	-0.092	2.438	-0.123
0.968	-0.067	1.909	-0.120
0.953	-0.105	2.468	-0.110
1.446	-0.040	2.468	-0.103
1.349	-0.053	2.617	-0.090
1.438	-0.065	2.558	-0.083
0.685	-0.058	2.364	-0.075
1.356	-0.023	2.207	-0.066
1.103	-0.032	1.998	-0.056
1.319	0.029	2.528	-0.052
1.625	-0.008	2.386	-0.030
1.170	0.048	2.744	0.002
0.536	0.072	2.796	0.037
1.438	0.146	2.088	0.056
1.282	0.119	2.214	0.082
1.244	0.080	2.356	0.093
1.550	0.164	2.498	0.112
1.237	0.144	1.909	0.127
1.103	0.163	2.714	0.136
1.565	0.201	2.297	0.153
1.095	0.147	2.326	0.150
1.065	0.218	1.976	0.158
1.326	0.231	2.886	0.167
1.453	0.226	2.267	0.163
0.924	0.201	1.998	0.171
1.095	0.209	2.356	0.159
1.162	0.185	2.699	0.153
0.991	0.152	2.401	0.140
1.341	0.152	2.237	0.127
1.341	0.153	2.617	0.121
1.132	0.116	2.334	0.107
0.730	0.128	2.259	0.100
1.334	0.127	2.356	0.084
1.252	0.084	2.438	0.080
1.185	0.133	2.125	0.070
1.520	0.077	1.938	0.060
1.058	0.122	2.297	0.053
1.625	0.074	2.244	0.047
1.714	0.033	2.140	0.025
1.461	0.060	2.229	-0.010
1.543	-0.000	2.647	-0.041
1.326	-0.067	1.946	-0.066
1.379	-0.046	1.946	-0.084
0.976	-0.085	2.662	-0.104
1.483	-0.093	2.065	-0.118
1.319	-0.112	2.491	-0.136
1.282	-0.087	2.341	-0.141
1.737	-0.077	2.207	-0.141
1.319	-0.107	2.155	-0.127
1.341	-0.073	2.267	-0.131
0.744	-0.084	2.214	-0.131
0.730	-0.102	2.408	-0.136
1.103	-0.104	2.543	-0.132
1.916	-0.124	2.371	-0.133
1.416	-0.115	2.297	-0.120
1.118	-0.052	1.968	-0.111
2.043	-0.045	2.289	-0.101
1.759	-0.102	2.125	-0.090
1.595	-0.061	2.453	-0.073
1.468	-0.031	2.304	-0.066
1.923	-0.055	2.132	-0.057
1.095	-0.050	2.423	-0.051
1.379	0.033	2.155	-0.045
1.886	-0.004	2.528	-0.036
0.931	0.027	2.244	-0.016
1.297	0.086	2.416	0.030
1.491	0.101	2.558	0.071
1.655	0.131	1.603	0.098
1.543	0.164	2.125	0.120
1.244	0.176	2.528	0.137
1.423	0.207	2.080	0.159
1.506	0.181	2.438	0.169
1.334	0.248	2.744	0.181
0.797	0.191	2.476	0.184
1.088	0.212	2.162	0.181
0.819	0.228	2.707	0.196
1.304	0.235	1.931	0.204
1.312	0.206	2.662	0.203
0.946	0.253	2.520	0.202
1.804	0.250	2.438	0.197
1.297	0.216	1.998	0.193
1.991	0.250	2.244	0.183
1.282	0.165	2.229	0.172
1.677	0.234	2.013	0.161
1.349	0.166	2.535	0.142
0.901	0.161	2.282	0.131
1.132	0.138	2.043	0.108
1.617	0.150	3.162	0.100
0.827	0.083	2.006	0.092
1.707	0.121	2.386	0.073
1.244	0.100	2.595	0.063
1.095	0.123	2.535	0.052
1.565	0.070	2.640	0.044
1.312	0.066	2.207	0.033
1.797	0.020	2.274	-0.003
1.312	0.004	1.886	-0.023
1.028	-0.091	2.237	-0.062
1.401	-0.031	2.632	-0.081
1.894	-0.059	2.267	-0.096
1.125	-0.058	2.006	-0.110
1.125	-0.067	2.438	-0.127
1.028	-0.161	2.483	-0.144
1.707	-0.147	2.356	-0.146
1.573	-0.130	2.237	-0.150
0.953	-0.144	1.707	-0.153
1.140	-0.105	2.334	-0.162
1.356	-0.121	1.894	-0.169
1.058	-0.123	2.289	-0.151
1.371	-0.134	2.796	-0.165
1.506	-0.098	2.095	-0.151
1.506	-0.094	2.774	-0.137
0.953	-0.090	2.259	-0.126
1.073	-0.074	2.379	-0.114
1.080	-0.059	2.170	-0.110
0.633	-0.108	2.147	-0.100
1.446	-0.075	2.050	-0.091
1.244	-0.062	2.356	-0.082
0.871	-0.020	2.214	-0.072
1.349	-0.037	2.379	-0.070
1.132	-0.026	2.341	-0.053
1.222	-0.044	1.916	-0.048
0.901	0.012	2.065	-0.034
1.267	0.047	2.587	0.007
1.267	0.077	2.252	0.031
1.207	0.104	3.304	0.050
0.991	0.138	2.006	0.072
1.356	0.082	2.200	0.076
1.162	0.113	2.722	0.091
1.341	0.129	2.043	0.100
0.528	0.120	2.095	0.092
1.229	0.185	2.267	0.113
1.319	0.204	2.878	0.120
1.267	0.172	2.573	0.135
1.244	0.197	2.737	0.147
1.080	0.234	2.244	0.149
1.274	0.200	2.707	0.148
0.916	0.164	2.461	0.148
0.707	0.166	2.520	0.137
1.267	0.202	2.304	0.124
0.730	0.178	2.319	0.112
0.879	0.095	1.961	0.097
1.177	0.097	2.140	0.080
1.006	0.099	2.222	0.075
1.431	0.133	2.759	0.065
1.543	0.083	2.453	0.053
1.013	0.071	2.259	0.048
1.155	0.102	2.498	0.030
1.132	0.072	2.132	0.028
1.035	0.024	2.647	-0.017
0.737	0.001	2.662	-0.060
0.924	-0.064	2.535	-0.100
1.021	-0.075	2.408	-0.130
1.371	-0.130	2.550	-0.163
1.498	-0.157	2.192	-0.182
0.976	-0.167	2.647	-0.203
1.304	-0.173	2.050	-0.223
1.132	-0.185	1.812	-0.224
1.185	-0.158	2.431	-0.210
1.185	-0.133	2.595	-0.208
1.416	-0.173	2.438	-0.210
1.207	-0.161	1.983	-0.198
1.073	-0.157	1.938	-0.188
1.349	-0.170	2.379	-0.171
1.476	-0.169	2.744	-0.158
1.379	-0.144	2.610	-0.153
1.588	-0.101	2.371	-0.143
1.103	-0.076	1.983	-0.129
1.185	-0.085	2.244	-0.124
1.021	-0.076	2.185	-0.111
0.849	-0.089	2.781	-0.103
1.177	-0.048	2.610	-0.090
1.453	-0.047	2.177	-0.077
0.804	-0.049	2.416	-0.076
0.909	-0.046	2.401	-0.063
[truncated: 198,000 more rows]
