# Supplementary material for: Development of seam tracking device in asynchronous tandem welding with arc sensing
Source: Sci Rep. 2022 Nov 3;12:18637. doi: 10.1038/s41598-022-23299-2 (PMC9633803; doi:10.1038/s41598-022-23299-2)
Supplement: Supplementary file 1 — Supplementary Information. [file 41598_2022_23299_MOESM1_ESM.zip › Supplementary data 2(WFS8 + WFS8 tandem welding)/WFS8 WFS8 CTWD 16mm 60cms]

0.625	0.172	3.326	0.115
1.192	0.163	2.550	0.100
1.215	0.159	2.804	0.088
0.521	0.110	2.774	0.074
0.946	0.131	2.789	0.069
0.700	0.092	2.684	0.050
0.371	0.108	2.699	0.043
0.976	0.101	2.781	0.037
0.924	0.111	2.714	0.030
1.035	0.057	2.767	-0.002
0.782	0.010	2.938	-0.054
0.879	-0.049	2.886	-0.092
0.991	-0.115	2.886	-0.123
0.931	-0.058	2.901	-0.151
0.804	-0.105	2.908	-0.167
0.125	-0.117	3.244	-0.189
0.767	-0.187	3.363	-0.209
0.804	-0.149	2.826	-0.205
0.879	-0.201	2.550	-0.214
0.162	-0.161	2.864	-0.202
0.991	-0.141	2.170	-0.186
1.103	-0.132	2.699	-0.179
0.886	-0.167	2.931	-0.168
0.633	-0.141	2.908	-0.156
0.871	-0.147	2.543	-0.155
0.080	-0.144	3.244	-0.157
0.595	-0.135	3.214	-0.136
0.364	-0.067	2.916	-0.108
0.849	-0.082	3.513	-0.115
1.073	-0.026	2.752	-0.098
1.647	0.001	2.677	-0.103
0.916	-0.005	2.781	-0.084
1.409	-0.024	2.901	-0.084
0.364	-0.042	3.304	-0.076
0.595	-0.046	2.796	-0.067
0.476	-0.072	2.468	-0.059
0.498	-0.027	2.856	-0.054
0.759	-0.013	2.453	-0.049
1.095	0.008	2.640	-0.037
1.192	0.042	2.752	-0.014
0.774	0.105	2.252	0.027
0.931	0.113	2.878	0.044
1.132	0.072	2.543	0.068
0.998	0.170	2.513	0.091
1.170	0.109	2.505	0.106
1.162	0.167	2.520	0.118
0.536	0.172	2.774	0.131
0.670	0.201	2.580	0.136
1.371	0.213	2.349	0.138
0.707	0.188	2.759	0.146
0.983	0.147	2.975	0.161
1.088	0.216	2.565	0.154
1.185	0.148	2.849	0.162
0.849	0.192	2.968	0.156
0.938	0.185	2.677	0.152
0.938	0.178	2.759	0.150
0.446	0.104	2.483	0.123
0.588	0.163	3.028	0.114
1.035	0.148	2.759	0.097
0.834	0.143	2.528	0.098
0.752	0.123	2.423	0.082
0.371	0.115	3.050	0.075
0.722	0.025	3.169	0.065
0.595	0.073	2.864	0.057
1.349	0.158	2.617	0.048
0.386	0.089	2.662	0.047
0.364	0.038	2.670	0.021
0.356	0.038	2.453	-0.011
0.692	0.017	2.513	-0.043
1.110	-0.008	2.714	-0.062
1.058	-0.061	3.207	-0.085
1.185	-0.043	2.811	-0.096
1.177	-0.035	2.491	-0.109
0.931	-0.107	2.640	-0.121
0.722	-0.105	2.931	-0.130
0.640	-0.103	2.834	-0.133
0.670	-0.123	2.841	-0.140
1.215	-0.113	2.923	-0.135
0.968	-0.134	2.744	-0.133
0.946	-0.076	2.543	-0.129
0.953	-0.075	2.834	-0.128
1.043	-0.078	2.856	-0.118
0.700	-0.064	3.080	-0.115
0.110	-0.058	2.826	-0.108
0.476	-0.046	2.461	-0.094
0.804	-0.036	2.968	-0.084
0.752	-0.054	3.013	-0.075
0.767	-0.073	3.087	-0.064
1.200	-0.002	2.893	-0.059
1.065	-0.047	2.640	-0.053
0.662	-0.001	2.752	-0.041
1.013	0.015	2.767	-0.036
0.737	0.033	3.087	-0.023
0.797	0.018	2.677	0.022
0.371	0.098	2.453	0.064
0.744	0.157	3.080	0.086
1.297	0.133	2.908	0.110
0.767	0.194	2.595	0.130
1.118	0.190	2.192	0.144
0.715	0.182	3.125	0.166
0.282	0.237	2.431	0.173
0.394	0.228	2.520	0.189
0.431	0.226	2.565	0.195
0.655	0.228	2.796	0.207
0.737	0.237	2.498	0.209
0.185	0.266	2.871	0.202
0.782	0.244	2.356	0.202
0.856	0.210	2.961	0.193
0.871	0.237	2.990	0.183
0.685	0.192	2.811	0.189
0.834	0.236	2.587	0.176
0.424	0.234	3.043	0.160
0.618	0.133	2.998	0.145
0.371	0.181	2.632	0.130
1.192	0.165	3.349	0.119
0.468	0.128	2.759	0.103
0.961	0.179	2.908	0.091
0.849	0.155	2.714	0.083
0.752	0.051	2.543	0.056
0.841	0.089	2.961	0.044
0.991	0.071	2.617	0.040
1.341	0.080	3.125	0.029
1.043	0.054	2.565	0.004
1.147	-0.042	3.102	-0.035
1.021	0.044	2.401	-0.068
0.909	-0.055	3.043	-0.090
0.550	-0.091	2.394	-0.102
1.282	-0.098	2.580	-0.117
0.924	-0.084	2.655	-0.129
0.983	-0.126	2.767	-0.143
0.252	-0.139	2.953	-0.149
0.618	-0.100	3.423	-0.150
0.976	-0.132	2.513	-0.157
0.834	-0.178	2.699	-0.167
1.021	-0.147	2.871	-0.165
1.110	-0.123	2.229	-0.160
0.603	-0.114	2.185	-0.164
1.095	-0.114	2.319	-0.162
1.132	-0.082	3.125	-0.147
0.595	-0.126	3.072	-0.138
1.065	-0.086	2.968	-0.111
0.841	-0.086	2.878	-0.105
0.953	-0.064	2.849	-0.096
0.483	-0.052	2.610	-0.086
0.864	-0.008	3.080	-0.082
1.006	-0.032	3.110	-0.068
1.207	-0.000	2.849	-0.061
0.371	-0.054	3.155	-0.057
0.573	0.017	2.871	-0.050
0.476	-0.004	3.058	-0.034
1.050	0.059	2.781	-0.001
0.797	0.025	2.886	0.029
1.088	0.099	2.998	0.051
1.170	0.089	2.677	0.063
0.513	0.149	2.632	0.083
1.140	0.192	2.856	0.091
0.558	0.175	3.035	0.105
1.006	0.144	2.394	0.112
0.662	0.200	2.826	0.122
0.812	0.143	2.878	0.138
0.543	0.225	2.998	0.141
1.177	0.219	2.841	0.147
0.595	0.193	3.125	0.150
0.841	0.220	2.759	0.144
0.946	0.129	2.759	0.143
0.789	0.164	3.020	0.130
0.371	0.177	3.058	0.120
0.700	0.181	2.602	0.109
0.379	0.175	3.102	0.091
0.536	0.119	2.871	0.074
0.789	0.155	2.789	0.070
0.968	0.138	2.617	0.063
0.394	0.101	2.662	0.048
0.856	0.070	2.237	0.039
0.506	0.048	2.789	0.034
0.871	0.039	2.520	0.028
0.700	0.025	2.498	-0.014
1.058	-0.022	2.916	-0.062
0.849	-0.076	2.931	-0.094
0.715	-0.091	2.916	-0.133
0.864	-0.123	3.050	-0.155
0.901	-0.123	2.587	-0.175
0.782	-0.138	2.811	-0.186
0.804	-0.167	2.789	-0.197
0.752	-0.117	2.655	-0.198
0.513	-0.214	2.737	-0.194
0.625	-0.099	2.684	-0.182
0.849	-0.143	2.573	-0.194
0.528	-0.118	2.431	-0.185
0.782	-0.138	2.864	-0.174
0.931	-0.086	2.416	-0.130
0.595	-0.082	2.610	-0.133
0.371	-0.101	3.162	-0.132
0.550	-0.076	2.483	-0.115
0.401	-0.037	2.684	-0.117
0.371	-0.059	2.640	-0.103
0.222	-0.037	2.453	-0.101
0.849	-0.066	2.483	-0.091
0.513	-0.021	2.244	-0.086
0.841	-0.061	2.632	-0.081
0.737	-0.011	2.923	-0.072
0.827	-0.039	2.252	-0.065
1.147	-0.036	2.707	-0.061
0.655	-0.012	2.826	-0.051
1.229	-0.011	2.625	-0.049
0.573	0.029	2.931	-0.030
0.647	0.031	2.684	-0.007
0.931	0.042	2.864	0.031
0.431	0.119	2.737	0.054
0.909	0.127	2.998	0.075
-0.009	0.128	3.431	0.089
0.856	0.192	2.938	0.103
1.401	0.095	2.946	0.119
0.319	0.184	2.968	0.127
1.095	0.189	3.117	0.142
0.774	0.219	2.655	0.146
1.282	0.213	2.073	0.157
0.834	0.202	2.446	0.163
0.401	0.225	2.461	0.159
0.983	0.207	2.326	0.158
0.200	0.209	2.781	0.148
0.841	0.192	2.319	0.141
0.789	0.208	2.587	0.139
0.409	0.157	2.587	0.127
1.438	0.169	2.617	0.117
0.931	0.108	3.244	0.105
1.065	0.131	2.826	0.092
0.715	0.144	2.640	0.082
0.946	0.101	2.670	0.072
1.088	0.122	2.774	0.067
0.588	0.133	3.207	0.055
0.662	0.128	2.737	0.045
0.580	0.111	3.274	0.043
0.401	0.131	2.796	0.015
1.035	0.025	2.834	-0.019
0.573	0.026	2.886	-0.044
0.931	-0.037	3.058	-0.064
0.976	-0.004	2.602	-0.081
0.662	-0.016	3.125	-0.101
1.244	-0.066	2.617	-0.111
1.147	-0.061	2.155	-0.111
0.827	-0.016	3.095	-0.122
0.730	-0.135	2.677	-0.119
0.513	-0.084	2.356	-0.128
1.080	-0.133	2.707	-0.130
0.647	-0.068	3.035	-0.122
1.274	-0.091	2.580	-0.126
1.080	-0.075	3.326	-0.125
0.580	-0.061	2.319	-0.123
0.677	-0.107	3.319	-0.109
0.946	-0.036	2.132	-0.107
0.439	-0.055	2.759	-0.093
0.274	-0.078	3.460	-0.086
0.789	-0.019	2.692	-0.074
0.633	-0.015	2.535	-0.060
0.536	-0.045	3.020	-0.054
0.662	-0.042	2.655	-0.050
0.938	0.017	3.162	-0.041
1.326	-0.020	2.707	-0.031
1.379	0.055	2.632	-0.013
0.536	0.029	3.058	0.029
1.229	0.116	2.573	0.068
0.506	0.090	2.975	0.088
0.498	0.165	2.714	0.121
0.871	0.195	2.550	0.137
0.550	0.208	2.871	0.153
0.894	0.210	2.901	0.169
0.647	0.195	2.864	0.176
1.021	0.248	2.998	0.191
0.558	0.228	2.401	0.198
0.468	0.269	3.087	0.206
0.528	0.254	2.789	0.208
0.767	0.256	2.789	0.207
0.230	0.248	2.587	0.201
1.028	0.228	2.610	0.197
0.692	0.248	2.968	0.193
0.767	0.222	2.767	0.183
0.633	0.229	2.990	0.165
0.319	0.229	2.349	0.150
0.401	0.169	1.871	0.132
0.871	0.204	2.938	0.118
0.879	0.152	2.304	0.110
1.095	0.113	2.565	0.092
0.901	0.160	2.662	0.081
0.812	0.087	2.550	0.069
0.894	0.125	2.774	0.067
1.080	0.091	3.162	0.053
0.983	0.064	2.908	0.039
0.759	0.057	3.065	0.028
1.177	0.021	2.878	-0.009
0.670	-0.000	2.662	-0.034
0.841	-0.014	2.826	-0.060
0.961	-0.020	2.573	-0.084
1.297	-0.053	2.998	-0.103
0.528	-0.069	3.087	-0.118
0.782	-0.117	2.975	-0.138
0.961	-0.114	2.834	-0.139
1.110	-0.108	2.961	-0.153
0.595	-0.108	2.767	-0.152
1.140	-0.130	3.028	-0.164
0.827	-0.099	2.968	-0.162
0.700	-0.096	2.722	-0.161
0.565	-0.114	2.647	-0.163
0.767	-0.114	2.983	-0.157
0.424	-0.076	3.386	-0.153
0.468	-0.081	2.893	-0.142
0.565	-0.096	2.759	-0.132
0.536	-0.088	2.886	-0.118
0.677	-0.041	2.983	-0.109
0.453	-0.096	2.699	-0.107
1.006	-0.069	2.774	-0.098
0.804	-0.037	2.729	-0.086
0.767	-0.053	2.662	-0.080
1.006	-0.032	2.602	-0.066
0.528	-0.011	3.117	-0.058
0.812	-0.006	3.065	-0.059
0.573	-0.028	2.737	-0.030
0.521	0.047	3.110	-0.002
1.326	0.094	2.737	0.029
0.871	0.095	2.722	0.048
0.864	0.107	2.662	0.067
0.938	0.111	2.438	0.083
0.513	0.141	3.214	0.090
0.953	0.169	2.200	0.108
1.192	0.151	2.670	0.118
0.528	0.172	3.349	0.120
0.588	0.190	2.834	0.132
0.797	0.188	2.961	0.139
1.371	0.184	2.580	0.141
1.170	0.184	2.789	0.152
0.565	0.211	2.886	0.148
0.625	0.151	3.087	0.138
0.886	0.197	2.610	0.126
0.804	0.146	2.796	0.120
0.677	0.140	2.767	0.104
0.162	0.140	2.759	0.094
1.065	0.165	2.520	0.085
0.715	0.148	2.871	0.068
0.998	0.121	2.774	0.062
1.147	0.130	2.498	0.051
0.797	0.104	2.923	0.044
0.647	0.058	2.513	0.037
1.334	0.083	2.543	0.020
0.886	0.045	3.035	-0.020
0.610	-0.043	2.587	-0.074
0.998	-0.064	2.289	-0.106
0.610	-0.081	2.528	-0.138
0.849	-0.138	2.684	-0.154
0.789	-0.111	2.856	-0.172
0.468	-0.124	2.826	-0.188
0.916	-0.162	2.908	-0.203
0.976	-0.147	3.371	-0.201
0.685	-0.191	2.722	-0.212
0.886	-0.125	2.729	-0.209
0.909	-0.199	3.058	-0.207
0.730	-0.169	2.498	-0.187
0.536	-0.123	2.796	-0.166
0.834	-0.130	2.483	-0.167
0.871	-0.108	2.662	-0.156
0.319	-0.124	3.222	-0.153
0.237	-0.076	3.169	-0.139
0.700	-0.055	2.953	-0.118
0.051	-0.102	2.923	-0.103
0.662	-0.043	3.304	-0.096
0.297	-0.079	3.005	-0.092
0.289	-0.018	3.013	-0.076
0.849	-0.065	2.655	-0.077
0.797	-0.029	2.647	-0.069
0.148	-0.009	2.931	-0.061
0.692	-0.010	3.244	-0.055
0.558	0.046	2.595	-0.046
0.730	-0.025	2.632	-0.044
0.931	0.054	2.714	-0.017
0.498	0.044	2.953	0.007
0.707	0.108	3.028	0.036
0.468	0.126	2.408	0.061
0.565	0.113	2.394	0.078
0.946	0.114	2.670	0.094
1.185	0.144	2.946	0.107
0.931	0.134	2.550	0.127
0.797	0.177	2.752	0.132
0.558	0.137	2.505	0.135
0.834	0.183	2.684	0.147
0.983	0.246	2.431	0.150
0.304	0.215	2.796	0.157
0.759	0.201	3.020	0.163
0.752	0.208	2.617	0.157
0.409	0.207	3.304	0.160
0.677	0.232	2.961	0.148
0.282	0.194	2.610	0.137
0.431	0.178	2.699	0.125
0.782	0.133	2.908	0.111
0.521	0.151	3.169	0.107
0.715	0.164	2.461	0.087
0.744	0.139	2.692	0.072
0.618	0.134	2.886	0.071
1.028	0.099	3.229	0.058
0.767	0.145	2.617	0.054
0.536	0.086	3.005	0.045
0.536	0.095	3.192	0.037
0.722	0.016	2.789	0.012
0.871	0.056	3.259	-0.023
0.394	-0.064	3.132	-0.047
0.856	0.021	2.998	-0.070
0.461	-0.043	2.834	-0.080
0.618	-0.110	3.199	-0.105
0.879	-0.002	2.386	-0.120
-0.091	-0.120	2.692	-0.122
0.797	-0.111	2.983	-0.137
1.028	-0.073	2.341	-0.136
-0.024	-0.139	2.431	-0.136
1.118	-0.127	2.699	-0.133
1.267	-0.091	2.804	-0.135
0.864	-0.068	2.908	-0.137
1.058	-0.132	2.938	-0.129
1.103	-0.129	2.684	-0.113
1.125	-0.068	3.050	-0.111
0.953	-0.035	2.759	-0.101
0.580	-0.043	2.796	-0.090
0.536	-0.041	2.796	-0.077
0.834	-0.037	2.304	-0.071
0.774	0.033	3.184	-0.065
0.580	-0.013	2.587	-0.049
0.222	-0.049	2.826	-0.051
0.386	0.020	2.804	-0.037
0.744	-0.019	2.699	-0.032
0.707	0.016	2.692	-0.003
1.065	0.120	2.647	0.036
0.946	0.181	2.699	0.078
0.744	0.110	3.140	0.103
0.356	0.149	2.811	0.127
0.789	0.185	2.767	0.150
0.909	0.227	2.990	0.152
0.640	0.211	2.983	0.174
0.625	0.247	3.252	0.185
0.409	0.213	2.371	0.197
0.498	0.248	2.446	0.208
1.006	0.288	3.229	0.212
0.968	0.222	2.722	0.205
1.229	0.246	2.819	0.199
0.849	0.196	3.214	0.192
1.006	0.243	2.640	0.193
0.386	0.227	2.856	0.188
0.767	0.195	3.013	0.167
0.334	0.222	2.908	0.160
0.670	0.198	2.767	0.142
0.550	0.152	3.132	0.132
0.476	0.177	2.379	0.124
0.737	0.149	2.849	0.109
0.513	0.142	2.916	0.090
0.543	0.097	2.737	0.076
1.147	0.136	2.729	0.068
0.453	0.107	2.737	0.058
0.304	0.082	2.558	0.047
0.744	0.104	2.282	0.044
0.103	0.085	2.662	0.027
0.767	0.057	3.050	-0.016
0.356	-0.014	2.498	-0.048
0.453	-0.019	3.058	-0.071
0.767	-0.068	2.886	-0.097
0.737	-0.055	2.931	-0.119
0.834	-0.110	3.266	-0.125
0.879	-0.111	2.789	-0.140
0.513	-0.085	3.222	-0.144
0.513	-0.132	2.729	-0.156
1.006	-0.096	3.043	-0.158
-0.024	-0.108	2.677	-0.164
0.827	-0.135	3.013	-0.170
0.998	-0.132	2.804	-0.172
0.983	-0.135	2.923	-0.169
0.715	-0.112	2.908	-0.154
0.692	-0.084	2.864	-0.155
0.677	-0.089	2.573	-0.138
0.946	-0.096	3.020	-0.129
1.185	-0.095	2.752	-0.119
1.364	-0.038	2.774	-0.109
0.565	-0.075	2.759	-0.097
0.841	-0.075	2.602	-0.081
0.707	-0.034	2.752	-0.078
1.013	-0.023	2.938	-0.070
1.118	-0.046	3.072	-0.063
0.968	-0.010	2.699	-0.052
0.595	0.001	2.707	-0.045
1.177	0.054	2.975	-0.020
0.647	0.074	2.684	0.012
1.043	0.098	2.528	0.038
0.894	0.072	2.587	0.062
1.080	0.135	2.819	0.074
0.931	0.066	2.461	0.093
1.282	0.133	2.095	0.104
0.431	0.204	2.953	0.109
0.961	0.176	2.349	0.122
0.603	0.165	2.781	0.129
0.707	0.189	2.767	0.139
0.774	0.213	2.520	0.140
1.073	0.214	2.520	0.145
0.938	0.201	3.058	0.152
1.244	0.186	2.864	0.145
0.767	0.155	3.199	0.142
0.774	0.173	2.714	0.131
0.700	0.154	3.431	0.116
0.856	0.139	3.192	0.104
0.730	0.152	2.804	0.092
0.670	0.103	3.386	0.077
0.692	0.130	2.841	0.065
0.789	0.083	3.095	0.056
0.961	0.052	2.550	0.047
0.901	0.091	2.804	0.041
0.394	0.072	2.789	0.028
0.849	0.109	2.774	0.010
0.759	-0.013	3.229	-0.038
0.827	-0.035	2.864	-0.083
1.050	-0.088	2.513	-0.117
1.050	-0.120	2.640	-0.137
0.953	-0.107	2.535	-0.165
0.976	-0.125	3.199	-0.181
1.118	-0.144	2.095	-0.198
0.983	-0.125	2.677	-0.200
0.752	-0.150	2.379	-0.188
0.416	-0.130	2.759	-0.194
0.752	-0.155	2.834	-0.196
1.177	-0.149	2.856	-0.208
0.901	-0.151	3.043	-0.194
0.715	-0.183	2.804	-0.183
0.707	-0.154	3.453	-0.173
0.633	-0.139	2.878	-0.165
1.080	-0.091	3.117	-0.149
0.909	-0.051	3.214	-0.130
0.610	-0.110	3.013	-0.121
0.737	-0.076	2.893	-0.106
0.476	-0.073	2.431	-0.105
0.812	-0.043	2.878	-0.079
0.647	-0.029	2.714	-0.057
0.588	-0.007	3.095	-0.064
0.782	-0.013	3.155	-0.058
1.237	-0.055	2.916	-0.050
0.289	0.033	2.699	-0.048
0.774	-0.037	2.662	-0.039
0.991	0.018	2.670	-0.034
0.550	0.053	2.505	-0.011
0.834	0.067	3.117	0.025
0.439	0.119	3.020	0.048
1.028	0.121	2.528	0.074
0.856	0.172	2.662	0.090
0.521	0.145	3.043	0.105
0.618	0.158	3.005	0.114
0.983	0.109	3.028	0.130
0.849	0.184	2.961	0.139
0.767	0.240	2.878	0.150
1.356	0.168	2.961	0.152
1.215	0.219	2.692	0.157
0.424	0.208	2.274	0.165
1.021	0.238	3.072	0.162
1.058	0.220	2.371	0.150
0.789	0.226	2.737	0.149
1.088	0.187	2.468	0.145
0.536	0.196	2.461	0.125
0.827	0.126	2.319	0.119
0.834	0.129	2.513	0.109
1.147	0.117	2.841	0.100
1.334	0.122	2.498	0.088
1.140	0.125	2.796	0.075
0.722	0.151	2.901	0.069
0.737	0.093	2.931	0.054
0.595	0.108	3.050	0.051
1.013	0.104	2.990	0.049
0.759	0.091	3.222	0.030
0.819	0.029	2.647	0.006
0.759	0.019	3.326	-0.029
0.938	-0.001	3.169	-0.051
0.983	-0.059	3.035	-0.072
0.356	-0.035	3.610	-0.085
0.730	-0.080	2.781	-0.101
0.677	-0.105	2.789	-0.122
0.864	-0.064	3.304	-0.123
0.730	-0.102	2.050	-0.129
0.789	-0.109	2.886	-0.135
0.722	-0.082	2.707	-0.130
0.618	-0.052	2.535	-0.140
0.879	-0.097	2.759	-0.125
0.364	-0.069	2.297	-0.134
0.879	-0.113	2.714	-0.119
0.692	-0.092	2.356	-0.102
0.685	-0.027	2.767	-0.093
0.998	-0.056	2.677	-0.087
0.946	-0.019	2.580	-0.078
0.461	-0.043	2.535	-0.070
0.677	-0.052	2.573	-0.061
0.924	0.009	2.946	-0.052
0.924	-0.019	2.938	-0.050
0.804	-0.023	3.065	-0.040
1.125	0.019	3.013	-0.029
0.603	0.020	2.729	-0.023
0.558	0.079	3.058	0.015
0.894	0.089	2.752	0.050
0.618	0.136	2.379	0.089
0.655	0.172	2.849	0.113
0.983	0.213	2.767	0.124
0.767	0.193	2.781	0.150
0.476	0.228	2.528	0.159
0.797	0.216	2.752	0.174
0.730	0.236	2.759	0.191
0.312	0.266	2.811	0.200
0.536	0.271	2.849	0.202
0.730	0.258	2.983	0.207
0.274	0.254	2.565	0.201
0.364	0.266	2.946	0.199
0.991	0.232	3.005	0.196
0.744	0.251	3.072	0.188
0.856	0.245	2.662	0.182
0.804	0.206	3.050	0.173
0.976	0.225	3.110	0.160
0.916	0.183	3.072	0.145
0.528	0.192	2.968	0.128
1.080	0.190	3.058	0.112
0.245	0.151	2.864	0.102
0.864	0.129	3.087	0.090
0.595	0.136	3.192	0.072
0.894	0.116	2.938	0.062
0.528	0.080	2.349	0.057
0.386	0.070	3.013	0.044
0.692	0.104	2.864	0.035
0.715	0.025	2.498	0.017
0.834	0.020	2.893	-0.025
0.170	-0.029	2.961	-0.051
0.424	-0.043	3.132	-0.078
1.006	-0.052	2.274	-0.095
0.558	-0.062	3.065	-0.117
0.647	-0.108	2.744	-0.131
0.931	-0.093	2.632	-0.140
1.013	-0.121	3.035	-0.156
1.386	-0.088	2.573	-0.151
0.640	-0.144	3.065	-0.151
1.341	-0.108	2.752	-0.153
0.692	-0.072	3.490	-0.156
0.953	-0.109	2.573	-0.158
0.871	-0.098	3.252	-0.157
0.715	-0.133	2.826	-0.151
0.618	-0.088	3.087	-0.148
0.692	-0.100	2.834	-0.131
0.506	-0.118	3.184	-0.121
0.730	-0.046	3.110	-0.120
0.767	-0.066	3.028	-0.105
0.297	-0.021	2.781	-0.101
0.439	-0.046	2.520	-0.089
0.468	-0.015	2.625	-0.081
0.909	0.002	2.849	-0.071
0.692	-0.020	2.878	-0.070
0.871	0.011	2.767	-0.058
1.341	-0.028	2.968	-0.048
1.229	0.012	3.252	-0.016
1.386	0.022	2.901	0.020
0.700	0.075	2.796	0.034
0.782	0.095	3.155	0.059
0.797	0.125	3.311	0.074
1.095	0.165	3.028	0.088
1.050	0.136	2.453	0.099
0.439	0.118	2.684	0.102
1.215	0.138	2.513	0.121
0.618	0.148	2.968	0.129
1.506	0.192	2.737	0.141
0.700	0.189	2.774	0.142
0.752	0.205	2.632	0.142
0.715	0.201	2.849	0.152
1.006	0.187	2.707	0.146
0.655	0.159	2.558	0.137
0.916	0.195	2.565	0.124
0.670	0.148	3.013	0.109
0.468	0.145	2.729	0.093
1.035	0.121	3.005	0.090
0.953	0.122	3.155	0.072
0.767	0.094	2.714	0.061
0.924	0.089	3.184	0.053
0.998	0.113	2.901	0.043
0.461	0.080	2.565	0.037
0.864	0.077	2.677	0.031
0.864	0.042	3.229	0.003
0.685	0.002	3.304	-0.048
0.513	-0.046	2.744	-0.089
0.677	-0.084	3.311	-0.116
0.789	-0.086	2.655	-0.154
0.528	-0.138	2.767	-0.153
0.998	-0.120	3.125	-0.160
0.662	-0.204	2.334	-0.201
0.267	-0.123	2.573	-0.196
0.528	-0.160	2.423	-0.205
0.983	-0.182	2.826	-0.204
0.834	-0.192	2.662	-0.186
0.961	-0.103	2.707	-0.200
0.640	-0.200	2.796	-0.186
0.804	-0.099	2.878	-0.179
0.453	-0.147	3.252	-0.167
0.886	-0.106	2.602	-0.161
0.924	-0.092	3.349	-0.143
0.924	-0.107	2.543	-0.132
0.991	-0.115	3.095	-0.125
0.752	-0.090	2.610	-0.112
0.849	-0.032	2.229	-0.097
0.647	-0.051	2.819	-0.091
1.110	-0.040	2.692	-0.081
0.603	-0.050	2.819	-0.075
1.394	-0.046	2.864	-0.069
0.789	-0.021	2.871	-0.056
0.595	-0.004	3.125	-0.052
0.841	-0.026	3.177	-0.046
0.804	0.007	2.394	-0.036
1.103	0.010	3.043	-0.012
0.655	0.083	2.699	0.026
0.715	0.071	2.319	0.046
0.976	0.137	2.699	0.069
1.006	0.150	2.714	0.089
0.573	0.141	3.386	0.102
0.715	0.182	2.640	0.118
1.192	0.185	2.587	0.128
0.946	0.210	3.110	0.133
1.028	0.178	3.199	0.147
0.498	0.206	2.908	0.149
0.633	0.204	2.871	0.158
0.692	0.189	2.759	0.164
0.677	0.166	3.028	0.160
0.677	0.174	2.990	0.154
0.685	0.226	2.804	0.152
0.879	0.181	3.140	0.148
0.625	0.157	2.826	0.128
0.603	0.165	2.998	0.115
0.849	0.118	2.543	0.113
0.812	0.177	2.558	0.094
0.909	0.101	2.811	0.093
0.789	0.092	2.647	0.077
0.924	0.127	2.252	0.063
1.028	0.113	3.013	0.061
0.737	0.096	2.670	0.052
0.595	0.112	2.192	0.046
0.715	0.087	2.811	0.031
0.886	-0.003	2.737	-0.007
0.901	0.017	2.908	-0.039
0.938	0.003	3.080	-0.058
0.640	-0.022	2.677	-0.076
0.879	-0.049	3.080	-0.090
0.886	-0.043	2.968	-0.105
0.565	-0.108	2.550	-0.122
0.953	-0.120	2.714	-0.135
0.573	-0.102	2.714	-0.130
-0.032	-0.103	2.849	-0.138
0.722	-0.108	2.744	-0.132
0.431	-0.120	2.856	-0.136
0.924	-0.080	3.274	-0.129
0.685	-0.102	3.072	-0.126
0.476	-0.049	2.953	-0.120
1.177	-0.101	2.849	-0.114
0.759	-0.111	3.065	-0.107
0.379	-0.074	2.886	-0.095
0.804	-0.032	2.558	-0.083
0.752	-0.093	3.102	-0.075
0.610	0.048	2.938	-0.062
0.715	-0.010	3.140	-0.055
0.416	-0.022	2.640	-0.050
1.267	0.001	3.184	-0.038
0.133	-0.026	3.065	-0.035
0.148	0.029	2.468	-0.025
1.006	0.113	2.752	0.022
0.215	0.119	2.505	0.064
0.819	0.139	2.677	0.090
0.767	0.182	3.296	0.119
0.506	0.172	3.237	0.130
0.453	0.149	2.834	0.149
1.013	0.212	2.826	0.168
0.722	0.196	2.834	0.177
0.655	0.214	3.043	0.188
0.610	0.260	2.811	0.197
0.916	0.228	3.050	0.206
1.177	0.287	2.744	0.211
0.468	0.243	2.811	0.204
0.752	0.279	3.095	0.199
0.439	0.234	2.714	0.199
0.461	0.276	3.483	0.194
1.043	0.257	3.169	0.185
0.804	0.187	3.087	0.171
0.670	0.234	2.871	0.153
0.618	0.178	2.871	0.139
0.767	0.153	3.289	0.121
0.998	0.151	2.655	0.110
0.767	0.181	3.095	0.103
0.483	0.147	2.826	0.087
0.230	0.112	2.849	0.075
0.394	0.129	2.632	0.063
0.767	0.107	2.282	0.054
0.618	0.093	2.707	0.038
0.841	0.077	2.767	0.033
0.282	0.022	2.461	0.003
0.647	-0.047	3.386	-0.032
1.088	0.014	3.035	-0.064
0.692	-0.010	2.655	-0.087
0.662	-0.063	2.476	-0.111
0.453	-0.078	2.602	-0.125
0.864	-0.091	2.990	-0.130
1.021	-0.083	2.901	-0.144
0.924	-0.141	2.513	-0.165
1.312	-0.064	2.849	-0.156
0.946	-0.124	2.602	-0.168
1.103	-0.140	2.864	-0.169
1.334	-0.139	3.289	-0.168
0.976	-0.120	2.647	-0.168
1.080	-0.121	2.975	-0.160
0.946	-0.090	2.834	-0.151
0.991	-0.124	2.953	-0.151
0.647	-0.099	3.147	-0.133
0.886	-0.096	3.289	-0.123
1.132	-0.052	2.737	-0.105
0.976	-0.058	2.655	-0.098
1.423	-0.092	2.804	-0.090
0.834	-0.076	2.752	-0.083
0.640	0.012	2.617	-0.078
0.371	-0.024	2.677	-0.072
1.028	-0.018	3.013	-0.060
0.752	-0.059	2.535	-0.052
0.946	0.008	3.117	-0.037
0.603	0.053	2.573	-0.004
1.095	0.095	2.968	0.019
0.834	0.109	2.908	0.052
0.662	0.109	2.625	0.059
0.647	0.095	2.640	0.081
0.647	0.142	2.983	0.090
0.588	0.151	2.893	0.105
0.991	0.136	2.550	0.114
0.588	0.201	2.864	0.118
0.655	0.118	3.244	0.129
0.536	0.178	3.087	0.137
0.767	0.209	2.826	0.142
0.827	0.195	3.043	0.148
0.133	0.190	2.498	0.146
0.550	0.216	2.975	0.144
0.961	0.201	3.431	0.131
0.953	0.151	2.938	0.122
0.491	0.112	3.147	0.107
0.931	0.125	2.595	0.094
1.103	0.131	3.199	0.084
1.088	0.115	2.565	0.074
0.356	0.059	3.028	0.065
0.610	0.107	3.102	0.049
0.819	0.128	3.058	0.044
0.424	0.100	3.155	0.032
0.274	0.073	2.849	0.022
0.424	0.053	2.744	-0.013
1.244	0.009	2.886	-0.067
0.491	-0.079	3.274	-0.104
0.707	-0.111	3.005	-0.131
0.856	-0.129	2.684	-0.152
0.797	-0.135	2.811	-0.184
0.849	-0.158	2.684	-0.191
0.125	-0.169	2.520	-0.209
0.349	-0.179	2.729	-0.214
0.700	-0.202	2.767	-0.209
0.468	-0.187	2.819	-0.213
1.356	-0.152	3.483	-0.193
0.379	-0.144	2.953	-0.196
0.468	-0.184	2.565	-0.196
1.021	-0.115	2.214	-0.183
1.177	-0.136	2.416	-0.167
0.416	-0.108	2.886	-0.156
0.625	-0.126	2.781	-0.150
0.744	-0.121	2.856	-0.133
0.901	-0.088	2.901	-0.123
0.953	-0.085	2.744	-0.103
0.707	-0.087	2.647	-0.100
0.364	-0.061	2.595	-0.091
0.744	-0.011	2.431	-0.084
0.692	-0.055	2.856	-0.077
0.946	-0.008	2.647	-0.063
1.118	-0.060	2.625	-0.062
0.028	0.023	3.035	-0.052
0.916	0.005	2.617	-0.049
0.162	-0.005	2.677	-0.035
1.207	0.003	2.461	-0.001
0.491	0.095	3.319	0.025
0.394	0.075	2.744	0.054
0.431	0.132	2.796	0.071
0.424	0.160	2.483	0.098
0.834	0.160	2.826	0.104
0.849	0.186	2.379	0.122
0.446	0.190	2.826	0.127
0.125	0.163	3.132	0.133
0.864	0.186	2.729	0.149
0.640	0.215	2.796	0.149
0.267	0.189	2.707	0.153
0.782	0.235	3.102	0.163
0.849	0.239	2.931	0.162
1.170	0.222	2.632	0.161
0.297	0.187	2.595	0.151
0.744	0.186	2.961	0.144
0.752	0.230	3.222	0.126
0.565	0.139	3.005	0.117
0.730	0.166	2.565	0.114
1.006	0.139	2.640	0.085
0.782	0.133	2.707	0.078
0.700	0.146	3.184	0.077
0.998	0.125	3.162	0.061
1.289	0.160	2.826	0.056
0.692	0.116	2.677	0.048
0.700	0.122	2.662	0.041
0.737	0.094	2.841	0.023
0.633	0.036	3.035	-0.017
0.767	0.025	2.655	-0.047
0.871	-0.028	3.266	-0.066
0.618	-0.049	3.058	-0.078
0.610	-0.035	3.311	-0.096
0.468	-0.098	3.371	-0.124
0.662	-0.077	3.468	-0.120
0.841	-0.129	3.080	-0.137
1.140	-0.114	2.677	-0.132
0.536	-0.125	2.968	-0.133
0.550	-0.087	2.998	-0.125
0.595	-0.108	2.640	-0.126
0.595	-0.080	2.826	-0.125
0.894	-0.079	2.789	-0.124
0.886	-0.054	2.408	-0.116
0.864	-0.061	2.901	-0.110
0.715	-0.058	2.640	-0.101
0.737	-0.040	2.886	-0.087
0.625	-0.055	2.132	-0.079
0.976	-0.003	2.819	-0.068
0.692	-0.005	2.558	-0.060
0.737	-0.021	2.774	-0.051
0.379	-0.020	2.274	-0.047
0.379	0.013	3.334	-0.038
0.267	0.007	2.774	-0.031
0.640	0.025	3.028	-0.017
0.647	0.119	3.050	0.037
0.670	0.123	2.677	0.066
0.685	0.128	2.834	0.096
0.819	0.182	2.498	0.121
0.752	0.210	2.610	0.146
0.782	0.239	2.670	0.160
1.170	0.310	2.916	0.171
0.759	0.243	2.931	0.189
0.222	0.253	2.916	0.197
0.073	0.214	2.990	0.209
1.252	0.194	2.998	0.210
0.901	0.242	2.864	0.215
1.006	0.280	2.901	0.211
1.513	0.302	2.714	0.201
0.856	0.230	2.856	0.198
-0.017	0.187	2.461	0.195
0.558	0.198	3.192	0.189
0.789	0.213	2.707	0.173
1.282	0.215	2.752	0.160
0.931	0.198	3.199	0.139
0.565	0.211	2.946	0.127
0.901	0.177	3.304	0.119
0.849	0.134	2.587	0.098
0.379	0.169	3.169	0.089
0.767	0.128	2.543	0.077
0.603	0.099	2.998	0.071
1.125	0.113	2.781	0.053
0.737	0.070	2.304	0.042
1.073	0.061	2.923	0.029
0.931	0.037	2.998	-0.000
0.633	-0.009	2.677	-0.041
0.513	-0.040	2.595	-0.063
0.767	-0.064	2.364	-0.086
0.938	-0.054	2.931	-0.104
1.035	-0.114	2.423	-0.118
0.536	-0.088	2.946	-0.143
0.804	-0.152	3.132	-0.143
0.506	-0.086	2.864	-0.156
1.035	-0.137	2.923	-0.161
0.401	-0.121	2.520	-0.164
0.804	-0.105	3.080	-0.164
0.647	-0.088	2.185	-0.165
0.856	-0.149	3.155	-0.167
0.185	-0.082	2.677	-0.157
0.573	-0.176	2.535	-0.151
0.856	-0.092	3.117	-0.149
0.655	-0.076	2.699	-0.131
0.356	-0.086	2.476	-0.126
0.670	-0.064	2.819	-0.112
0.946	-0.053	3.095	-0.097
0.558	-0.040	2.804	-0.089
0.909	-0.074	2.819	-0.083
0.633	-0.053	2.946	-0.078
0.565	-0.070	2.901	-0.069
0.953	-0.002	2.446	-0.057
0.088	0.022	2.595	-0.040
0.349	0.018	3.349	-0.025
0.327	0.067	3.222	0.018
0.603	0.060	2.886	0.044
0.222	0.125	2.931	0.063
0.603	0.101	3.460	0.064
0.909	0.154	2.610	0.089
1.110	0.133	3.005	0.097
1.155	0.162	3.237	0.110
0.394	0.111	2.670	0.120
0.655	0.199	3.087	0.133
1.297	0.200	2.707	0.142
0.655	0.176	3.147	0.150
0.543	0.222	3.542	0.148
1.312	0.196	3.095	0.152
0.834	0.176	2.819	0.145
0.476	0.222	2.901	0.143
0.364	0.178	3.177	0.136
0.841	0.172	2.640	0.115
0.334	0.128	2.565	0.111
0.879	0.147	2.826	0.093
0.536	0.140	2.565	0.084
0.580	0.128	3.140	0.068
1.319	0.088	2.431	0.059
0.677	0.088	2.670	0.049
0.692	0.067	2.916	0.037
0.371	0.083	2.595	0.028
0.662	0.083	3.192	0.018
0.327	0.022	2.625	-0.030
0.774	-0.050	3.341	-0.080
1.028	-0.079	2.722	-0.111
0.797	-0.098	2.655	-0.136
0.879	-0.101	3.244	-0.164
1.147	-0.173	2.520	-0.185
1.021	-0.152	3.072	-0.201
0.953	-0.234	2.737	-0.204
0.633	-0.180	3.072	-0.208
0.528	-0.147	2.841	-0.197
0.774	-0.200	2.729	-0.186
0.655	-0.133	3.222	-0.185
0.849	-0.126	3.244	-0.182
0.603	-0.140	2.916	-0.178
0.782	-0.142	2.103	-0.167
0.677	-0.106	2.908	-0.150
0.767	-0.113	2.065	-0.151
0.633	-0.100	2.722	-0.150
0.886	-0.099	2.886	-0.125
0.603	-0.078	2.371	-0.108
1.006	-0.062	3.117	-0.103
1.252	-0.074	2.953	-0.078
0.439	0.019	3.147	-0.053
0.647	-0.003	2.752	-0.059
0.961	-0.021	3.065	-0.054
0.468	-0.012	2.707	-0.049
1.043	0.011	3.065	-0.044
0.938	0.022	2.998	-0.039
0.558	0.039	2.692	-0.034
0.931	0.050	2.677	-0.019
0.744	0.057	3.162	0.024
0.550	0.107	2.655	0.044
1.334	0.069	2.632	0.066
0.349	0.154	3.035	0.085
0.819	0.163	2.640	0.100
0.610	0.172	2.759	0.114
0.364	0.145	2.677	0.125
1.259	0.181	2.662	0.137
1.065	0.212	2.886	0.150
0.655	0.185	2.550	0.146
1.192	0.225	2.670	0.155
0.610	0.243	2.886	0.166
0.998	0.181	3.065	0.157
0.565	0.212	3.072	0.158
0.759	0.205	2.528	0.150
1.110	0.175	2.625	0.148
0.916	0.207	2.722	0.127
0.812	0.160	2.610	0.108
0.536	0.176	2.834	0.109
0.827	0.101	2.416	0.094
0.349	0.110	2.998	0.085
0.282	0.101	3.013	0.069
0.909	0.067	2.625	0.070
0.894	0.099	2.968	0.060
0.453	0.086	2.595	0.054
0.252	0.093	2.431	0.043
0.700	0.028	2.856	0.032
0.804	0.064	3.125	0.010
0.558	0.033	3.102	-0.032
0.827	-0.009	2.938	-0.052
0.827	-0.035	2.610	-0.073
0.998	-0.010	2.789	-0.092
0.953	-0.026	2.670	-0.105
0.513	-0.077	2.998	-0.121
0.804	-0.048	3.013	-0.121
0.849	-0.044	2.640	-0.133
0.774	-0.076	2.476	-0.141
0.670	-0.082	2.431	-0.138
0.521	-0.056	2.826	-0.134
0.453	-0.091	2.722	-0.132
0.827	-0.122	2.722	-0.129
0.655	-0.079	2.856	-0.130
0.931	-0.058	3.244	-0.118
0.521	-0.033	2.520	-0.112
0.662	-0.035	2.692	-0.102
1.147	-0.114	2.871	-0.088
1.095	0.007	2.349	-0.076
0.909	-0.009	2.617	-0.066
1.021	0.039	2.207	-0.059
0.767	-0.033	2.483	-0.048
0.707	-0.003	2.864	-0.044
0.864	0.025	3.020	-0.036
0.364	-0.000	2.543	-0.026
1.132	0.029	3.095	-0.000
1.073	0.098	3.072	0.044
0.827	0.139	2.968	0.075
0.737	0.199	2.655	0.099
0.879	0.180	2.961	0.127
0.580	0.211	3.035	0.144
0.677	0.222	2.834	0.159
0.968	0.216	2.617	0.174
1.267	0.208	3.035	0.191
0.759	0.228	2.714	0.191
0.782	0.246	2.886	0.203
0.685	0.223	2.781	0.198
0.625	0.285	2.998	0.206
0.670	0.219	2.931	0.193
0.259	0.281	2.796	0.183
0.864	0.268	3.192	0.192
0.819	0.268	2.975	0.182
0.767	0.212	2.998	0.177
0.677	0.202	3.147	0.168
0.767	0.219	2.371	0.145
0.573	0.172	2.916	0.130
0.386	0.138	3.266	0.114
1.058	0.195	2.983	0.108
1.326	0.133	2.744	0.091
0.588	0.136	2.692	0.077
0.722	0.101	2.714	0.063
0.401	0.096	2.558	0.056
0.491	0.116	2.729	0.052
1.095	0.103	3.401	0.038
0.774	0.083	2.826	0.020
1.080	0.038	3.058	-0.013
0.245	-0.006	3.319	-0.051
0.670	-0.014	2.946	-0.080
0.633	-0.055	2.767	-0.097
0.685	-0.093	2.595	-0.107
0.961	-0.012	2.528	-0.125
0.976	-0.087	2.916	-0.137
1.058	-0.090	2.819	-0.145
0.722	-0.097	2.722	-0.153
0.065	-0.111	3.393	-0.147
1.065	-0.120	2.677	-0.158
0.558	-0.093	2.707	-0.159
0.453	-0.105	2.796	-0.166
1.006	-0.129	3.005	-0.163
0.655	-0.114	2.804	-0.159
1.349	-0.125	3.296	-0.158
0.670	-0.122	2.938	-0.149
0.774	-0.094	2.655	-0.131
0.924	-0.052	2.856	-0.123
1.476	-0.049	2.513	-0.113
0.677	-0.089	2.931	-0.105
0.342	-0.076	2.364	-0.093
1.222	-0.002	2.587	-0.079
0.849	0.001	2.759	-0.077
1.297	-0.073	3.155	-0.068
0.543	-0.001	2.961	-0.053
1.394	0.001	2.670	-0.047
1.006	0.057	2.573	-0.020
0.827	-0.009	2.722	0.010
0.782	0.067	3.341	0.041
0.961	0.105	2.446	0.056
0.782	0.150	2.744	0.073
0.976	0.111	2.767	0.086
0.610	0.190	3.266	0.100
0.931	0.139	2.856	0.106
0.924	0.163	3.035	0.122
0.789	0.161	2.647	0.123
0.506	0.181	2.677	0.136
0.700	0.198	2.677	0.143
0.468	0.215	2.543	0.151
0.558	0.187	2.379	0.147
0.297	0.207	3.043	0.146
0.968	0.200	2.893	0.137
0.759	0.146	2.684	0.133
1.207	0.103	2.871	0.118
0.670	0.200	2.192	0.107
0.841	0.163	2.953	0.093
0.573	0.166	2.744	0.079
0.752	0.106	3.013	0.068
0.834	0.095	3.460	0.056
1.461	0.107	2.953	0.048
0.879	0.072	3.341	0.039
1.170	0.069	2.714	0.031
0.722	0.047	3.035	0.007
1.006	0.001	3.252	-0.037
0.886	-0.086	2.908	-0.082
0.506	-0.094	3.110	-0.109
0.856	-0.099	2.550	-0.134
1.162	-0.117	2.461	-0.166
1.244	-0.083	2.744	-0.181
0.453	-0.170	2.998	-0.197
0.536	-0.132	3.438	-0.198
0.841	-0.170	2.655	-0.200
1.207	-0.181	2.886	-0.205
0.856	-0.136	2.893	-0.196
1.110	-0.158	2.737	-0.180
0.744	-0.141	2.707	-0.178
0.886	-0.118	2.550	-0.171
0.327	-0.179	2.461	-0.170
1.334	-0.095	2.931	-0.163
1.319	-0.093	2.662	-0.149
0.304	-0.161	2.729	-0.141
1.200	-0.031	2.670	-0.115
1.215	-0.060	2.856	-0.103
0.252	-0.090	2.535	-0.099
0.894	-0.014	2.916	-0.079
1.147	-0.011	2.953	-0.080
0.259	-0.120	2.722	-0.071
1.065	0.036	2.931	-0.068
0.998	0.008	2.297	-0.059
1.058	-0.035	2.826	-0.054
0.998	-0.023	3.087	-0.043
0.886	-0.011	2.498	-0.035
0.416	0.029	2.759	-0.013
0.901	0.057	2.550	0.027
0.342	0.085	2.931	0.043
0.640	0.133	2.632	0.068
1.050	0.095	3.095	0.089
0.506	0.177	3.259	0.105
0.722	0.178	2.946	0.120
0.610	0.174	2.804	0.128
1.431	0.157	2.550	0.138
0.864	0.192	3.117	0.146
0.707	0.208	2.849	0.149
1.050	0.190	2.461	0.155
1.035	0.157	3.043	0.163
0.804	0.208	2.901	0.163
0.625	0.193	2.632	0.158
1.028	0.188	2.670	0.157
1.043	0.168	3.542	0.137
0.991	0.184	2.946	0.130
0.834	0.163	3.043	0.123
0.894	0.125	2.491	0.109
0.453	0.169	3.140	0.098
0.856	0.145	2.886	0.087
1.177	0.151	2.677	0.083
0.819	0.131	2.528	0.067
1.058	0.125	2.595	0.059
0.692	0.073	2.864	0.050
0.513	0.129	2.886	0.044
0.759	0.079	2.819	0.035
1.155	0.056	2.946	-0.000
0.953	0.020	2.871	-0.032
0.774	-0.002	2.841	-0.052
1.297	-0.008	2.356	-0.071
0.804	-0.060	3.072	-0.095
0.968	-0.099	2.647	-0.106
0.670	-0.100	2.625	-0.113
0.983	-0.114	2.677	-0.126
0.849	-0.085	3.035	-0.128
0.849	-0.075	2.737	-0.135
0.767	-0.065	2.655	-0.135
1.222	-0.079	3.072	-0.128
1.125	-0.070	2.595	-0.122
0.700	-0.055	2.938	-0.134
1.013	-0.073	2.707	-0.125
0.983	-0.093	2.774	-0.120
1.118	-0.088	2.655	-0.108
0.991	-0.104	3.222	-0.093
0.640	0.030	3.035	-0.087
0.924	-0.021	2.565	-0.072
0.655	-0.036	2.364	-0.069
0.804	0.010	3.184	-0.054
0.782	-0.005	2.580	-0.050
0.342	0.033	3.237	-0.037
0.782	0.043	2.565	-0.032
0.588	-0.000	3.140	-0.025
1.050	0.049	2.565	0.015
1.028	0.109	2.931	0.055
0.789	0.182	3.296	0.084
0.476	0.174	3.028	0.109
0.685	0.153	2.961	0.121
0.468	0.185	2.379	0.154
0.886	0.261	3.117	0.167
0.744	0.234	3.296	0.182
0.976	0.266	3.072	0.191
0.685	0.226	2.491	0.199
1.021	0.243	2.707	0.203
0.812	0.269	2.714	0.205
0.946	0.263	2.789	0.204
0.491	0.277	2.662	0.200
0.498	0.245	3.020	0.198
0.536	0.263	2.886	0.195
1.237	0.256	3.237	0.196
1.035	0.234	3.035	0.189
1.043	0.207	2.729	0.164
0.752	0.232	2.998	0.146
0.319	0.193	2.826	0.134
1.043	0.135	2.632	0.118
0.991	0.155	3.058	0.099
0.834	0.159	2.468	0.093
0.558	0.125	2.878	0.078
0.722	0.134	2.722	0.063
0.864	0.078	2.819	0.059
0.968	0.082	2.602	0.044
1.080	0.086	3.483	0.035
0.812	0.084	3.169	0.015
1.118	0.039	2.573	-0.019
0.909	0.010	3.416	-0.057
1.050	-0.037	2.543	-0.081
0.916	-0.066	2.640	-0.101
0.938	-0.071	2.789	-0.113
0.730	-0.082	2.543	-0.129
0.894	-0.069	2.491	-0.136
1.394	-0.108	2.677	-0.146
0.752	-0.085	2.468	-0.154
0.849	-0.126	2.326	-0.167
1.073	-0.154	3.102	-0.167
1.028	-0.076	2.573	-0.169
0.782	-0.117	2.662	-0.169
0.916	-0.101	2.804	-0.158
0.871	-0.089	2.841	-0.155
0.491	-0.063	2.349	-0.149
0.274	-0.086	3.102	-0.129
1.050	-0.084	2.558	-0.120
0.916	-0.072	2.752	-0.109
0.841	-0.020	2.826	-0.099
1.043	-0.087	3.050	-0.098
0.916	-0.018	2.647	-0.088
0.744	-0.021	2.878	-0.082
0.767	-0.038	3.162	-0.068
0.819	-0.031	2.670	-0.064
0.931	-0.007	3.184	-0.046
0.744	-0.004	2.811	-0.046
0.409	0.035	2.781	-0.015
1.065	0.035	3.043	0.020
0.737	0.070	2.632	0.043
1.177	0.120	2.371	0.064
0.565	0.104	3.043	0.082
0.685	0.135	2.975	0.089
0.841	0.142	3.035	0.104
0.655	0.155	3.095	0.109
1.073	0.167	2.767	0.118
0.841	0.202	2.864	0.128
0.894	0.158	2.953	0.137
1.043	0.157	2.662	0.142
0.625	0.219	3.393	0.145
1.192	0.187	3.110	0.153
0.207	0.181	3.050	0.142
0.886	0.192	2.901	0.138
1.423	0.205	3.475	0.126
0.789	0.142	2.632	0.113
0.916	0.160	2.998	0.101
1.162	0.187	3.072	0.084
0.491	0.101	2.811	0.070
0.841	0.071	3.005	0.061
0.744	0.101	3.132	0.051
0.938	0.080	3.043	0.041
0.700	0.078	2.692	0.031
1.125	0.092	3.102	0.032
1.244	-0.016	2.893	0.003
0.715	0.020	2.311	-0.058
1.170	-0.048	2.871	-0.091
1.379	-0.099	2.625	-0.122
1.289	-0.112	3.087	-0.143
1.282	-0.169	2.505	-0.168
0.991	-0.118	3.222	-0.184
0.968	-0.194	3.043	-0.212
1.356	-0.152	2.737	-0.221
0.453	-0.178	2.468	-0.205
1.110	-0.151	2.752	-0.199
0.439	-0.137	2.916	-0.195
1.259	-0.124	2.461	-0.194
0.976	-0.088	3.736	-0.178
0.715	-0.173	2.968	-0.164
0.916	-0.146	2.662	-0.161
1.050	-0.090	2.893	-0.163
1.170	-0.082	3.155	-0.156
0.394	-0.130	2.811	-0.125
0.468	-0.092	2.774	-0.118
1.349	-0.022	3.266	-0.103
1.401	-0.055	2.916	-0.102
0.274	-0.083	3.005	-0.095
0.841	-0.032	2.871	-0.082
0.580	-0.032	3.349	-0.070
0.730	-0.006	3.289	-0.055
0.886	0.016	2.744	-0.047
0.730	0.020	3.199	-0.043
1.021	0.005	2.550	-0.040
0.536	-0.008	2.804	-0.030
0.767	0.022	2.602	-0.005
0.789	0.036	2.662	0.032
0.946	0.077	3.184	0.054
0.961	0.157	2.610	0.074
0.744	0.098	2.856	0.094
1.244	0.120	2.625	0.105
1.073	0.181	2.729	0.116
1.028	0.151	3.058	0.137
0.655	0.171	3.274	0.141
0.707	0.191	2.744	0.157
0.819	0.175	2.781	0.153
0.827	0.213	3.065	0.160
1.177	0.238	2.752	0.164
0.789	0.248	2.617	0.158
0.856	0.219	2.580	0.158
1.200	0.138	2.923	0.144
1.162	0.221	2.871	0.144
0.827	0.185	3.080	0.127
0.677	0.161	2.744	0.121
0.640	0.146	3.386	0.104
0.625	0.154	2.826	0.092
0.774	0.139	2.953	0.086
1.043	0.116	2.692	0.073
1.095	0.112	2.953	0.059
0.513	0.095	3.140	0.064
1.013	0.125	2.938	0.048
0.827	0.039	2.990	0.037
1.252	0.069	3.132	0.024
-0.009	0.048	2.692	-0.012
0.715	0.001	2.580	-0.042
0.685	0.010	3.356	-0.052
0.573	-0.026	3.095	-0.078
1.170	-0.010	2.752	-0.095
0.618	-0.029	2.975	-0.112
0.558	-0.080	3.035	-0.121
1.125	-0.107	2.908	-0.133
1.080	-0.073	3.311	-0.140
0.521	-0.105	3.169	-0.135
0.595	-0.070	3.132	-0.133
0.550	-0.115	2.871	-0.136
0.692	-0.068	2.878	-0.137
0.610	-0.108	3.050	-0.136
0.558	-0.082	3.274	-0.129
0.931	-0.129	2.699	-0.116
0.864	-0.050	2.744	-0.103
1.364	-0.056	2.535	-0.090
0.834	-0.008	2.155	-0.081
0.864	-0.020	2.558	-0.068
0.752	-0.035	2.983	-0.069
1.021	-0.017	2.565	-0.055
0.036	0.004	2.483	-0.046
0.595	0.004	2.975	-0.035
0.886	0.010	2.998	-0.032
0.670	0.027	2.834	-0.018
1.073	0.032	2.826	0.018
0.938	0.143	2.961	0.058
1.058	0.147	2.901	0.094
1.043	0.184	3.184	0.121
1.140	0.131	2.834	0.135
0.894	0.266	3.155	0.144
0.804	0.229	2.849	0.169
0.812	0.213	2.841	0.189
0.722	0.235	2.968	0.195
1.021	0.271	2.707	0.206
0.528	0.213	2.699	0.209
0.618	0.284	3.162	0.214
0.513	0.322	2.878	0.203
0.625	0.211	3.356	0.198
0.797	0.260	2.752	0.198
0.506	0.285	2.916	0.190
0.722	0.210	2.878	0.192
0.618	0.227	3.072	0.178
0.692	0.205	3.087	0.159
0.782	0.188	3.252	0.142
0.647	0.136	2.334	0.128
0.528	0.139	2.849	0.107
1.297	0.149	2.767	0.098
0.521	0.126	2.565	0.087
0.991	0.139	2.722	0.077
0.603	0.110	2.699	0.065
0.782	0.106	3.043	0.053
1.282	0.137	2.617	0.043
1.103	0.077	2.699	0.033
0.431	0.054	3.416	0.012
0.983	0.026	2.796	-0.029
1.155	0.015	2.640	-0.055
0.886	-0.044	2.714	-0.085
1.222	-0.049	2.946	-0.105
1.013	-0.112	2.401	-0.113
0.670	-0.081	3.013	-0.132
0.618	-0.070	3.072	-0.137
0.647	-0.105	2.975	-0.155
0.550	-0.138	2.520	-0.158
0.364	-0.188	2.923	-0.168
0.707	-0.136	2.968	-0.167
0.692	-0.129	2.677	-0.157
0.976	-0.114	3.304	-0.161
0.819	-0.128	3.177	-0.151
0.536	-0.104	2.886	-0.153
0.647	-0.116	2.662	-0.137
0.483	-0.102	2.841	-0.129
1.356	-0.065	2.386	-0.123
0.909	-0.062	2.811	-0.104
1.035	-0.056	2.737	-0.101
1.200	-0.029	2.878	-0.095
1.438	-0.042	3.035	-0.086
0.998	-0.116	2.602	-0.085
1.229	-0.014	2.819	-0.069
0.625	0.019	2.923	-0.058
1.334	-0.023	3.229	-0.055
0.983	0.007	2.647	-0.036
0.588	0.071	2.767	-0.005
1.050	0.057	2.587	0.023
1.118	0.051	2.304	0.046
1.543	0.148	3.035	0.058
-0.106	0.123	3.274	0.079
1.021	0.169	2.550	0.094
1.244	0.139	3.087	0.105
0.633	0.116	3.244	0.124
1.259	0.166	3.035	0.120
1.132	0.210	2.498	0.136
0.633	0.133	2.834	0.139
1.170	0.239	2.662	0.145
0.812	0.209	2.386	0.150
0.849	0.195	2.729	0.143
0.327	0.205	2.998	0.145
0.983	0.204	2.819	0.141
1.095	0.178	2.625	0.125
0.670	0.205	3.005	0.110
1.021	0.148	3.147	0.096
0.871	0.165	2.946	0.080
0.849	0.113	2.714	0.066
0.901	0.110	3.229	0.060
1.058	0.100	2.841	0.050
0.259	0.097	2.714	0.041
0.334	0.068	2.580	0.034
0.289	0.088	2.737	0.025
1.080	0.034	3.043	-0.012
0.521	-0.017	2.767	-0.060
0.386	-0.026	2.394	-0.102
0.856	-0.079	2.461	-0.131
1.274	-0.101	3.177	-0.149
0.476	-0.105	3.296	-0.177
0.655	-0.131	2.132	-0.188
0.536	-0.139	2.968	-0.197
0.909	-0.167	2.535	-0.193
0.677	-0.164	2.595	-0.207
1.237	-0.132	2.998	-0.196
0.483	-0.190	2.476	-0.192
0.968	-0.116	2.528	-0.195
0.707	-0.143	2.893	-0.189
0.916	-0.125	2.379	-0.174
1.259	-0.102	2.893	-0.152
0.640	-0.126	2.975	-0.150
0.655	-0.082	2.886	-0.137
1.222	-0.102	2.781	-0.135
0.692	-0.064	3.028	-0.124
0.909	-0.031	3.058	-0.098
0.461	0.020	3.065	-0.089
0.931	-0.068	2.878	-0.087
0.237	-0.022	2.177	-0.075
0.879	-0.050	2.192	-0.071
0.573	0.028	2.878	-0.063
0.931	-0.035	2.856	-0.057
1.073	0.018	3.423	-0.051
1.185	-0.006	2.558	-0.042
0.558	0.007	2.789	-0.034
0.737	0.041	2.953	0.005
1.095	0.064	2.729	0.034
0.879	0.097	2.699	0.058
0.737	0.108	2.535	0.075
0.595	0.143	2.856	0.095
0.722	0.142	2.744	0.105
0.565	0.187	2.364	0.124
0.603	0.169	2.841	0.130
0.230	0.184	2.602	0.137
1.170	0.225	2.468	0.146
0.133	0.128	2.528	0.158
0.550	0.221	2.908	0.153
0.192	0.191	2.759	0.163
1.244	0.172	2.573	0.156
0.901	0.240	2.752	0.154
0.237	0.175	2.916	0.151
1.580	0.240	3.490	0.136
0.162	0.128	2.767	0.134
0.603	0.101	2.573	0.120
0.715	0.173	3.587	0.103
0.841	0.154	2.528	0.094
1.073	0.145	2.744	0.080
0.789	0.163	2.759	0.077
1.356	0.076	3.043	0.068
0.670	0.088	3.222	0.062
0.827	0.111	2.438	0.052
1.334	0.072	2.692	0.044
1.013	0.062	2.759	0.026
0.886	0.024	2.752	-0.013
0.834	0.013	2.975	-0.040
0.737	0.028	2.811	-0.065
0.356	-0.032	2.774	-0.087
0.707	-0.058	3.035	-0.092
0.961	-0.034	2.707	-0.120
1.050	-0.105	2.811	-0.119
0.871	-0.058	2.617	-0.132
1.229	-0.128	2.476	-0.141
0.237	-0.117	3.020	-0.126
0.916	-0.086	2.796	-0.137
0.595	-0.090	2.617	-0.127
0.409	-0.148	2.543	-0.132
0.834	-0.082	2.670	-0.127
0.580	-0.077	2.520	-0.124
0.461	-0.025	2.670	-0.116
0.841	-0.070	3.416	-0.096
0.924	-0.014	3.572	-0.088
0.670	-0.039	2.893	-0.077
0.871	-0.023	2.923	-0.068
0.767	-0.035	2.789	-0.057
0.759	-0.012	2.908	-0.051
0.640	-0.005	3.080	-0.046
1.103	0.008	3.005	-0.040
0.506	-0.003	3.155	-0.031
0.782	0.030	2.953	-0.012
0.506	0.095	2.878	0.032
0.707	0.101	3.199	0.069
0.319	0.143	2.923	0.097
0.685	0.151	2.796	0.119
1.006	0.182	2.856	0.140
0.618	0.224	2.625	0.156
0.782	0.236	3.028	0.164
0.991	0.223	2.707	0.183
0.685	0.231	2.632	0.191
0.625	0.238	2.476	0.201
0.051	0.239	2.759	0.210
1.088	0.263	2.729	0.209
0.342	0.210	3.102	0.199
0.998	0.256	3.199	0.197
0.588	0.219	3.005	0.201
1.021	0.266	2.811	0.181
0.871	0.243	3.207	0.181
1.140	0.240	2.617	0.169
1.073	0.199	2.908	0.162
1.543	0.235	3.058	0.143
0.879	0.227	2.789	0.127
1.364	0.216	2.707	0.110
1.147	0.158	2.968	0.095
1.021	0.107	3.020	0.087
0.961	0.087	2.617	0.075
0.013	0.056	2.573	0.061
0.536	0.069	2.319	0.049
0.222	0.045	3.132	0.038
0.364	0.045	2.968	0.032
1.386	0.084	2.774	-0.002
1.080	0.020	2.595	-0.043
1.282	-0.028	2.058	-0.070
0.461	-0.032	2.408	-0.086
1.259	-0.076	2.662	-0.106
0.647	-0.070	2.073	-0.119
0.901	-0.097	2.498	-0.137
1.095	-0.105	2.729	-0.147
0.662	-0.141	2.558	-0.151
1.125	-0.123	2.938	-0.156
0.834	-0.108	3.065	-0.162
1.252	-0.120	2.670	-0.170
1.050	-0.107	2.699	-0.177
0.715	-0.142	2.647	-0.165
0.983	-0.111	3.043	-0.152
0.461	-0.049	3.214	-0.143
0.647	-0.072	2.938	-0.132
1.035	-0.076	2.505	-0.122
0.595	-0.123	2.878	-0.115
0.759	-0.061	2.893	-0.105
0.707	-0.036	2.535	-0.092
1.185	-0.067	2.565	-0.094
0.670	-0.012	2.573	-0.081
0.543	-0.005	2.744	-0.079
0.841	-0.020	3.147	-0.069
0.752	-0.021	2.655	-0.060
0.558	0.012	3.102	-0.055
0.827	-0.006	2.975	-0.033
1.103	0.086	2.849	-0.001
0.453	0.066	2.423	0.027
0.759	0.121	2.535	0.049
0.730	0.164	2.714	0.067
0.931	0.149	2.662	0.084
0.827	0.138	2.655	0.098
0.282	0.152	2.722	0.102
0.730	0.107	3.632	0.110
0.879	0.158	3.319	0.113
0.886	0.149	2.759	0.125
0.715	0.203	3.147	0.138
0.804	0.193	2.893	0.142
0.655	0.164	2.961	0.153
1.297	0.261	3.072	0.148
0.677	0.167	3.438	0.142
0.662	0.192	3.155	0.133
0.677	0.162	3.408	0.116
0.640	0.164	2.871	0.106
0.804	0.180	2.968	0.093
0.924	0.119	2.953	0.080
1.110	0.111	3.140	0.067
0.722	0.160	2.916	0.060
0.961	0.116	3.162	0.051
0.819	0.104	2.647	0.040
0.692	0.104	3.229	0.032
0.506	0.078	2.401	0.022
0.856	0.027	3.147	-0.023
0.446	0.004	2.781	-0.067
0.849	-0.070	2.692	-0.111
0.730	-0.085	3.065	-0.139
0.633	-0.129	2.528	-0.160
0.827	-0.133	3.311	-0.181
0.677	-0.164	3.207	-0.203
0.730	-0.186	3.043	-0.218
1.177	-0.175	2.744	-0.220
0.565	-0.153	2.849	-0.221
0.879	-0.138	2.990	-0.203
0.685	-0.196	2.946	-0.202
0.767	-0.148	2.617	-0.197
0.953	-0.102	2.528	-0.179
0.894	-0.160	2.744	-0.169
1.118	-0.063	2.938	-0.146
0.789	-0.104	3.371	-0.150
0.595	-0.061	2.901	-0.136
0.715	-0.098	3.341	-0.131
0.871	-0.093	3.147	-0.117
0.827	-0.027	3.147	-0.109
1.200	-0.081	2.617	-0.093
0.901	-0.072	2.781	-0.092
0.431	-0.038	2.961	-0.083
0.610	-0.050	2.841	-0.079
0.886	-0.037	2.513	-0.067
1.080	-0.001	3.162	-0.061
0.670	-0.014	2.431	-0.053
0.655	-0.005	2.625	-0.051
1.073	-0.010	3.319	-0.024
0.677	0.069	2.975	0.006
0.685	0.097	2.931	0.031
0.424	0.122	3.028	0.054
1.021	0.115	2.826	0.073
0.834	0.125	3.125	0.094
0.767	0.162	2.759	0.107
0.521	0.175	2.722	0.127
0.580	0.167	2.961	0.125
0.901	0.153	2.834	0.139
0.834	0.178	3.207	0.142
0.871	0.213	2.826	0.156
0.961	0.188	2.901	0.154
0.834	0.237	2.931	0.158
0.737	0.195	2.946	0.153
0.543	0.216	3.050	0.144
1.185	0.200	3.244	0.147
0.595	0.210	2.670	0.140
0.976	0.187	2.670	0.125
1.341	0.152	2.781	0.120
1.035	0.103	2.595	0.106
0.588	0.160	2.752	0.097
0.879	0.107	2.893	0.086
0.192	0.136	2.990	0.077
0.916	0.115	2.565	0.068
1.446	0.123	2.543	0.061
0.879	0.086	2.573	0.053
0.670	0.076	2.737	0.043
1.021	0.058	2.931	0.018
1.095	0.039	2.655	-0.019
1.095	0.009	2.617	-0.047
0.409	-0.032	3.125	-0.072
0.230	-0.037	2.453	-0.086
1.177	-0.025	2.819	-0.094
0.424	-0.056	2.229	-0.113
0.722	-0.143	3.140	-0.127
0.528	-0.081	3.423	-0.122
0.834	-0.089	2.752	-0.130
0.662	-0.079	3.266	-0.129
1.177	-0.086	2.908	-0.127
0.342	-0.098	3.252	-0.128
0.849	-0.094	2.878	-0.126
1.080	-0.064	2.893	-0.123
0.953	-0.082	2.998	-0.122
0.416	-0.073	3.028	-0.112
0.655	-0.027	2.587	-0.103
0.349	-0.049	2.655	-0.088
0.461	-0.072	3.080	-0.077
0.737	-0.005	2.871	-0.068
0.894	0.003	2.729	-0.063
0.528	-0.007	2.379	-0.055
0.498	0.036	2.587	-0.044
0.536	-0.002	2.677	-0.041
0.692	0.030	2.923	-0.030
0.491	0.045	2.528	-0.002
0.133	0.092	2.789	0.043
0.550	0.080	3.050	0.071
0.871	0.160	3.252	0.103
0.647	0.170	2.759	0.121
1.147	0.185	2.789	0.139
0.938	0.248	3.058	0.155
1.080	0.216	2.722	0.169
0.834	0.213	3.087	0.184
1.289	0.252	3.095	0.196
0.871	0.277	2.834	0.194
1.080	0.246	2.878	0.194
0.953	0.254	2.543	0.201
1.006	0.301	2.811	0.192
0.946	0.238	2.505	0.199
0.871	0.244	2.580	0.199
1.319	0.222	2.767	0.195
0.931	0.217	2.916	0.184
0.610	0.233	3.259	0.172
0.931	0.178	3.177	0.148
1.297	0.175	2.901	0.138
0.513	0.169	2.558	0.121
1.088	0.151	2.752	0.110
0.976	0.113	3.222	0.094
0.461	0.139	2.923	0.082
0.610	0.095	2.901	0.069
0.730	0.115	2.983	0.063
0.252	0.072	3.140	0.046
0.976	0.094	3.050	0.040
1.162	0.059	3.319	0.020
0.819	0.054	2.505	-0.010
0.856	-0.014	2.640	-0.046
0.498	-0.028	2.446	-0.072
0.827	-0.034	2.617	-0.096
1.364	-0.067	2.558	-0.111
0.565	-0.057	2.535	-0.124
0.565	-0.090	3.252	-0.134
0.685	-0.097	3.072	-0.147
0.289	-0.075	3.401	-0.154
0.058	-0.129	2.446	-0.162
0.715	-0.131	2.789	-0.165
0.468	-0.115	2.893	-0.164
0.491	-0.111	3.065	-0.158
0.312	-0.111	2.961	-0.155
0.804	-0.097	2.841	-0.152
0.662	-0.091	3.483	-0.143
0.140	-0.088	3.296	-0.132
0.841	-0.082	2.990	-0.111
0.909	-0.079	2.692	-0.101
0.834	0.013	2.602	-0.066
0.827	-0.016	2.505	-0.059
0.804	0.015	2.767	-0.056
0.797	-0.013	2.476	-0.056
0.618	-0.026	2.461	-0.041
0.618	0.021	2.998	-0.040
0.901	0.019	2.707	-0.039
0.894	0.002	2.864	-0.030
0.647	0.061	2.811	-0.003
0.938	0.024	3.132	0.026
0.715	0.116	2.147	0.049
0.550	0.123	2.625	0.071
0.327	0.153	2.856	0.083
1.088	0.100	2.961	0.092
1.289	0.161	2.878	0.103
0.580	0.149	2.819	0.110
0.595	0.195	3.259	0.116
0.804	0.180	2.893	0.132
0.453	0.217	2.662	0.135
0.797	0.170	2.841	0.145
0.991	0.215	2.804	0.149
0.468	0.175	2.961	0.152
0.685	0.219	3.087	0.146
0.677	0.218	2.244	0.136
0.864	0.139	2.699	0.134
0.655	0.166	3.020	0.117
1.065	0.152	2.990	0.104
0.431	0.127	2.602	0.087
0.774	0.131	3.005	0.075
0.804	0.075	2.961	0.062
0.364	0.131	2.961	0.055
1.021	0.075	2.975	0.044
0.812	0.068	2.714	0.036
1.013	0.075	2.923	0.030
0.722	0.013	3.043	0.004
1.028	0.006	2.908	-0.044
1.043	-0.043	2.558	-0.088
0.603	-0.081	2.931	-0.115
0.752	-0.109	2.438	-0.139
0.267	-0.115	2.550	-0.176
0.401	-0.152	2.893	-0.188
0.767	-0.169	2.744	-0.220
0.812	-0.190	2.476	-0.234
1.043	-0.210	2.438	-0.220
0.976	-0.184	2.565	-0.214
0.782	-0.203	2.632	-0.193
0.819	-0.167	2.334	-0.197
0.707	-0.164	2.140	-0.187
0.379	-0.108	3.072	-0.179
0.827	-0.120	2.602	-0.172
0.991	-0.085	2.864	-0.124
0.439	-0.063	2.759	-0.125
1.073	-0.072	2.990	-0.110
0.968	-0.118	2.632	-0.101
1.326	-0.029	3.199	-0.104
1.088	-0.033	3.289	-0.097
0.588	-0.079	2.573	-0.085
0.916	-0.025	3.296	-0.082
1.058	0.004	2.781	-0.076
0.983	-0.035	2.811	-0.068
1.035	-0.019	2.864	-0.058
0.871	-0.023	2.774	-0.057
0.245	-0.038	2.684	-0.049
0.252	0.038	3.050	-0.036
0.342	0.027	3.080	-0.018
0.812	0.073	3.087	0.013
0.834	0.084	2.968	0.037
0.961	0.106	3.147	0.058
0.797	0.154	2.811	0.078
0.961	0.158	2.886	0.089
0.752	0.202	3.102	0.100
0.722	0.160	2.162	0.121
0.431	0.188	3.535	0.130
0.715	0.196	3.043	0.138
0.804	0.213	3.349	0.149
0.603	0.221	2.767	0.153
1.013	0.239	2.767	0.162
1.065	0.174	3.117	0.150
1.006	0.216	3.371	0.163
0.849	0.240	3.326	0.150
0.916	0.189	3.475	0.142
0.386	0.174	3.005	0.128
0.371	0.167	3.155	0.117
0.968	0.163	2.655	0.106
0.647	0.167	3.214	0.091
0.789	0.169	3.102	0.086
1.043	0.137	2.886	0.080
0.468	0.135	2.617	0.067
0.827	0.109	2.878	0.061
0.424	0.108	2.819	0.051
0.603	0.092	2.394	0.045
0.588	0.056	3.043	0.033
0.528	0.031	2.535	-0.003
0.715	0.032	2.878	-0.030
0.722	0.015	2.878	-0.063
0.797	-0.030	3.169	-0.076
0.476	-0.073	3.102	-0.100
0.856	-0.061	2.938	-0.115
0.603	-0.087	3.162	-0.117
0.677	-0.050	2.326	-0.126
0.468	-0.100	3.080	-0.124
0.468	-0.068	2.953	-0.131
0.871	-0.069	2.677	-0.131
0.961	-0.144	3.274	-0.134
0.647	-0.097	2.558	-0.131
0.961	-0.068	3.155	-0.128
0.715	-0.087	2.968	-0.127
1.379	-0.075	2.938	-0.118
0.864	-0.102	2.878	-0.114
0.759	-0.080	2.498	-0.103
0.431	-0.062	2.931	-0.093
0.401	-0.022	3.326	-0.080
0.200	-0.038	2.558	-0.071
1.118	0.007	2.617	-0.063
0.670	0.010	3.087	-0.058
0.707	0.024	3.028	-0.044
0.386	0.028	3.050	-0.034
0.536	0.036	2.968	-0.026
0.879	0.024	2.998	0.008
1.088	0.070	2.617	0.058
0.804	0.157	2.550	0.082
0.685	0.169	3.013	0.113
0.521	0.159	2.841	0.130
0.603	0.199	2.401	0.144
0.274	0.201	2.655	0.165
0.924	0.204	2.379	0.176
0.506	0.263	2.513	0.183
0.849	0.243	2.662	0.191
0.759	0.278	2.699	0.191
1.013	0.222	2.483	0.202
0.640	0.284	2.946	0.212
0.737	0.245	2.274	0.212
0.394	0.258	2.684	0.207
0.476	0.257	2.468	0.202
0.424	0.258	2.707	0.196
0.491	0.238	2.916	0.192
0.886	0.189	2.587	0.167
0.319	0.217	3.296	0.154
0.521	0.191	3.140	0.138
0.812	0.181	2.841	0.126
0.356	0.184	2.871	0.114
1.035	0.107	3.020	0.099
1.177	0.101	2.461	0.078
0.759	0.131	2.364	0.067
0.789	0.101	2.841	0.059
0.170	0.100	2.871	0.051
0.789	0.100	2.543	0.040
1.095	0.027	2.617	0.016
0.991	-0.014	2.655	-0.019
1.058	-0.023	2.386	-0.044
0.640	0.010	2.975	-0.063
0.245	-0.079	2.573	-0.081
0.662	-0.061	2.655	-0.105
0.550	-0.086	3.043	-0.125
0.924	-0.071	2.804	-0.132
1.140	-0.087	2.707	-0.145
0.424	-0.099	3.050	-0.149
1.073	-0.154	2.908	-0.158
0.379	-0.159	2.796	-0.156
0.379	-0.162	3.095	-0.163
0.483	-0.144	3.065	-0.167
0.759	-0.167	2.737	-0.158
0.573	-0.121	2.804	-0.157
0.528	-0.111	3.005	-0.147
1.095	-0.046	2.722	-0.125
1.461	-0.061	2.946	-0.124
1.297	-0.035	2.707	-0.111
0.871	-0.040	2.699	-0.104
0.849	-0.014	2.476	-0.092
0.640	-0.020	3.199	-0.088
0.289	-0.005	2.856	-0.077
0.692	-0.028	2.729	-0.067
0.864	-0.054	2.804	-0.055
1.297	0.004	2.446	-0.058
0.976	0.009	2.990	-0.043
0.797	0.040	2.834	-0.018
0.752	0.038	2.916	0.019
0.730	0.071	2.655	0.037
1.021	0.101	2.975	0.053
0.774	0.093	3.117	0.074
0.834	0.149	2.677	0.087
0.715	0.121	2.916	0.098
1.259	0.163	3.177	0.116
0.856	0.124	2.841	0.120
0.946	0.165	2.692	0.126
1.297	0.154	2.453	0.137
0.379	0.189	2.968	0.141
0.864	0.176	2.767	0.155
0.498	0.210	3.087	0.148
0.834	0.197	2.968	0.147
0.782	0.178	3.311	0.142
[truncated: 198,000 more rows]
