# Supplementary material for: Development of seam tracking device in asynchronous tandem welding with arc sensing
Source: Sci Rep. 2022 Nov 3;12:18637. doi: 10.1038/s41598-022-23299-2 (PMC9633803; doi:10.1038/s41598-022-23299-2)
Supplement: Supplementary file 1 — Supplementary Information. [file 41598_2022_23299_MOESM1_ESM.zip › Supplementary data 3(Arranged Data).xlsx]

## Sheet: Sheet1
	6mpm	Leading Torch Current											6mpm	Leading Torch Voltage
		Peak	peak SD	Average	Aver SD	Base	Base SD							Peak	peak SD	Average	Aver SD	Base	Base SD
10	10mm	523.26	0.99617	186.01	3.3669	49.2342	1.22676						10mm	40.9861	0.59411	25.1346	0.0785801	6.00774	0.457872
12	12mm	523.362	2.31519	180.327	3.82393	51.4683	2.21186						12mm	40.9861	0.436258	25.1639	0.0931192	6.75641	0.580853
14	14mm	520.152	1.56703	171.574	3.73296	50.5867	1.19387		SN ratio				14mm	41.276	0.83462	25.0269	0.113332	5.69598	0.187322		SN ratio
16	16mm	520.129	1.62394	168.76	2.32929	50.0304	1.24198		peak	aver	base		16mm	41.0711	0.627187	25.0302	0.126263	5.77447	0.482407		peak	aver	base
	(slope)	-0.63015	1.62558	-3.02515	3.31327	0.07535	1.46862		-0.387646	-0.913041	0.0513068		(slope)	0.027245	0.623044	-0.02251	0.102824	-0.088012	0.427113		0.0437289	-0.218919	-0.206062
	(r-sq)	0.789635		0.967666		0.0428151							(r-sq)	0.264492		0.675457		0.220766
	(intercept)	529.918		215.995		49.3503							(intercept)	40.7256		25.3815		7.20281
	6mpm	Trailing Torch Current											6mpm	Trailing Torch Voltage
		Peak	peak SD	Average	Aver SD	Base	Base SD							Peak	peak SD	Average	Aver SD	Base	Base SD
10	10mm	502.914	1.81217	232.616	5.05435	51.301	1.08922						10mm	40.4522	0.878156	25.0363	0.113054	5.95853	0.51278
12	12mm	503.752	1.82369	231.32	3.71261	52.3997	0.95882						12mm	40.0957	0.557399	25.0823	0.13473	6.83126	0.620018
14	14mm	500.912	1.19402	214.351	5.73935	52.056	1.45718		SN ratio				14mm	40.9069	0.970509	24.9341	0.250439	6.22377	0.703533		SN ratio
16	16mm	500.525	1.00415	212.469	4.36203	51.0589	1.05045		peak	aver	base		16mm	40.5982	0.620731	24.8992	0.113033	5.61063	0.411112		peak	aver	base
	(slope)	-0.50035	1.45851	-3.8705	4.71708	-0.0535	1.13892		-0.343056	-0.820528	-0.0469744		(slope)	0.06246	0.756699	-0.027975	0.152814	-0.0825595	0.561861		0.0825428	-0.183066	-0.146939
	(r-sq)	0.689516		0.86342		0.233736							(r-sq)	0.229315		0.710937		0.171045
	(intercept)	508.53		273.006		52.3994							(intercept)	39.7013		25.3516		7.22932
	8mpm	Leading Torch Current											8mpm	Leading Torch Voltage
		Peak	peak SD	Average	Aver SD	Base	Base SD							Peak	peak SD	Average	Aver SD	Base	Base SD
10	10mm	511.502	0.996818	244.765	1.54335	72.6777	1.07765						10mm	40.8337	0.685689	27.3964	0.0477974	9.70752	1.73646
12	12mm	510.682	0.821125	229.647	2.36381	71.2494	0.989568						12mm	41.0518	0.51018	27.3533	0.129381	8.4181	1.00017
14	14mm	510.567	1.20996	220.841	2.86198	71.2886	4.10389		SN ratio				14mm	40.7836	0.459929	27.1773	0.723848	9.56288	2.32309		SN ratio
16	16mm	509.776	1.34322	212.74	5.66923	71.5748	2.56501		peak	aver	base		16mm	41.0587	0.847652	27.317	0.179472	9.24287	2.25486		peak	aver	base
	(slope)	-0.26465	1.09278	-5.24405	3.10959	-0.163475	2.18403		-0.24218	-1.68641	-0.0748502		(slope)	0.02034	0.625862	-0.02071	0.270125	-0.0124585	1.82865		0.0324992	-0.0766683	-0.00681297
	(r-sq)	0.936133		0.975382		0.397727							(r-sq)	0.133262		0.317776		0.00311004
	(intercept)	514.072		295.171		73.8228							(intercept)	40.6675		27.5802		9.3948
	8mpm	Trailing Torch Current											8mpm	Trailing Torch Voltage
		Peak	peak SD	Average	Aver SD	Base	Base SD							Peak	peak SD	Average	Aver SD	Base	Base SD
	10mm	489.931	0.914978	305.602	6.294	72.2253	1.62953						10mm	40.1823	0.76811	27.2492	0.0486472	9.39501	1.70049
	12mm	489.3	0.884925	292.457	3.41688	72.3462	0.77225						12mm	40.6602	0.522882	27.1857	0.132863	8.7753	1.16808
	14mm	488.516	0.976311	281.73	6.97333	70.6296	4.33425		SN ratio				14mm	40.2359	0.606807	26.9476	0.805476	9.45342	2.36425		SN ratio
	16mm	488.28	1.47907	274.217	11.0729	72.5128	1.37941		peak	aver	base		16mm	40.4924	0.82947	27.0977	0.272842	8.90044	2.49969		peak	aver	base
	(slope)	-0.28685	1.06382	-5.2441	6.93928	-0.042705	2.02886		-0.269641	-0.755713	-0.0210488		(slope)	0.0253	0.681817	-0.03463	0.314957	-0.0402795	1.93313		0.0371067	-0.109951	-0.0208364
	(r-sq)	0.962804		0.985731		0.0159199							(r-sq)	0.0851462		0.468194		0.0918353
	(intercept)	492.736		356.675		72.4836							(intercept)	40.0638		27.5702		9.65468
