# Supplementary material for: Development of seam tracking device in asynchronous tandem welding with arc sensing
Source: Sci Rep. 2022 Nov 3;12:18637. doi: 10.1038/s41598-022-23299-2 (PMC9633803; doi:10.1038/s41598-022-23299-2)
Supplement: Supplementary file 1 — Supplementary Information. [file 41598_2022_23299_MOESM1_ESM.zip › Supplementary data 4(Weaving data)/offset 1mm/offset 1mm.xlsx]

## Sheet: offset 1mm
Time(s)	Leading Torch Peak current	Leading Torch Average current	Leading Torch Base current
0	591.677	188.486	0.477268
0.030002	547.565	209.655	24.0881
0.053003	536.241	225.568	33.6635
0.081005	530.833	239.039	36.6601
0.104006	529.955	242.192	37.188
0.134008	532.345	252.343	38.4917
0.156009	533.454	259.449	38.5563
0.183011	532.538	262.472	47.437
0.207012	530.971	264.221	54.2652
0.234014	529.926	265.424	59.6794
0.258015	522.809	274.806	70.6285
0.285017	524.594	279.794	76.7905
0.309018	525.339	282.079	82.4003
0.33602	526.068	283.09	88.8016
0.361021	525.577	284.915	95.9758
0.389022	523.581	284.363	102.488
0.414024	521.994	280.887	109.527
0.442025	522.091	282.431	109.615
0.466027	522.875	282.707	109.723
0.496028	523.337	283.55	109.827
0.51903	523.867	285.144	109.725
0.546031	524.652	284.724	109.823
0.570033	525.312	286.232	109.989
0.596034	526.359	287.565	110.439
0.621036	527.124	288.389	110.476
0.646037	527.13	287.238	110.358
0.671039	528.961	289.794	110.273
0.69704	530.26	290.482	111.098
0.724041	531.908	293.933	111.955
0.747043	534.103	296.552	112.902
0.773044	536.124	298.678	114.077
0.797046	537.419	302.728	114.982
0.824047	539.171	305.083	115.914
0.848049	540.529	306.487	116.737
0.87705	541.955	309.994	117.835
0.899052	543.446	312.655	118.993
0.928053	542.848	314.433	120.081
0.950054	543.018	314.905	120.025
0.978056	542.807	314.457	119.897
1.00106	542.455	314.365	119.363
1.02906	542.038	313.657	119.221
1.05706	541.311	312.675	118.851
1.08206	540.37	309.771	117.9
1.11006	539.401	306.971	116.797
1.13607	538.728	304.705	115.112
1.15807	537.868	301.875	113.692
1.18507	537.31	298.758	112.452
1.21007	535.507	296.938	111.185
1.23607	534.473	292.992	110.581
1.26007	532.796	292.087	110.266
1.29007	531.692	289.739	109.609
1.31208	531.696	288.292	109.618
1.34208	532.231	290.959	110.529
1.36508	533.277	294.756	111.573
1.39308	534.06	298.519	113.256
1.41708	535.581	302.148	114.959
1.44508	537.135	305.998	116.585
1.47008	539.694	309.088	118.503
1.49809	541.4	315.704	119.767
1.52109	543.593	318.683	121.254
1.54709	545.61	321.866	122.554
1.57109	546.707	325.756	123.484
1.60009	547.177	327.116	123.847
1.62209	547.293	326.507	123.735
1.65309	547.555	325.283	123.75
1.6751	547.673	324.772	123.559
1.7031	547.543	324.42	122.903
1.7281	546.986	323.189	121.982
1.7551	545.974	320.3	121.339
1.7791	544.548	317.617	120.313
1.8081	542.536	314.022	119.111
1.83011	541.248	309.778	117.786
1.85811	539.402	306.4	115.902
1.88111	537.919	301.434	114.623
1.90811	536.02	298.489	112.605
1.93211	533.796	294.181	111.424
1.95911	532.838	292.31	110.65
1.98411	532.001	291.737	110.53
2.01011	532.613	292.135	110.747
2.03512	533.64	293.314	111.348
2.06212	535.214	296.561	112.308
2.08812	536.582	299.187	113.423
2.11212	538.268	301.621	115.294
2.13912	539.856	306.888	116.597
2.16312	541.688	311.004	118.761
2.18913	543.759	316.557	120.295
2.21313	544.789	318.857	121.721
2.24013	545.645	319.962	122.473
2.26513	545.379	320.517	122.639
2.29013	544.966	320.382	122.419
2.31813	544.312	320.195	122.067
2.34213	543.445	318.542	121.349
2.36814	543.01	317.248	120.553
2.39214	541.223	314.974	119.54
2.41814	539.526	309.586	117.578
2.44214	538.105	305.83	116.125
2.47014	536.08	303.026	114.627
2.49414	534.38	298.51	113.44
2.52114	533.288	296.604	112.282
2.54515	532.313	293.127	111.447
2.57215	531.448	290.77	110.689
2.59715	530.948	291.426	110.281
2.62315	530.776	291.436	110.553
2.64815	531.574	292.62	111.464
2.67615	532.534	296.208	112.968
2.70115	533.859	298.903	114.21
2.72916	536.009	301.684	115.854
2.75416	538.315	307.705	117.288
2.78016	540.328	311.336	118.765
2.80416	542.566	316.259	120.427
2.83316	544.527	319.866	121.704
2.85516	546.331	324.195	123.195
2.88316	547.471	325.753	124.066
2.90617	548.346	326.685	124.653
2.93317	549.082	329.125	124.893
2.95817	549.044	329.838	124.75
2.98517	548.756	329.206	124.249
3.01017	548.091	326.97	123.271
3.03617	546.943	324.082	122.489
3.05918	545.142	320.145	121.035
3.08718	543.152	316.553	119.62
3.11018	541.347	311.986	117.987
3.13818	539.52	308.304	116.252
3.16318	537.591	304.372	114.695
3.19118	535.403	300.506	113.428
3.21418	533.049	294.515	112.057
3.24219	531	292.824	110.727
3.26519	529.881	289.315	99.2789
3.31219	530.109	288.401	87.6202
3.34119	531.473	291.157	88.3907
3.36519	533.04	294.654	89.5107
3.39419	534.75	296.422	91.1266
3.41719	536.525	300.648	92.9204
3.4462	538.505	306.758	94.573
3.4682	541.028	309.472	96.4846
3.4982	543.728	315.386	98.359
3.5192	545.999	319.322	99.9248
3.5472	547.347	324.307	112.183
3.5712	547.548	326.495	124.444
3.59921	546.718	326.238	124.538
3.62221	546.342	324.738	124.336
3.65221	545.467	323.883	123.572
3.67521	544.36	321.725	122.418
3.70421	542.929	316.567	121.021
3.73021	540.988	311.982	119.278
3.75721	539.196	310.022	117.973
3.78022	536.727	304.392	116.489
3.80822	534.951	299.768	114.626
3.83222	532.996	294.849	113.044
3.86022	530.959	291.899	111.455
3.88422	528.857	286.951	110.179
3.91422	528.123	286.164	109.501
3.93622	528.569	286.331	109.624
3.96523	529.383	288.374	110.292
3.98923	530.958	292.239	111.588
4.01623	532.606	293.687	112.614
4.04123	535.971	300.01	114.575
4.06823	538.184	306.037	117.03
4.09223	541.286	312.24	119.167
4.12024	544.763	318.413	121.363
4.14424	547.754	324.858	123.548
4.17424	549.59	329.172	125.076
4.19524	550.328	331.481	126.295
4.22624	550.887	332.503	126.757
4.25024	551.27	334.14	126.714
4.27625	551.49	335.624	126.731
4.30025	550.329	333.099	126.178
4.33025	549.588	330.593	125.215
4.35325	548.406	328.353	124.029
4.37925	546.461	324.384	122.898
4.40525	544.455	320.306	121.103
4.43025	542.079	313.757	119.592
4.45526	539.823	310.341	117.281
4.48326	537.657	304.467	115.748
4.50626	535.179	300.836	114.314
4.53526	532.749	294.672	112.372
4.55726	530.158	291.342	110.747
4.58526	528.961	286.936	109.973
4.61126	528.497	286.665	110.068
4.63827	529.311	287.277	110.557
4.66227	530.399	290.064	111.65
4.69227	532.394	294.383	112.935
4.71427	534.695	298.648	114.958
4.74427	537.063	304.924	116.706
4.76627	539.718	307.217	118.463
4.79327	542.201	314.366	120.582
4.81728	545.36	319.125	122.615
4.84528	546.641	323.927	123.878
4.86828	547.306	324.835	124.536
4.89628	547.318	325.333	124.76
4.92128	546.967	325.424	124.649
4.94828	546.294	324.243	123.999
4.97228	545.071	320.85	123.163
5.00029	543.533	318.559	122.07
5.02329	541.212	316.729	120.622
5.05329	538.83	310.573	119.088
5.07529	536.372	305.901	117.546
5.10129	534.705	303.809	116.111
5.12829	532.453	298.754	114.441
5.15329	530.932	296.696	112.809
5.1773	529.445	291.509	111.443
5.2053	528.524	290.222	110.558
5.2283	528.501	289.651	110.323
5.2553	528.992	289.268	110.638
5.2793	530.313	290.458	111.439
5.3073	532.4	295.283	112.752
5.33131	534.697	299.316	114.343
5.35731	537.063	302.564	116.219
5.38231	539.901	310.729	118.375
5.40931	542.51	313.563	120.541
5.43431	545.272	321.378	122.656
5.45931	547.249	325.405	124.627
5.48531	548.939	328.634	125.855
5.51032	550.422	333.435	126.74
5.53732	551.319	333.873	127.191
5.56332	552.114	333.525	127.302
5.58832	552.595	335.471	127.236
5.61332	552.029	334.336	126.523
5.64032	551.085	330.984	125.684
5.66632	549.498	328.572	124.349
5.69133	547.459	322.596	122.818
5.71633	544.925	317.619	120.989
5.74333	542.018	312.817	118.828
5.76933	539.584	305.18	116.546
5.79433	536.404	299.529	114.649
5.81833	532.947	295.603	112.676
5.84434	530.197	287.122	110.392
5.87034	528.879	285.501	109.523
5.89534	528.88	284.364	109.114
5.92134	529.158	285.431	109.661
5.95734	530.394	289.283	110.528
5.98634	532.497	292.434	111.698
6.00934	535.026	295.894	113.587
6.03735	537.013	302.41	115.791
6.06035	540.249	310.193	118.107
6.08935	543.218	313.557	120.278
6.11335	545.32	320.867	122.693
6.14135	546.949	324.104	123.819
6.16635	547.968	326.456	124.559
6.19335	548.761	326.861	124.799
6.21836	549.23	326.656	124.897
6.24436	549.343	327.268	124.784
6.26736	548.508	327.678	124.158
6.29636	546.951	324.126	123.037
6.31936	545.274	319.129	121.542
6.34836	543.673	317.092	119.639
6.37036	542.299	312.822	118.036
6.39737	539.834	306.878	116.425
6.42137	537.12	302.907	114.875
6.44937	535.375	298.51	112.982
6.47237	533.446	296.029	111.476
6.49937	531.204	290.043	110.104
6.52337	530.221	288.274	109.507
6.55237	530.504	289.041	109.705
6.57638	530.942	291.075	109.954
6.60238	532.054	292.733	111.432
6.62638	533.373	295.648	112.822
6.65538	536.135	301.293	114.773
6.67938	539.236	306.923	116.566
6.70738	541.392	312.566	119.055
6.73339	543.867	318.565	121.242
6.75839	546.718	324.984	123.34
6.78339	548.969	329.156	124.877
6.81139	550.576	331.727	126.149
6.83339	552.072	333.707	127.09
6.86239	552.654	336.553	127.646
6.88839	553.221	336.833	127.792
6.9134	553.349	335.732	127.378
6.9384	552.39	333.422	126.82
6.9634	551.386	331.138	125.668
6.9914	549.407	325.887	123.973
7.0154	547.299	322.944	122.336
7.0424	544.553	316.018	120.582
7.0674	541.4	310.842	118.358
7.09541	537.548	303.509	115.527
7.11741	534.631	297.816	113.225
7.14741	531.318	291.789	111.003
7.16941	529.712	288.432	109.388
7.19741	529.269	285.982	108.882
7.22141	529.21	286.631	109.017
7.25042	530.392	289.008	109.916
7.27442	531.728	292.027	111.076
7.30442	533.932	296.518	112.538
7.32742	536.618	300.412	114.222
7.35542	540.192	309.201	117.125
7.37942	543.205	313.327	119.306
7.40642	546.318	319.36	121.511
7.43142	547.384	324.871	123.346
7.45943	547.67	328.344	124.171
7.48243	547.872	329.009	124.718
7.50943	547.604	328.081	124.86
7.53343	547.098	326.235	124.48
7.56143	546.781	325.788	124.195
7.58443	545.926	324.348	123.568
7.61243	544.199	320.172	122.31
7.63744	542.234	317.445	109.649
7.68344	544.283	314.205	97.0927
7.71544	542.403	310.154	95.7216
7.73744	540.908	304.304	94.2284
7.76544	539.276	301.638	92.5834
7.78944	536.931	296.8	90.9157
7.81745	535.168	294.118	89.3924
7.84045	534.156	289.144	88.0336
7.86845	534.112	289.9	88.2037
7.89145	535.257	291.833	88.8144
7.92145	536.849	294.957	101.398
7.94345	534.551	298.669	113.938
7.97146	537.111	300.939	115.608
8.00146	539.638	309.107	117.663
8.02446	542.495	313.056	119.997
8.05046	545.846	322.076	122.435
8.07446	549.02	326.59	125.254
8.10046	551.091	335.576	127.527
8.12646	553.034	337.585	128.518
8.15247	554.424	340.125	129.363
8.17647	555.492	338.892	129.267
8.20347	556.329	340.443	129.317
8.22647	555.991	341.453	128.835
8.25447	555.098	337.814	128.015
8.27747	553.896	335.738	126.815
8.30748	552.26	330.993	125.424
8.32848	549.901	326.989	123.38
8.35648	546.991	318.77	121.397
8.38048	543.85	314.859	119.358
8.40948	539.994	305.914	116.91
8.43148	536.131	302.729	114.955
8.45948	533.529	295.215	112.986
8.48249	531.023	291.012	111.325
8.51049	529.801	286.854	110.373
8.53349	530.025	287.014	110.345
8.56149	530.777	287.833	110.703
8.58549	532.399	291.831	111.776
8.61449	534.709	297.607	113.175
8.63549	537.263	300.454	114.982
8.6655	540.56	308.857	117.302
8.6895	543.831	313.664	119.647
8.7175	545.794	319.609	121.759
8.7405	548.344	324.945	123.55
8.7685	549.803	330.117	124.996
8.7935	549.832	330.514	125.554
8.8195	550.455	331.129	125.803
8.84251	550.436	331.032	125.719
8.87051	550.06	330.293	125.43
8.89351	548.789	329.258	124.638
8.92351	547.175	325.287	123.491
8.94551	545.054	320.644	121.871
8.97451	543.281	316.58	119.769
8.99652	541.292	312.446	118.513
9.02252	539.025	307.576	116.792
9.04652	536.84	304.505	115.255
9.07452	534.306	300.388	113.75
9.09752	531.298	294.483	112.162
9.12652	530.454	290.858	110.77
9.14752	530.791	289	110.099
9.17752	531.327	291.111	110.702
9.19953	532.761	294.315	111.707
9.22753	534.283	298.503	113.55
9.25053	536.253	300.584	115.248
9.27853	539.24	308.48	117.411
9.30353	542.663	312.892	119.61
9.33053	546.302	320.994	122.098
9.35454	550.525	328.361	124.645
9.38354	553.048	333.841	126.93
9.40654	554.934	340.496	128.734
9.43454	556.68	341.43	129.612
9.45754	557.77	344.391	130.239
9.48754	558.671	344.031	130.479
9.50854	559.151	346.138	129.956
9.53755	558.823	343.193	129.174
9.56055	557.404	341.597	128.119
9.58955	555.567	336.322	126.607
9.61255	553.018	331.843	124.943
9.64155	549.995	326.052	123.219
9.66555	546.61	318.26	121.08
9.69556	543.239	313.956	118.892
9.71756	539.704	305.459	116.653
9.74656	536.207	301.271	114.382
9.77056	532.893	293.99	112.697
9.79856	531.217	289.89	111.203
9.82256	530.027	287.489	110.77
9.84956	529.412	287.313	110.991
9.87457	530.635	289.689	111.749
9.89957	531.877	294.862	112.903
9.92557	533.845	299.119	114.642
9.96157	536.125	302.673	116.539
9.99057	539.169	310.817	118.738
10.0136	542.013	315.194	121.128
10.0406	544.896	320.805	123.128
10.0636	546.746	326.325	124.856
10.0916	547.889	329.768	125.845
10.1176	549.046	330.628	126.23
10.1426	549.129	331.306	126.393
10.1676	549.44	331.128	126.269
10.1946	549.138	330.182	125.778
10.2186	548.465	328.785	124.836
10.2466	547.43	324.64	123.499
10.2696	546.289	322	122.104
10.2976	544.588	317.995	120.35
10.3206	542.069	313	118.929
10.3476	540.557	310.313	117.116
10.3726	538.187	304.944	115.546
10.3996	536.646	301.536	113.738
10.4246	533.89	294.344	111.884
10.4506	532.929	292.575	110.43
10.4736	533.193	292.31	110.331
10.5016	533.463	293.138	110.83
10.5256	534.376	295.148	111.854
10.5526	536.126	299.791	113.566
10.5766	538.672	305.179	115.442
10.6066	541.072	308.665	117.599
10.6276	544.216	317.755	119.99
10.6586	546.573	322.531	122.589
10.6816	550.352	330.439	125.308
10.7086	552.794	336.427	127.979
10.7326	554.066	338.685	129.337
10.7626	555.473	342.859	130.326
10.7846	556.311	343.268	130.556
10.8136	556.743	344.194	130.318
10.8366	556.219	342.68	129.78
10.8646	555.263	340.998	128.971
10.8866	553.897	336.706	127.693
10.9156	551.899	332.746	126.038
10.9376	548.977	328.327	124.045
10.9656	545.721	319.468	121.69
10.9896	542.311	315.669	119.349
11.0176	539.432	306.746	117.121
11.0406	536.198	303.143	114.89
11.0686	532.569	294.786	113.053
11.0936	531.253	292.119	111.76
11.1206	530.307	289.683	110.877
11.1436	530.193	289.341	110.84
11.1716	531.083	291.389	111.418
11.1946	532.941	293.989	112.715
11.2236	535.491	299.759	114.469
11.2476	538.404	305.445	116.648
11.2746	540.599	311.039	118.812
11.2976	543.424	316.872	121.133
11.3266	546.572	324.11	123.122
11.3496	547.856	325.915	124.631
11.3767	549.158	331.101	125.99
11.3997	549.559	333.323	126.612
11.4287	549.866	332.355	126.7
11.4527	549.848	331.204	126.282
11.4787	549.711	330.623	125.705
11.5027	548.622	328.274	124.847
11.5287	547.717	326.078	123.63
11.5547	546.232	321.25	122.302
11.5817	544.464	318.246	121.1
11.6067	542.055	315.881	119.405
11.6337	539.31	307.935	117.537
11.6597	537.023	304.517	115.659
11.6867	534.993	299.322	114.161
11.7127	532.315	297.261	112.731
11.7377	529.226	291.173	111.307
11.7617	529.374	288.429	110.187
11.7887	529.524	289.969	110.869
11.8127	530.603	291.974	111.871
11.8397	532.375	294.764	112.854
11.8637	535.402	299.741	114.765
11.8907	538.868	306.559	117.088
11.9157	542.288	312.715	119.536
11.9427	545.502	321.645	122.341
11.9667	549.506	326.952	124.855
11.9917	553.22	336.549	127.401
12.0187	554.74	341.711	129.626
12.0417	556.524	343.591	130.268
12.0687	557.457	345.093	117.815
12.1157	561.474	346.115	105.476
12.1457	561.534	343.202	104.97
12.1687	560.967	341.955	103.894
12.1987	559.783	337.944	102.713
12.2217	557.661	332.114	100.459
12.2487	554.43	327.747	98.4449
12.2727	551.606	321.302	96.2782
12.3007	548.25	313.15	93.9482
12.3257	544.942	309.05	91.7188
12.3517	541.559	302.386	102.472
12.3757	534.528	297.167	113.103
12.4027	531.656	291.906	111.334
12.4267	530.596	290.427	110.572
12.4547	530.337	289.379	110.502
12.4777	530.804	291.801	111.546
12.5047	532.717	293.462	112.782
12.5287	534.805	297.884	114.424
12.5557	537.407	305.122	116.421
12.5817	539.85	308.219	118.574
12.6077	542.842	316.863	120.641
12.6307	546.197	320.632	122.726
12.6587	548.825	328.683	124.993
12.6817	550.16	331.802	126.712
12.7097	550.674	333.355	127.495
12.7327	551.27	335.089	127.607
12.7607	551.535	336.31	127.748
12.7847	551.047	334.214	127.117
12.8127	550.444	331.25	125.982
12.8367	549.357	329.425	124.599
12.8637	547.908	325.009	123.249
12.8877	545.837	322.646	121.819
12.9157	543.475	315.751	120.086
12.9397	540.902	311.419	118.189
12.9697	538.582	308.035	116.346
12.9917	535.676	301.049	114.45
13.0197	533.018	296.35	112.521
13.0447	531.985	292.829	111.438
13.0707	531.365	292.642	111.649
13.0947	531.305	292.939	111.898
13.1218	531.867	293.706	112.676
13.1448	533.63	296.978	113.844
13.1718	536.24	303.672	115.576
13.1958	539.507	308.693	117.837
13.2238	543.012	314.717	120.36
13.2478	547.022	324.286	123.003
13.2758	550.782	330.341	125.583
13.2988	553.589	337.134	127.81
13.3268	555.78	342.471	129.333
13.3518	557.529	345.735	130.525
13.3778	558.919	348.492	131.35
13.4008	559.241	348.549	131.635
13.4298	559.216	348.469	131.428
13.4518	558.589	346.082	130.559
13.4828	557.447	342.58	129.363
13.5058	555.615	337.198	127.946
13.5338	553.076	333.297	126.236
13.5568	550.099	328.616	124.344
13.5858	546.859	320.094	121.999
13.6098	543.674	314.553	120.1
13.6388	539.836	307.725	117.578
13.6598	537.083	302.265	115.536
13.6878	533.735	294.799	113.384
13.7118	533.094	292.505	112.093
13.7418	531.983	291.811	111.571
13.7638	531.784	292.042	111.69
13.7918	532.577	293.163	112.5
13.8158	534.081	296.377	113.666
13.8428	536.462	302.788	115.487
13.8658	539.033	306.692	117.418
13.8938	542.171	314.392	119.822
13.9158	544.364	318.844	121.938
13.9438	547.317	325.272	124.179
13.9798	547.814	329.967	125.779
14.0098	549.423	331.492	126.812
14.0308	550.685	333.761	127.414
14.0588	551.166	335.402	127.444
14.0818	551.426	334.141	127.175
14.1098	551.025	331.262	126.367
14.1338	550.076	329.694	125.203
14.1608	548.91	325.33	123.913
14.1848	547.366	323.266	122.567
14.2128	545.708	319.517	121.036
14.2358	543.083	312.589	119.257
14.2638	540.481	310.413	117.728
14.2878	537.73	304.071	115.962
14.3158	535.31	299.295	114.229
14.3388	532.558	293.375	112.358
14.3668	530.982	291.289	111.066
14.3918	531.536	291.338	111.126
14.4198	532.653	292.657	112.008
14.4418	534.359	295.052	113.272
14.4708	536.503	300.838	115.027
14.4928	539.73	307.475	117.359
14.5208	542.947	312.652	119.789
14.5458	546.371	321.967	122.426
14.5728	549.963	328.617	125.434
14.5968	553.566	337.317	128.493
14.6238	556.635	344.084	131.274
14.6478	557.835	349.173	132.879
14.6758	558.795	350.781	133.33
14.6998	559.677	352.944	133.451
14.7288	559.61	349.989	133.403
14.7538	559.401	351.215	132.776
14.7808	558.117	348.007	131.654
14.8048	556.161	342.853	130.12
14.8328	553.816	338.271	127.767
14.8559	551.317	333.703	125.527
14.8839	547.739	325.813	122.869
14.9069	544.159	317.627	120.183
14.9349	540.544	311.45	117.839
14.9579	536.384	304.165	115.179
14.9859	532.744	298.261	112.579
15.0099	530.688	292.337	110.622
15.0389	529.457	290.751	109.811
15.0609	529.623	289.012	109.461
15.0899	530.198	291.003	110.321
15.1119	531.726	293.225	111.441
15.1409	534.202	298.208	113.375
15.1649	537.029	305.285	115.723
15.1929	539.943	310.874	118.234
15.2159	543.31	318.29	121.11
15.2449	546.875	324.555	123.867
15.2679	548.495	330.734	126.163
15.2979	550.868	332.788	127.495
15.3209	552.009	337.834	128.801
15.3479	552.405	338.215	129.021
15.3729	552.653	337.405	128.995
15.4009	552.613	337.136	128.55
15.4229	552.242	334.179	127.439
15.4529	551.57	332.664	126.048
15.4739	550.433	327.145	124.583
15.5039	548.708	324.505	123.135
15.5279	546.552	318.77	121.307
15.5539	543.58	316.101	119.421
15.5769	541.167	308.412	117.484
15.6059	538.613	304.867	115.897
15.6279	536.819	301.41	114.565
15.6579	535.073	297.485	113.606
15.6809	533.801	295.787	112.999
15.7099	533.428	295.454	113.14
15.7329	534.314	298.146	114.02
15.7599	536.191	303.161	115.039
15.7839	538.947	306.253	116.796
15.8119	542.066	312.684	119.215
15.8349	545.353	320.314	121.642
15.8619	549.368	325.783	124.356
15.8859	552.165	333.875	126.708
15.9139	554.919	340.42	128.746
15.9369	557.417	343.88	130.445
15.9679	559.463	348.601	131.836
15.9969	560.431	350.384	132.679
16.0199	560.572	349.752	133.073
16.0469	560.037	350.25	133.079
16.0709	558.717	347.722	132.099
16.0979	556.02	344.694	131.042
16.1229	552.574	340.366	129.056
16.1489	549.593	334.565	127.14
16.1749	546.494	328.745	124.824
16.2009	543.19	322.76	122.794
16.2259	539.262	315.663	120.088
16.2519	535.359	307.851	117.422
16.2759	531.272	301.907	114.568
16.3029	529.457	295.519	112.467
16.3269	528.621	292.455	111.304
16.3539	528.467	291.496	110.617
16.3779	529.983	292.236	110.893
16.4039	531.184	293.29	111.752
16.4279	532.993	296.455	113.195
16.4559	535.486	303.413	114.901
16.4799	542.134	306.816	104.299
16.5269	545.64	313.197	93.6356
16.5569	550.012	320.43	96.5722
16.5789	552.293	326.564	98.7806
16.609	554.194	331.817	100.608
16.631	555.958	333.754	101.973
16.66	556.859	337.284	102.853
16.682	557.64	338.086	103.061
16.711	558.1	337.16	102.844
16.735	557.775	334.86	102.069
16.761	553.243	333.766	113.97
16.785	551.647	331.516	125.463
16.812	549.431	325.496	123.678
16.835	547.033	322.83	121.804
16.863	544.139	316.4	119.614
16.886	541.569	310.861	117.653
16.914	538.794	305.547	115.799
16.938	536.078	299.125	113.927
16.965	533.09	296.188	112.159
16.988	532.46	290.578	110.688
17.018	532.879	291.53	110.972
17.04	533.962	294.623	111.852
17.069	535.839	298.853	113.532
17.092	538.647	303.541	115.526
17.12	541.914	308.286	117.883
17.142	545.321	317.779	120.351
17.171	549.224	324.38	122.941
17.193	553.06	333.746	125.805
17.222	556.777	340.084	128.894
17.244	558.446	348.847	131.561
17.272	559.853	352.399	132.57
17.298	560.635	351.991	133.289
17.323	560.883	353.8	133.431
17.346	559.653	351.202	133.222
17.374	557.437	351.591	132.635
17.397	554.322	346.172	131.671
17.425	549.758	340.671	130.419
17.448	544.898	335.355	128.162
17.477	541.091	328.49	125.158
17.501	537.751	322.272	122.342
17.529	533.751	312.717	119.539
17.553	530.46	308.887	117.051
17.582	527.139	299.191	114.239
17.605	525.231	294.418	111.556
17.632	525.058	289.137	110.38
17.657	525.909	288.709	109.669
17.687	528.783	290.042	109.76
17.71	532.377	294.734	111.224
17.738	535.229	299.023	113.515
17.763	537.78	304.126	115.999
17.789	541.043	311.737	118.812
17.814	544.215	317.269	121.226
17.841	547.217	324.847	123.937
17.867	549.981	331.946	126.787
17.892	551.634	336.337	128.374
17.919	553.221	339.989	129.42
17.944	553.863	341.579	129.774
18.323	553.916	338.565	129.497
18.353	554.027	338.91	128.955
18.3781	553.754	337.668	128.374
18.4041	552.834	335.445	127.066
18.4291	551.466	331.649	125.807
18.4551	549.302	327.586	124.282
18.4801	546.886	321.266	122.313
18.5051	543.998	317.178	120.143
18.5291	540.929	311.074	118.003
18.5561	537.969	305.311	116.153
18.5821	534.938	301.681	114.122
18.6071	532.218	296.15	112.665
18.6321	530.398	291.139	111.164
18.6601	530.469	291.502	111.375
18.6841	530.906	292.813	111.906
18.7101	532.642	295.556	113.112
18.7351	534.715	301.242	115.022
18.7611	538.313	306.181	117.302
18.7851	542.296	314.455	120.088
18.8121	546.188	322.044	122.905
18.8361	550.459	329.185	126.12
18.8651	554.305	337.547	128.758
18.8881	557.46	345.688	131.471
18.9161	559.329	349.818	132.994
18.9391	561.092	353.011	134.356
18.9671	561.282	354.921	135.03
18.9911	560.459	355.303	134.762
19.0201	557.835	352.98	134.486
19.0421	554.312	349.284	133.273
19.0701	549.444	345.165	132.126
19.0951	543.713	338.9	129.434
19.1221	538.948	331.621	126.284
19.1451	534.926	320.995	122.682
19.1751	532.108	314.116	119.417
19.1981	528.942	306.59	116.361
19.2261	525.55	299.567	113.323
19.2491	522.441	290.833	111.031
19.2771	521.058	286.606	108.589
19.3011	522.243	282.423	107.719
19.3301	525.269	282.621	107.309
19.3531	529.569	287.863	108.89
19.3811	533.173	292.375	111.233
19.4031	536.191	300.37	114.38
19.4311	537.841	305.692	117.155
19.4551	539.983	311.814	119.575
19.4841	543.511	318.967	122.42
19.5061	547.397	327.225	124.877
19.5341	550.632	333.5	127.374
19.5571	552.264	338.457	128.855
19.5861	553.554	341.596	129.706
19.6101	554.264	339.828	129.783
19.6381	554.653	342.294	129.954
19.6601	554.602	340.622	129.14
19.6881	553.7	338.287	128.001
19.7111	553.788	333.804	114.987
19.7591	552.36	329.572	101.79
19.7901	550.094	323.688	99.8588
19.8121	547.212	318.223	97.6866
19.8421	544.351	313.506	95.7043
19.8641	540.793	306.028	93.4884
19.8921	537	301.757	91.395
19.9141	533.469	293.476	89.2521
19.9421	532.902	290.107	87.6721
20.1091	532.749	289.733	87.5799
20.1362	531.746	291.162	99.3863
20.1592	532.93	294.087	112.081
20.1862	535.373	299.853	114.072
20.2112	538.787	305.949	116.599
20.2362	542.436	313.583	119.139
20.2602	546.486	321.985	121.993
20.2882	550.978	329.304	125.051
20.3112	555.211	337.444	127.783
20.3412	556.941	345.091	130.748
20.3632	558.991	349.185	132.351
20.3922	560.559	352.274	133.982
20.4132	561.24	354.823	134.278
20.4412	560.373	354.594	134.539
20.4642	558.439	353.347	134.272
20.4952	554.969	350.466	133.545
20.5172	550.639	346.054	132.713
20.5452	544.984	339.619	130.263
20.5682	539.519	332.619	127.423
20.5962	534.957	324.507	123.841
20.6202	531.37	314.296	120.171
20.6492	528.703	309.687	116.904
20.6742	524.461	299.787	113.988
20.7002	521.416	293.507	110.887
20.7242	521.809	288.326	108.756
20.7532	522.857	285.375	107.644
20.7762	525.282	285.326	106.72
20.8042	529.525	288.124	107.925
20.8292	533.808	292.96	109.96
20.8572	537.231	299.292	112.904
20.8812	539.775	307.211	116.21
20.9082	541.842	312.705	119.23
20.9312	546.022	321.431	122.381
20.9592	550.15	328.432	125.475
20.9822	551.353	335.008	127.696
21.0112	552.997	337.897	129.128
21.0342	554.361	341.672	130.221
21.0622	555.018	342.826	130.651
21.0842	555.379	342.215	130.456
21.1132	555.681	341.332	129.861
21.1352	555.121	340.403	128.737
21.1642	554.254	336.637	127.612
21.1862	552.427	333.076	125.979
21.2152	550.217	328.853	124.088
21.2372	548.689	323.483	122.289
21.2672	545.833	317.377	119.945
21.2892	542.978	311.583	117.778
21.3172	539.398	305.019	115.602
21.3402	535.959	300.98	113.582
21.3682	534.112	294.329	111.83
21.3912	533.559	293.017	111.826
21.4202	533.831	293.267	111.855
21.4422	534.972	296.844	112.872
21.4712	537.064	300.565	114.641
21.4932	539.02	306.946	116.636
21.5212	542.715	314.306	119.438
21.5442	546.328	320.972	122.521
21.5722	550.65	331.041	125.822
21.5962	554.985	339.212	129.089
21.6242	557.621	348.812	132.346
21.6482	559.51	353.654	133.983
21.6762	560.119	357.045	135.417
21.6992	559.433	356.184	135.848
21.7272	557.362	356.848	136.065
21.7512	553.913	353.366	136.032
21.7792	548.91	350.514	134.606
21.8022	542.816	343.16	131.54
21.8312	536.614	334.05	127.749
21.8562	531.264	325.001	123.652
21.8853	527.1	314.845	119.166
21.9073	524.218	305.481	115.122
21.9353	522.318	297.785	111.016
22.0603	521.027	292.111	108.092
22.1763	519.775	284.359	105.217
22.2063	519.595	280.191	102.499
22.2343	521.319	274.304	100.755
22.2573	525.846	277.433	102.035
22.2843	530.662	282.987	104.337
22.3083	534.834	289.316	107.192
22.3373	538.071	295.181	110.705
22.3593	540.413	304.257	114.273
22.3883	542.506	310.62	118.179
22.4123	544.913	318.366	121.494
22.4383	548.171	326.312	124.188
22.4613	551.835	331.797	126.693
22.4883	554.58	340.728	129.355
22.5123	555.678	342.796	130.348
22.5403	556.396	344.987	130.748
22.5633	556.718	343.966	131.013
22.5913	556.803	344.983	130.377
22.6153	556.398	342.507	129.269
22.6433	555.322	340.691	127.954
22.6663	554.181	336.021	126.171
22.6933	552.242	331.495	124.324
22.7183	549.526	325.916	122.352
22.7433	546.356	319.746	120.412
22.7683	542.749	314.911	118.181
22.7953	538.943	306.527	115.931
22.8203	536.361	301.516	113.757
22.8463	534.505	297.26	113.043
22.8713	533.258	294.155	112.762
22.8973	533.16	293.976	112.954
22.9223	533.907	297.473	113.915
22.9483	536.159	300.931	115.649
22.9743	539.298	308.604	117.798
22.9993	542.953	314.877	120.285
23.0283	550.298	322.519	109.491
23.0733	558.771	332.331	98.9096
23.1043	562.081	340.682	102.08
23.1253	564.692	347.015	103.958
23.1533	566.167	352.26	105.309
23.1773	565.979	354.021	106.495
23.2043	564.385	353.727	107.453
23.2283	561.012	354.283	107.814
23.2553	556.057	348.306	106.105
23.2813	550.3	344.352	104.025
23.3083	540.727	336.049	114.476
23.3333	531.461	327.318	124.524
23.3583	527.222	318.778	120.478
23.3853	523.926	308.859	116.547
23.4083	522.557	302.055	112.876
23.4353	522.328	294.915	109.19
23.4603	521.87	290.076	105.812
23.4873	521.6	282.898	103.157
23.5113	521.736	280.993	102.119
23.5373	522.897	275.586	100.818
23.5613	527.703	278.816	101.527
23.5893	531.334	282.65	103.906
23.6123	534.383	289.331	106.984
23.6404	536.67	297.138	110.396
23.6644	538.204	302.675	113.95
23.6924	539.714	310.909	117.536
23.7164	541.965	316.333	120.448
23.7444	545.281	323.117	122.994
23.7684	549.439	330.8	125.652
23.7954	553.586	338.168	128.73
23.8194	554.299	342.292	130.431
23.8484	555.234	343.092	130.73
23.8724	555.677	343.107	130.326
23.8984	555.836	342.621	129.923
23.9214	555.609	340.181	129.118
24.0564	554.336	337.123	127.872
24.0944	553.145	333.164	126.543
24.1204	551.29	330.003	124.851
24.1444	549.164	324.792	122.749
24.1724	546.086	320.564	120.567
24.1974	542.988	312.56	118.567
24.2234	539.441	309.134	116.564
24.2464	536.556	301.489	114.961
24.2744	534.28	298.737	113.619
24.2984	533.489	298.256	113.451
24.3254	534.335	298.586	113.69
24.3494	535.805	302.073	114.898
24.3764	538.19	306.593	117.021
24.4024	540.909	312.628	119.655
24.4284	544.486	320.796	122.565
24.4534	548.32	330.287	125.852
24.4804	552.66	338.228	129.355
24.5044	556.467	347.83	132.314
24.5324	559.091	351.774	134.19
24.5564	559.82	355.098	135.426
24.5834	558.791	358.631	136.506
24.6074	556.273	357.358	136.786
24.6344	552.265	354.859	135.559
24.6604	547.33	350.515	133.859
24.6864	541.023	342.044	130.772
24.7094	534.743	332.82	127.247
24.7394	529.283	323.638	123.224
24.7614	524.946	315.214	119.205
24.7894	522.161	309.522	115.802
24.8124	520.82	303.885	112.008
24.8404	521.604	294.529	108.01
24.8644	522.672	290.98	104.763
24.8934	523.467	284.746	102.794
24.9154	524.504	281.285	101.284
24.9434	526.515	278.906	100.958
24.9664	530.895	281.805	100.997
24.9954	534.371	285.574	102.993
25.0184	536.849	289.277	105.695
25.0464	538.938	294.892	108.733
25.0694	540.512	299.747	112.201
25.0994	541.174	308.457	116.078
25.1214	542.646	313.28	119.364
25.1494	545.45	322.88	122.091
25.1714	548.79	327.96	124.966
25.1994	552.529	337.229	127.707
25.2234	554.011	341.341	130.087
25.2524	555.656	343.66	130.828
25.2744	556.905	347.141	131.174
25.3034	557.481	345.971	131.348
25.3254	557.39	345.917	131.076
25.3534	556.984	344.749	130.132
25.3765	555.992	342.069	128.947
25.4045	554.587	337.084	127.36
25.4275	552.518	333.605	125.511
25.4555	549.223	326.458	123.043
25.4785	545.323	319.679	120.587
25.5065	541.746	313.577	118.156
25.5295	537.806	305.878	116.027
25.5575	535.369	302.074	114.2
25.5805	533.908	298.211	113.08
25.6095	533.393	296.089	112.526
25.6315	534.204	298.713	113.184
25.6595	535.759	301.599	114.846
25.6825	538.165	306.618	116.913
25.7115	541.964	315.131	119.887
25.7335	546.383	324.048	123.261
25.7615	550.313	333.298	126.86
25.7865	554.874	342.233	130.028
25.8125	557.539	347.884	132.49
25.8365	558.941	352.344	134.251
25.8635	558.627	355.847	135.782
25.8865	556.476	354.494	136.344
25.9145	553.258	353.808	135.817
25.9375	548.479	349.782	134.238
25.9685	542.399	342.678	131.239
25.9965	536.568	333.997	127.879
26.0195	531.731	325.2	124.06
26.0475	527.78	317.233	120.189
26.0715	525.337	311.524	116.678
26.0995	524.514	305.936	112.869
26.1215	525.121	297.833	109.292
26.1505	525.784	294.836	106.242
26.1745	526.883	289.758	104.403
26.2005	527.712	286.244	103.117
26.2235	529.022	282.758	102.398
26.2515	532.342	282.296	101.859
26.2745	535.339	285.709	103.874
26.3015	537.206	289.196	106.099
26.3245	538.994	292.275	108.69
26.3525	539.916	298.394	112.375
26.3755	540.738	305.518	115.971
26.4035	542.387	312.001	119.286
26.4275	544.665	318.669	121.868
26.4535	548.358	325.22	124.649
26.4785	552.539	335.342	128.012
26.5075	554.323	341.771	131.322
26.5295	555.778	344.53	131.869
26.5595	557.104	346.843	132.647
26.5815	557.892	348.85	133.008
26.6085	557.642	347.794	132.435
26.6335	557.059	347.088	131.313
26.6625	555.971	342.509	129.693
26.6855	554.194	338.657	127.882
26.7135	552.348	334.926	125.923
26.7375	550.09	327.696	123.593
26.7645	546.999	321.263	120.98
26.7895	543.152	315.898	118.898
26.8155	538.961	307.472	116.129
26.8415	535.826	300.732	113.702
26.8675	533.358	295.673	112.136
26.8905	532.413	293.595	111.391
26.9185	533.31	293.817	111.944
26.9425	535.149	298.918	113.103
26.9695	537.414	303.517	115.222
26.9935	540.172	310.367	117.984
27.0215	543.87	318.509	121.154
27.0465	548.011	326.27	124.637
27.0735	553.071	337.265	128.314
27.0996	558.721	345.077	117.715
27.1436	561.883	349.556	106.639
27.1716	562.657	353.798	108.538
27.1966	561.213	355.276	109.022
27.2236	558.245	352.233	108.962
27.2496	554.003	349.825	107.308
27.2756	548.906	343.119	104.784
27.2996	543.051	335.607	101.678
27.3276	538.564	328.059	97.9023
27.3506	534.916	320.619	94.245
27.3786	530.208	315.8	104.361
27.4026	529.164	310.945	114.076
27.4296	529.267	303.437	110.326
27.4536	530.183	299.219	107.189
27.4816	530.276	292.931	104.839
27.5066	530.011	289.024	103.106
27.5326	530.229	285.146	101.818
27.5546	532.562	282.369	101.052
27.5826	535.113	284.621	102.414
27.6056	537.333	287.394	104.377
27.6326	539.059	292.305	107.245
27.6566	539.878	297.74	110.886
27.6836	540.57	305.259	114.707
27.7076	541.508	311.905	118.257
27.7366	544.211	319.577	121.295
27.7586	548.321	325.925	124.498
27.7866	552.831	336.83	127.977
27.8116	556.047	345.993	131.42
27.8376	557.541	348.918	132.776
27.8606	558.464	352.014	133.578
27.8876	558.26	349.818	133.566
27.9106	558.378	351.607	133.297
27.9386	557.99	348.842	132.483
27.9706	556.914	343.999	130.539
27.9976	555.494	340.455	128.526
28.0216	553.877	336.038	126.748
28.0486	551.165	330.237	124.679
28.0746	548.538	325.181	122.171
28.0996	545.057	317.216	119.547
28.1246	541.555	310.965	116.963
28.1516	537.59	303.65	114.253
28.1766	533.45	292.946	110.871
28.2036	533.261	292.094	109.428
28.2286	533.848	293.19	110.518
28.2546	535.008	297.209	111.611
28.2806	536.918	300.613	113.184
28.3056	540.258	306.103	115.317
28.3336	543.234	313.316	118.333
28.3566	547.169	323.797	121.855
28.3836	550.954	331.4	125.24
28.4086	556.089	341.185	128.346
28.4356	560.473	349.846	131.974
28.4596	561.01	354.158	134.025
28.4876	560.486	354.651	134.331
28.5106	558.917	354.434	134.817
28.5386	555.784	353.057	134.646
28.5626	551.29	349.351	133.945
28.5896	546.038	342.735	131.805
28.6136	540.121	335.296	128.572
28.6406	535.218	327.86	125.393
28.6656	531.017	321.334	122.616
28.6946	528.213	316.878	119.399
28.7186	526.901	309.968	115.765
28.7486	526.845	303.478	112.48
28.7706	526.978	298.126	109.441
28.7986	526.589	291.421	106.915
28.8236	527.674	287.889	104.536
28.8507	530.263	286.696	104.274
28.8737	533.597	287.806	105.39
28.9027	536.764	291.506	106.962
28.9237	539.788	296.017	109.082
28.9527	542.173	300.707	112.207
28.9747	543.482	306.773	115.998
29.0037	544.492	316.437	119.911
29.0277	546.242	321.516	123.465
29.0547	550.099	330.818	126.545
29.0787	553.202	338.552	129.414
29.1087	555.713	344.724	131.307
29.1317	558.272	347.914	132.25
29.1597	559.837	349.755	132.468
29.1827	560.54	348.938	131.979
29.2107	561.322	347.073	130.654
29.2337	561.682	345.096	129.385
29.2617	561.929	342.85	127.763
29.2857	561.084	339.722	125.804
29.3127	559.345	334.979	124.013
29.3377	557.384	329.374	122.292
29.3637	554.542	322.771	120.123
29.3877	551.076	317.327	118.198
29.4137	547.415	311.433	116.162
29.4387	543.567	305.094	114.419
29.4667	537.962	298.066	112.519
29.4877	533.067	290.156	109.964
29.5167	532.782	288.905	109.884
29.5387	533.563	293.297	111.755
29.5687	535.115	298.917	113.519
29.5907	537.129	304.639	115.976
29.6207	540.058	312.371	118.728
29.6427	543.624	320.161	121.811
29.6727	547.663	328.884	125.693
29.6947	551.791	337.82	129.018
29.7227	557.288	348.389	132.448
29.7487	561.644	358.713	136.149
29.7737	560.419	359.621	137.742
29.7997	558.184	358.196	137.35
29.8267	554.458	353.916	136.072
29.8497	549.697	348.381	133.556
29.8767	544.062	340.515	130.721
29.9007	538.805	332.885	127.234
29.9277	534.674	324.514	122.814
30.0627	531.747	318.124	119.294
30.1197	529.74	312.259	115.867
30.1477	529.546	306.103	112.789
30.1727	530.539	302.856	109.232
30.2007	530.999	296.257	106.242
30.2237	531.541	292.625	104.758
30.2527	532.02	289.002	103.321
30.2747	532.725	287.023	101.902
30.3017	536.65	285.156	101.293
30.3257	538.753	287.952	103.673
30.3537	540.876	292.964	105.834
30.3787	542.296	297.1	109.097
30.4047	542.754	304.083	112.468
30.4307	543.31	309.454	116.315
30.4557	545.654	316.759	119.807
30.4817	548.665	324.32	122.559
30.5067	553.105	333.624	126.044
30.5337	557.961	342.807	129.787
30.5597	558.886	349.918	133.146
30.5847	560.281	353.703	133.978
30.6098	560.561	353.655	134.69
30.6358	560.954	354.246	134.032
30.6608	560.564	349.779	132.634
30.6868	559.051	346.994	130.753
30.7108	557.116	344.408	128.734
30.7358	555.797	338.814	125.972
30.7618	554.489	331.343	122.935
30.7848	552.241	323.673	120.052
30.8128	549.266	319.928	117.757
30.8368	545.653	311.961	115.477
30.8638	542.104	305.576	112.449
30.8868	537.582	296.623	110.045
30.9148	535.769	294.929	108.829
30.9408	536.003	292.558	108.456
30.9668	537.458	293.148	109.279
30.9898	538.524	297.42	111.559
31.0178	539.608	303.159	114.708
31.0418	542.014	311.547	117.978
31.0688	545.493	318.237	106.936
31.1178	549.667	326.786	96.0885
31.1448	553.717	334.484	99.7323
31.1698	558.249	343.794	102.943
31.1968	560.526	349.393	105.113
31.2208	561.449	352.383	106.838
31.2488	560.251	353.843	106.84
31.2718	558.39	350.214	105.63
31.2998	555.087	345.12	103.244
31.3238	551.514	338.894	100.06
31.3518	548.726	331.907	110.607
31.3758	547.264	327.491	121.595
31.4018	547.132	323.883	118.712
31.4258	547.293	320.521	116.509
31.4528	547.08	315.473	114.269
