# Supplementary material for: Development of seam tracking device in asynchronous tandem welding with arc sensing
Source: Sci Rep. 2022 Nov 3;12:18637. doi: 10.1038/s41598-022-23299-2 (PMC9633803; doi:10.1038/s41598-022-23299-2)
Supplement: Supplementary file 1 — Supplementary Information. [file 41598_2022_23299_MOESM1_ESM.zip › Supplementary data 4(Weaving data)/offset 2mm/offset 2mm.xlsx]

## Sheet: PAB current_001
Time(s)	Leading Torch Peak current	Leading Torch Average current	Leading Torch Base current
0	591.706	53.7628	-0.006051
0.030002	578.053	304.738	237.162
0.077004	573.157	303.196	158.064
0.104006	465.932	256.824	147.173
0.126007	396.083	228.547	140.569
0.154009	349.497	209.679	136.164
0.17901	316.222	196.205	133.056
0.208012	291.252	186.097	130.723
0.230013	271.825	178.23	128.889
0.253015	256.301	171.948	127.448
0.282016	247.755	187.923	137.405
0.305017	243.187	158.249	94.0766
0.333019	240.986	156.201	98.2616
0.35502	280.333	173.936	90.7555
0.377021	324.582	195.212	83.361
0.405023	366.521	211.937	76.7332
0.429025	407.98	230.399	76.1775
0.457026	448.917	248.197	75.8522
0.479027	489.578	263.689	75.2952
0.501029	529.969	281.557	74.7044
0.52803	531.528	286.783	75.5323
0.551032	532.111	290.328	82.3342
0.579033	530.53	289.295	89.223
0.603034	529.902	290.127	96.4646
0.631036	527.384	286.797	103.913
0.653037	527.29	287.617	110.704
0.681039	528.139	287.622	111.477
0.70404	529.023	289.207	112.118
0.726041	530.812	293.28	112.945
0.754043	532.76	294.952	113.937
0.780045	534.486	299.481	114.865
0.805046	535.952	301.058	115.905
0.828047	537.646	305.464	116.696
0.851048	538.464	305.75	117.11
0.87905	538.761	305.424	116.957
0.901052	538.531	305.067	116.352
0.929053	537.396	304.758	115.625
0.951054	536.426	300.14	114.426
0.972055	534.876	298.832	113.635
1.00006	533.459	294.289	112.658
1.02306	532.484	293.079	111.861
1.05106	531.539	290.024	110.945
1.07406	530.655	287.811	110.418
1.10206	530.457	287.72	110.085
1.12406	530.825	289.422	110.244
1.15107	531.691	291.546	110.957
1.17507	533.204	292.838	111.963
1.19607	534.963	298.314	113.484
1.22507	537.078	300.59	114.838
1.25007	539.406	306.098	116.438
1.27507	542.146	310.033	118.172
1.29807	545.026	316.43	119.939
1.32008	547.512	319.971	121.521
1.34908	549.233	324.388	123.047
1.37308	550.751	326.647	124.513
1.39908	552.252	329.654	125.608
1.42308	553.423	332.868	126.408
1.44608	554.167	333.255	126.915
1.47608	554.809	334.677	127.375
1.49809	554.54	335.282	127.021
1.52509	553.458	333.535	126.544
1.54709	551.804	330.396	125.576
1.56909	549.561	327.158	124.1
1.60109	547.783	320.981	122.777
1.62109	545.278	317.867	120.313
1.64909	542.709	312.767	118.727
1.6721	539.785	306.733	116.905
1.7001	537.108	303.54	114.931
1.7231	534.715	297.071	113.201
1.7491	533.282	294.434	112.152
1.7711	531.919	290.515	111.03
1.7931	531.407	288.851	110.64
1.8211	531.311	289.988	110.462
1.8431	531.465	291.594	110.494
1.87011	532.269	290.639	111.368
1.89411	533.06	291.54	111.869
1.92211	534.833	294.722	113.019
1.94411	536.914	297.746	114.553
1.97211	538.256	302.925	115.684
1.99311	539.696	304.447	116.566
2.01512	540.434	307.407	117.519
2.04812	540.379	307.765	117.721
2.07512	540.693	307.004	117.779
2.09912	540.359	307.104	117.639
2.12512	540.034	308.353	117.689
2.14812	540.045	307.104	117.243
2.17112	538.876	305.138	116.411
2.19813	538.324	303.89	115.582
2.22013	537.928	302.216	114.966
2.24813	537.189	299.862	114.58
2.27313	536.593	297.714	113.853
2.29413	536.246	297.888	113.166
2.32313	535.731	298.01	112.76
2.34513	535.614	295.247	112.335
2.37114	535.153	294.926	112.14
2.39514	535.065	297.434	112.415
2.42114	536.925	299.662	113.078
2.44414	538.179	300.953	114.44
2.47314	539.882	304.788	115.706
2.49414	541.224	309.509	117.129
2.51714	543.072	313.634	118.717
2.54515	544.969	318.478	120.717
2.56515	547.231	321.15	122.691
2.59515	549.277	328.301	124.587
2.61615	551.225	331.659	126.216
2.64015	552.685	333.092	127.294
2.66515	552.533	335.372	127.822
2.69015	552.709	336.739	127.699
2.71516	552.216	334.172	127.158
2.73616	552.214	332.168	126.568
2.76616	551.839	332.082	125.691
2.78616	551.287	329.372	124.873
2.81616	550.702	328.724	123.979
2.83716	549.044	323.827	122.771
2.85816	547.48	319.658	121.419
2.88816	545.435	317.478	119.763
2.90917	543.514	313.605	118.497
2.93617	541.583	307.851	117.06
2.95817	539.549	305.612	115.831
2.98617	537.177	302.816	114.418
3.00917	535.146	297.416	113.59
3.03517	533.966	295.721	112.627
3.05817	533.385	294.593	112.542
3.08118	533.6	295.689	112.733
3.11218	534.084	297.275	113.003
3.13218	534.968	297.645	113.889
3.16118	536.156	298.571	114.661
3.18218	536.92	302.39	115.694
3.20418	538.057	304.413	116.668
3.23518	539.413	306.714	117.675
3.25619	540.525	310.171	118.558
3.28319	541.079	310.901	119.353
3.30619	540.613	310.735	119.274
3.33319	540.642	310.291	119.264
3.35719	540.611	310.105	119.397
3.38519	540.458	309.774	119.383
3.4072	539.789	309.498	119.085
3.4282	539.21	308.669	118.39
3.4562	538.646	306.901	117.858
3.4772	538.069	304.446	117.311
3.5062	537.691	302.721	116.613
3.5282	536.875	301.895	115.904
3.5492	536.463	301.082	115.108
3.5792	535.972	298.485	114.659
3.59921	535.688	297.987	114.22
3.62621	535.614	298.679	113.821
3.64921	536.768	299.11	113.889
3.67721	537.575	299.871	114.514
3.69921	538.762	301.886	115.363
3.72721	540.175	304.854	116.345
3.74821	541.643	309.28	117.627
3.77022	543.647	313.129	119.35
3.79922	545.347	315.833	121.141
3.82222	547.661	322.551	109.787
3.86722	553.036	327.426	98.3465
3.89522	554.692	329.037	99.7656
3.91622	555.423	333.281	100.928
3.94422	556.499	334.564	101.184
3.96623	556.993	334.581	101.427
3.99723	557.065	335.322	101.395
4.02623	557.063	334.736	101.045
4.05523	556.595	332.452	100.16
4.07623	555.595	330.984	99.0588
4.10323	553.565	326.089	110.657
4.12624	548.27	320.675	122.316
4.15024	546.069	318.208	120.86
4.17724	544.651	313.312	119.177
4.20124	541.684	307.596	117.474
4.22724	539.877	305.414	116.064
4.24824	538.932	302.392	114.57
4.27625	537.199	297.87	113.64
4.29925	536.308	295.573	112.995
4.32625	535.686	295.243	112.88
4.34925	535.137	295.985	112.723
4.37125	534.92	296.192	112.587
4.39925	535.374	295.843	112.976
4.42225	535.195	295.61	113.613
4.44725	536.771	299.615	114.924
4.47226	537.396	300.951	115.746
4.49826	537.179	302.558	116.747
4.52226	537.866	305.064	117.359
4.55026	537.717	306.497	117.858
4.57126	537.856	306.888	118.111
4.59326	538.337	307.29	118.408
4.62226	538.657	308.521	118.677
4.64727	538.358	309.409	118.526
4.67227	537.81	308.449	118.021
4.69627	536.99	305.769	117.449
4.72027	536.845	305.708	117.053
4.74627	536.384	304.904	116.611
4.76827	535.978	302.951	116.165
4.79427	535.781	300.069	115.383
4.81928	535.953	299.38	114.697
4.83928	535.63	298.574	114.123
4.87028	534.811	295.22	113.482
4.89228	534.821	294.657	113.101
4.91728	535.708	296.682	113.614
4.94028	536.733	299.723	114.243
4.96928	537.569	300.485	114.869
4.99129	538.862	303.113	115.954
5.01729	540.54	308.074	116.991
5.04329	542.474	312.564	118.6
5.06229	543.705	315.859	120.204
5.09329	545.703	319.93	121.734
5.11429	548.103	324.691	123.361
5.14729	550.239	329.898	124.911
5.16829	551.327	331.39	125.572
5.1923	552.606	332.121	126.103
5.2193	553.007	333.649	126.44
5.2423	553.013	333.971	126.31
5.2723	552.654	332.149	125.973
5.2933	551.79	330.95	125.226
5.3163	551.206	328.42	124.055
5.34431	550.379	325.379	123.31
5.36831	548.802	323.58	122.04
5.39731	546.932	318.019	120.602
5.41831	544.587	313.103	119.41
5.44231	542.074	311.394	117.98
5.46731	540.051	307.122	116.451
5.49131	538.197	301.684	114.974
5.51832	536.447	299.828	113.99
5.54032	534.514	297.344	112.931
5.56332	533.328	294.574	112.364
5.59132	532.19	293.902	112.017
5.61332	532.475	294.218	112.211
5.64032	532.4	295.289	112.54
5.66232	533.334	297.854	112.977
5.69032	533.996	297.685	113.671
5.71333	534.493	298.88	114.439
5.73933	535.14	301.455	115.405
5.76433	536.027	301.693	116.145
5.78433	537.387	303.479	117.137
5.81333	537.948	306.053	117.996
5.83433	538.507	306.577	118.114
5.86334	538.214	306.713	118.039
5.88434	538.491	306.935	118.145
5.90934	538.137	307.028	117.91
5.93634	537.587	304.748	117.293
5.95834	536.714	303.84	116.58
5.98634	535.932	303.505	115.856
6.00734	535.62	301.649	115.078
6.03735	535.245	299.97	114.701
6.05835	534.699	299.518	114.421
6.08735	534.112	298.825	114.05
6.10835	533.584	296.818	113.814
6.13035	532.927	294.367	113.12
6.15835	533.735	294.844	113.147
6.18135	534.483	297.851	113.761
6.20836	535.945	299.969	114.614
6.23136	537.599	301.271	115.71
6.25336	538.695	304.175	116.945
6.28336	540.388	308.005	117.766
6.30636	542.217	312.073	118.895
6.33236	543.986	314.333	120.492
6.35436	545.972	320.112	121.999
6.38337	548.252	325.115	123.836
6.40737	549.235	327.007	125.008
6.43437	550.673	330.334	125.673
6.45837	551.928	331.562	126.269
6.47837	552.731	331.955	126.351
6.50637	553.209	332.424	126.23
6.52937	553.162	332.395	126.064
6.55837	552.6	330.054	125.442
6.57938	551.318	328.509	124.208
6.60138	550.067	323.729	122.818
6.63038	548.033	319.175	121.285
6.65138	545.898	316.631	119.563
6.68038	543.394	310.84	117.899
6.70138	540.634	306.308	116.477
6.72338	538.192	304.207	115.133
6.75039	536.096	299.951	113.788
6.77339	533.768	296.481	112.635
6.79739	532.782	294.815	111.979
6.82239	532.332	293.441	111.711
6.84539	532.008	292.753	111.915
6.87139	532.43	293.841	112.255
6.89439	533.342	294.306	113.099
6.9174	534.939	296.892	114.179
6.9434	536.368	300.046	115.022
6.9664	537.8	301.551	115.997
6.9944	538.826	304.89	117.09
7.0154	540.026	306.653	118.033
7.0384	540.261	307.178	118.484
7.0694	540.597	308.543	118.964
7.0914	540.437	309.993	118.833
7.11941	540.491	310.135	118.594
7.13941	540.104	308.853	118.391
7.16141	539.141	307.326	118.143
7.19141	538.655	306.339	117.741
7.21241	537.472	305.353	117.054
7.24441	536.289	302.672	116.288
7.26542	535.284	299.91	115.286
7.29342	534.257	298.863	114.599
7.31742	533.393	296.012	113.866
7.34442	532.924	294.043	113.452
7.36742	532.637	294.584	113.21
7.39142	532.786	295.378	112.956
7.41842	533.461	296.35	113.147
7.44043	533.67	296.802	113.38
7.46743	535.004	298.172	114.104
7.49043	536.811	302.285	115.14
7.51243	538.535	305.904	116.577
7.54243	540.575	307.886	118.023
7.56343	542.719	313.667	119.6
7.59143	545.221	318.783	120.925
7.61343	547.128	320.752	122.591
7.63544	548.623	325.205	123.698
7.66344	549.868	327.942	124.757
7.68744	550.936	330.135	125.626
7.71644	551.504	332.623	126.178
7.73544	551.644	332.323	126.42
7.76344	551.566	331.944	126.28
7.78745	551.166	331.123	125.597
7.81445	550.185	328.259	124.618
7.83845	548.278	325.082	123.577
7.85845	546.022	323.049	122.304
7.88845	544.043	317.082	120.943
7.91045	541.467	312.467	119.194
7.93745	539.83	309.892	117.444
7.96145	537.68	303.556	115.927
7.98546	535.607	300.046	114.336
8.01146	533.54	298.185	112.908
8.03446	531.993	294.831	112.228
8.06146	531.023	293.325	111.696
8.08446	530.635	292.963	111.563
8.11346	530.53	291.084	111.354
8.13546	530.861	291.395	111.793
8.16347	532.057	293.751	112.434
8.18647	532.401	294.536	113.445
8.20847	533.473	297.667	114.076
8.23747	534.42	299.703	114.903
8.26047	535.741	300.931	116.008
8.28547	536.457	304.06	116.547
8.30847	537.048	304.947	116.85
8.33148	537.715	304.354	117.084
8.35948	538.054	305.281	117.296
8.38248	538.37	306.1	117.306
8.41248	537.826	305.819	117.018
8.43448	537.417	304.947	116.531
8.45848	536.414	301.183	115.891
8.48249	536.292	300.44	115.482
8.50649	535.963	299.695	114.854
8.53149	535.718	297.342	114.224
8.55549	535.664	295.746	114.172
8.57749	535.181	296.565	114.064
8.60549	535.317	297.618	114.056
8.62749	535.561	297.771	114.114
8.6545	535.87	296.729	113.847
8.6785	536.303	295.698	114.109
8.6995	537.599	299.763	115.036
8.7275	538.697	301.631	115.954
8.7505	539.913	304.128	116.897
8.7755	541.285	309.002	118.209
8.7975	543.131	312.616	119.139
8.8265	544.979	315.284	120.37
8.85051	546.623	319.236	121.419
8.87751	547.641	321.432	122.41
8.89851	549.478	326.186	123.859
8.92051	551.294	330.653	124.901
8.94751	551.89	331.366	125.406
8.97151	554.551	330.496	113.097
9.01552	555.815	330.157	100.784
9.04452	555.419	328.093	100.293
9.06652	554.089	326.97	99.6754
9.09552	552.87	324.443	98.7565
9.11852	551.091	319.292	97.5866
9.14852	549.394	315.561	96.3458
9.16952	546.766	311.371	94.7255
9.19153	544.562	306.154	92.9085
9.21953	542.086	302.419	91.1416
9.24053	537.425	300.758	101.902
9.26853	533.963	295.525	112.853
9.29053	532.849	294.355	111.917
9.31953	532.372	293.682	111.737
9.34153	531.702	292.471	111.441
9.36854	531.674	291.837	111.242
9.38954	531.864	293.467	111.362
9.41154	532.543	294.237	111.907
9.43954	533.385	296.928	112.805
9.46254	534.797	299.717	113.983
9.49154	535.649	300.773	114.922
9.51354	536.603	303.703	115.67
9.53555	537.195	303.221	116.245
9.56155	537.253	302.402	116.362
9.58455	537.732	303.359	116.457
9.61255	538.171	305.42	116.73
9.63355	538.309	306.042	116.878
9.65655	538.635	305.999	116.955
9.68255	538.191	304.813	116.615
9.70455	537.722	301.858	115.892
9.73156	537.172	300.622	115.224
9.75456	536.852	300.095	114.405
9.78256	535.964	298.517	113.979
9.80256	535.377	298.453	113.536
9.83256	534.741	298.364	113.344
9.85356	534.489	295.358	112.723
9.87356	534.194	293.755	112.153
9.90257	534.407	293.967	112.246
9.92357	534.643	294.992	112.198
9.95057	535.454	298.03	112.813
9.97357	536.897	300.098	113.878
9.99457	538.099	302.09	115.347
10.0326	539.99	305.763	116.548
10.0576	542.03	310.486	118.033
10.0806	544.014	313.778	119.58
10.1076	545.534	318.922	121.21
10.1316	547.345	324.768	123.085
10.1536	548.823	325.898	124.057
10.1826	550.369	329.216	125.435
10.2046	551.387	331.622	126.01
10.2316	552.046	332.128	126.265
10.2536	552.946	332.536	126.237
10.2786	552.764	332.979	125.922
10.3046	551.911	330.267	125.072
10.3276	550.639	326.898	123.851
10.3556	548.822	323.31	122.607
10.3776	546.455	318.676	120.705
10.3996	543.658	315.001	118.771
10.4286	540.948	308.641	116.687
10.4496	538.651	304.314	114.995
10.4786	535.689	299.04	113.126
10.4996	533.063	295.21	111.341
10.5216	532.242	291.128	110.329
10.5496	531.144	289.436	109.506
10.5716	530.498	288.596	109.4
10.5996	530.468	287.899	109.494
10.6226	531.192	287.703	109.964
10.6426	532.196	290.043	110.796
10.6726	533.434	293.285	111.968
10.6946	534.462	295.142	113.19
10.7216	536.11	299.564	114.622
10.7416	536.889	301.944	115.891
10.7666	536.571	303.653	116.39
10.7936	537.271	302.917	116.52
10.8156	538.113	304.477	116.824
10.8416	538.594	306.264	117.3
10.8626	538.574	306.423	117.312
10.8926	538.199	306.092	117.237
10.9136	537.303	305.084	116.858
10.9396	536.193	301.477	115.938
10.9636	534.836	299.689	114.963
10.9856	533.95	296.765	114.116
11.0116	533.224	295.434	113.18
11.0336	532.785	295.124	112.762
11.0606	531.732	292.414	112.296
11.0836	530.969	292.108	111.806
11.1056	531.053	292.385	111.599
11.1346	531.663	292.317	111.758
11.1566	532.438	291.792	111.573
11.1846	533.502	294.103	112.352
11.2076	534.943	295.907	113.455
11.2286	536.789	300.449	114.753
11.2566	538.929	304.994	116.374
11.2796	540.579	308.774	118.122
11.3086	542.408	312.65	119.532
11.3296	544.857	317.815	121.062
11.3516	546.595	320.217	122.76
11.3817	547.781	323.904	123.913
11.4017	548.838	327.978	125.236
11.4307	550.186	330.234	125.752
11.4547	551.24	331.11	125.831
11.4737	551.657	332.753	125.92
11.5017	551.598	332.251	125.65
11.5237	550.905	330.634	124.984
11.5507	550.204	329.472	124.018
11.5727	548.367	323.685	122.548
11.6007	546.258	319.675	121.044
11.6227	544.051	315.145	118.732
11.6517	542.547	311.263	116.992
11.6737	540.066	305.709	115.436
11.6957	537.793	303.466	114.402
11.7247	535.277	296.121	112.82
11.7477	532.63	292.945	111.317
11.7727	531.783	289.083	110.054
11.7957	530.867	288.214	109.677
11.8177	529.955	288.754	109.353
11.8447	529.762	287.832	108.983
11.8697	529.845	287.523	109.965
11.8957	529.755	288.462	110.647
11.9177	530.844	293.02	111.736
11.9387	531.91	294.317	112.538
11.9667	533.143	298.653	113.673
11.9907	534.819	299.957	115.021
12.0147	535.034	302.859	116.183
12.0447	535.168	302.467	116.352
12.0737	535.625	301.367	116.644
12.0957	536.218	304.166	117.255
12.1227	536.482	305.309	117.232
12.1437	536.71	304.153	117.101
12.1717	536.321	301.677	116.82
12.1917	534.998	300.275	116.053
12.2157	533.961	297.808	115.069
12.2427	532.655	294.743	114.174
12.2637	531.179	292.68	113.26
12.2917	530.343	290.624	112.578
12.3117	530.615	291.264	112.163
12.3397	530.073	289.245	111.482
12.3617	530.726	288.162	111.247
12.3897	531.21	289.574	111.544
12.4107	531.633	292.065	111.785
12.4327	533.294	293.71	112.529
12.4617	535.331	296.929	113.812
12.4847	537.533	301.48	115.497
12.5107	540.357	307.704	117.298
12.5337	542.897	313.129	119.108
12.5547	544.555	316.816	121.031
12.5827	546.919	322.861	122.948
12.6047	548.148	325.684	124.412
12.6317	549.564	328.815	125.425
12.6547	551.421	331.756	126.37
12.6817	552.94	332.731	127.19
12.7037	553.586	334.659	127.488
12.7317	553.846	335.619	127.167
12.7537	553.445	332.81	126.612
12.7757	552.401	330.989	125.786
12.8027	550.998	328.132	124.456
12.8257	549.034	323.342	122.894
12.8527	547.134	318.886	121.115
12.8767	544.655	314.454	119.068
12.8977	541.184	307.68	117.051
12.9257	538.237	304.057	114.686
12.9467	535.718	297.865	112.962
12.9737	533.741	293.587	111.307
12.9967	531.448	289.991	109.692
13.0197	530.222	287.237	108.978
13.0477	530.203	287.408	108.903
13.0677	529.948	287.478	108.763
13.0957	529.977	288.468	109.282
13.1188	530.663	288.635	110.258
13.1468	532.289	292.017	111.279
13.1698	533.11	294.32	112.642
13.1968	534.051	297.733	113.383
13.2198	534.772	299.207	114.206
13.2468	536.17	302.286	115.597
13.2708	537.158	304.381	116.218
13.2958	537.257	304.451	116.502
13.3178	537.725	303.99	116.992
13.3448	537.761	304.659	116.974
13.3678	537.251	304.997	116.562
13.3898	536.942	304.621	116.24
13.4188	536.301	301.043	115.437
13.4418	535.624	299.695	114.81
13.4678	534.752	297.641	114.395
13.4918	533.536	294.729	113.58
13.5118	532.462	293.928	112.555
13.5408	531.458	290.27	111.85
13.5618	531.052	290.692	111.539
13.5908	531.238	291.833	111.675
13.6128	531.831	291.521	111.995
13.6348	532.303	291.103	112.206
13.6628	533.664	293.956	112.985
13.6848	535.24	296.387	114.172
13.7138	536.981	300.647	115.383
13.7348	539.276	305.776	116.78
13.7568	541.486	307.996	118.579
13.7838	543.684	313.997	119.954
13.8058	545.483	318.457	121.224
13.8328	546.869	320.269	122.454
13.8548	548.37	323.57	123.573
13.8828	549.425	328.102	124.651
13.9068	549.894	329.921	125.353
13.9328	550.071	329.65	125.508
13.9548	550.223	328.544	125.34
13.9788	549.935	326.706	124.916
14.0048	549.503	325.998	124.121
14.0378	547.907	323.452	123.114
14.0648	546.594	319.636	121.86
14.0888	545.096	317.828	120.443
14.1158	542.685	313.239	118.953
14.1378	540.032	306.88	117.025
14.1608	538.779	303.838	115.243
14.1918	536.772	299.368	113.741
14.2098	534.415	297.048	112.329
14.2378	532.149	292.434	111.053
14.2618	530.597	291.185	99.1993
14.3078	530.667	291.056	87.6796
14.3388	529.588	290.281	87.4281
14.3598	529.563	288.154	87.2879
14.3878	530.446	289.056	87.6967
14.4108	531.852	292.076	88.7827
14.4398	531.783	293.871	89.941
14.4598	532.937	297.731	90.9627
14.4878	534.424	299.302	91.9583
14.5108	535.895	303.528	93.1328
14.5328	536.927	304.453	105.042
14.5608	537.522	304.896	116.89
14.5818	538.605	305.994	117.593
14.6098	538.907	307.904	118.034
14.6318	538.722	308.254	117.968
14.6538	538.226	306.474	117.433
14.6828	537.819	305.87	116.851
14.7048	536.54	301.829	115.921
14.7318	535.838	300.374	114.947
14.7548	534.942	297.607	113.906
14.7758	533.585	294.22	112.564
14.8028	532.336	291.083	111.512
14.8258	531.718	288.849	110.664
14.8549	531.813	289.188	110.37
14.8769	532.51	290.085	110.357
14.8989	533.14	291.428	110.728
14.9249	534.218	291.533	111.45
14.9469	536.069	296.322	112.716
14.9739	537.273	299.587	114.337
14.9969	539.193	303.446	116.035
15.0259	541.257	307.753	117.937
15.0469	543.421	314.052	119.922
15.0759	545.233	319.197	121.793
15.0969	546.765	321.68	123.128
15.1199	547.792	325.576	124.16
15.1479	549.198	327.428	124.913
15.1709	549.898	328.904	125.397
15.1989	550.789	330.76	125.673
15.2199	551.365	331.277	125.6
15.2419	551.153	330.909	125.203
15.2699	551.018	330.367	124.81
15.2919	549.834	327.018	123.627
15.3189	548.209	322.781	122.087
15.3409	545.906	317.751	120.147
15.3629	543.884	312.97	118.852
15.3899	541.304	309.178	117.241
15.4129	538.951	304.904	115.739
15.4399	537.22	301.503	114.254
15.4619	534.857	295.345	112.483
15.4899	531.831	292.307	110.607
15.5109	529.883	287.125	109.042
15.5399	529.394	286.842	108.698
15.5619	529.231	286.875	108.69
15.5839	529.529	287.253	109.279
15.6099	529.757	287.243	109.556
15.6329	530.472	289.464	110.408
15.6609	531.782	292.934	111.218
15.6819	531.912	293.602	111.824
15.7039	533.212	297.746	113.122
15.7319	535.403	299.778	114.568
15.7539	536.329	303.551	115.557
15.7809	536.974	303.26	116.022
15.8049	537.693	304.535	116.614
15.8279	537.939	306.548	116.974
15.8549	538.298	306.609	117.146
15.8769	538.15	306.299	116.917
15.9019	537.369	304.586	116.322
15.9239	536.922	301.305	116.214
15.9479	535.334	300.108	115.267
15.9739	534.218	295.679	114.043
15.9979	533.345	295.352	113.513
16.0809	531.552	292.218	112.654
16.1339	530.196	290.178	111.723
16.1629	529.791	288.961	111.054
16.1859	530.005	288.043	110.411
16.2109	530.598	287.835	110.716
16.2339	531.386	289.501	111.462
16.2629	531.963	293.111	111.92
16.2839	533.97	294.663	113.154
16.3119	535.94	300.492	114.975
16.3349	538.166	304.448	116.529
16.3569	540.959	310.717	118.408
16.3849	543.486	314.097	119.98
16.4079	545.594	320.098	121.882
16.4339	546.822	324.064	123.753
16.4569	548.035	326.852	124.607
16.4789	549.471	329.664	124.932
16.5059	550.617	330.734	125.332
16.5299	551.293	331.17	125.49
16.5549	551.42	330.424	125.293
16.5779	551.376	328.333	124.882
16.6009	550.931	326.417	124.044
16.628	549.938	324.751	122.923
16.648	548.159	320.135	121.376
16.675	545.899	316.949	119.129
16.697	544.104	311.192	117.315
16.721	541.712	307.2	116.004
16.748	539.021	302.793	114.576
16.773	536.393	299.081	113.122
16.797	534.677	296.094	111.874
16.82	532.505	292.553	110.725
16.844	530.837	291.114	110.087
16.871	529.636	288.306	109.857
16.892	529.32	286.952	109.4
16.919	529.687	287.862	110.252
16.944	530.199	291.253	111.287
16.97	530.885	291.645	112.219
16.992	532.328	294.041	113.284
17.019	533.843	296.094	114.2
17.041	534.704	298.454	115.121
17.063	535.887	301.433	116.132
17.092	536.623	301.929	116.601
17.114	537.516	305.069	117.237
17.142	537.748	306.588	117.839
17.165	538.199	306.7	117.83
17.187	537.641	306.502	117.542
17.216	537.24	304.941	117.071
17.238	536.183	303.325	116.136
17.265	535.102	303.157	115.496
17.288	534.14	299.121	114.453
17.309	532.878	297.665	113.551
17.338	531.794	293.579	112.737
17.36	530.381	291.741	111.618
17.389	529.933	287.503	110.928
17.411	529.406	287.253	110.688
17.433	529.763	287.657	110.603
17.462	530.773	289.912	110.749
17.484	532.047	292.313	111.79
17.513	533.735	294.047	112.993
17.535	535.441	298.981	114.498
17.555	537.633	301.374	116.096
17.583	540.287	309.337	117.967
17.606	542.897	313.875	120.006
17.633	545.123	320.14	122.032
17.657	546.962	324.296	123.483
17.68	548.471	325.888	124.61
17.706	549.216	326.993	125.502
17.728	550.484	329.14	125.951
17.756	550.983	330.866	125.957
17.778	551.22	331.165	125.927
17.8	551.483	330.877	125.383
17.829	550.392	327.696	124.561
17.849	549.049	324.704	123.314
17.877	546.887	321.41	121.901
17.9	545.013	314.848	120.266
17.928	542.827	311.941	118.67
17.948	540.234	307.485	116.965
17.975	538.139	302.953	115.455
17.997	535.778	297.565	113.71
18.038	533.36	293.209	112.198
18.069	531.251	290.303	110.768
18.091	530.548	287.081	109.62
18.113	529.777	286.582	109.309
18.142	529.829	285.954	108.969
18.164	529.957	286.188	109.362
18.193	530.871	287.332	109.936
18.213	532.425	290.8	110.979
18.235	533.139	293.281	111.799
18.263	534.165	296.186	113.057
18.286	535.516	299.623	114.22
18.315	536.192	301.604	115.242
18.335	536.798	303.856	116.172
18.3571	537.83	305.049	116.726
18.3851	538.565	307.049	117.498
18.4071	538.938	309.05	117.814
18.4331	538.793	308.411	117.943
18.4561	538.523	307.106	117.653
18.4771	537.677	306.195	117.162
18.5051	536.697	303.104	116.43
18.5301	535.178	300.231	115.25
18.5561	534.102	297.25	114.205
18.5771	532.382	295.388	113.33
18.6081	530.899	291.314	112.427
18.6291	529.508	288.585	111.215
18.6551	528.966	286.125	110.259
18.6791	529.318	285.606	110.097
18.6991	530.32	286.949	110.524
18.7271	531.415	287.869	110.983
18.7491	532.927	291.202	111.925
18.7761	535.007	294.439	113.362
18.8001	537.148	299.064	115.062
18.8231	539.765	305.239	116.945
18.8481	542.458	310.696	118.829
18.8691	545.116	315.909	121.042
18.8991	547.247	322.433	122.828
18.9211	548.315	325.178	123.944
18.9431	548.778	326.748	124.665
18.9711	549.757	328.829	125.421
18.9921	550.582	330.693	125.653
19.0201	551.059	330.89	125.754
19.0441	551.233	330.187	125.626
19.0641	550.839	326.975	124.835
19.0921	549.97	325.219	123.937
19.1161	548.921	322.628	122.554
19.1441	546.525	318.248	121.309
19.1671	544.4	313.742	108.685
19.2121	545.765	309.798	96.1536
19.2461	542.382	302.69	94.073
19.2651	540.297	298.825	92.3618
19.2951	537.687	293.385	90.6121
19.3171	535.624	290.975	89.0202
19.3471	533.817	286.87	88.1095
19.3681	532.374	285.644	86.8579
19.3961	531.007	283.387	86.3196
19.4181	531.311	281.949	86.3349
19.4411	531.785	284.88	97.8862
19.4671	528.808	286.883	109.481
19.4891	530.696	291.324	110.889
19.5161	531.494	291.656	111.966
19.5391	532.951	296.208	113.266
19.5611	534.511	298.87	114.749
19.5901	536.082	302.883	115.599
19.6101	537.191	304.912	117.036
19.6401	538.438	307.419	118
19.6601	539.005	309.529	118.39
19.6811	539.117	308.365	118.499
19.7091	539.235	307.413	118.217
19.7331	538.618	307.097	117.633
19.7601	537.943	304.854	116.679
19.7811	537.066	303.18	115.68
19.8031	535.699	300.529	114.155
19.8301	534.274	296.276	113.033
19.8521	533.056	293.904	111.989
19.8761	531.68	289.659	111.077
19.9011	530.775	288.988	110.396
19.9241	530.842	288.138	109.71
19.9521	530.923	287.543	109.97
19.9721	531.443	287.946	110.262
19.9941	532.244	291.509	111.393
20.0761	534.04	293.907	112.374
20.1292	535.713	296.338	114.214
20.1562	537.786	302.38	115.917
20.1782	540.003	306.474	117.368
20.2082	542.449	312.495	118.975
20.2282	544.516	314.998	120.717
20.2562	545.89	320.884	122.383
20.2782	547.424	324.426	123.223
20.3012	549.011	325.724	124.199
20.3292	550.282	326.777	124.722
20.3512	550.733	327.968	125.099
20.3782	550.995	329.194	124.869
20.4012	550.576	327.954	124.457
20.4222	549.771	325.634	123.776
20.4512	548.22	322.709	122.548
20.4732	546.968	319.342	121.173
20.4982	545.276	314.185	119.664
20.5212	543.437	311.583	118.176
20.5422	540.297	305.898	116.311
20.5712	537.559	303.308	114.668
20.5922	534.677	296.915	113.002
20.6192	531.592	292.573	111.356
20.6432	530.253	288.235	109.812
20.6702	528.906	287.215	109.399
20.6922	528.084	285.059	109.128
20.7182	527.255	285.093	108.91
20.7402	527.578	286.421	109.252
20.7632	528.249	287.205	110.072
20.7922	530.1	291.643	111.234
20.8142	532.043	293.665	112.695
20.8402	533.986	298.484	114.098
20.8632	536.641	301.87	115.744
20.8862	537.785	306.086	117.482
20.9122	539.144	307.017	117.962
20.9362	540.443	310.214	118.62
20.9632	541.504	311.81	118.945
20.9852	541.451	310.333	118.715
21.0062	540.779	308.034	118.221
21.0352	539.954	307.826	117.85
21.0572	538.823	306.832	117.016
21.0862	537.438	302.565	115.958
21.1072	535.697	299.929	114.671
21.1292	534.06	296.491	113.433
21.1562	532.158	293.413	112.326
21.1802	530.797	290.407	111.406
21.2072	529.539	287.57	110.594
21.2282	529.154	285.07	109.407
21.2582	529.381	286.43	109.554
21.2782	529.849	286.835	109.83
21.3072	530.834	287.634	110.296
21.3282	532.688	292.295	111.672
21.3512	534.697	294.752	113.178
21.3772	537.023	300.213	114.774
21.3992	539.708	305.863	116.547
21.4272	542.216	310.298	118.55
21.4492	544.575	316.611	120.61
21.4712	546.682	323.625	123.366
21.5002	548.08	325.73	124.43
21.5222	549.795	328.249	125.131
21.5512	550.854	330.438	125.897
21.5712	551.36	331.428	126.089
21.5942	551.681	331.28	125.958
21.6202	551.609	329.655	125.558
21.6432	551.399	328.234	125.158
21.6712	550.404	326.9	124.113
21.6912	548.63	321.891	122.554
21.7202	546.528	318.492	120.967
21.7432	544.785	315.119	119.38
21.7702	542.016	309.055	117.124
21.7942	539.252	302.436	115.125
21.8162	536.603	298.57	113.19
21.8452	533.768	292.805	111.022
21.8663	530.695	289.428	109.354
21.8963	528.704	284.052	107.856
21.9163	528.13	283.523	107.299
21.9383	528.469	284.15	107.449
21.9663	528.699	282.489	107.814
21.9873	529.235	283.741	108.591
22.0153	530.691	287.444	110.281
22.0583	531.721	291.587	111.434
22.0863	533.494	294.156	112.696
22.1083	535.633	299.524	114.438
22.1363	537.909	302.216	115.888
22.1583	539.211	306.567	117.359
22.1823	539.666	307.276	118.036
22.2093	539.904	308.535	118.487
22.2313	540.35	310.774	118.799
22.2603	540.6	311.7	118.792
22.2803	540.158	309.989	118.286
22.3023	539.935	307.077	117.79
22.3303	538.487	306.1	117.233
22.3533	536.711	302.844	116.294
22.3813	535.068	299.66	115.109
22.4033	533.252	296.894	113.846
22.4253	531.453	292.816	112.628
22.4533	530.225	290.341	111.639
22.4753	529.111	287.308	111.1
22.5013	527.868	286.621	110.535
22.5233	527.887	285.162	110.201
22.5523	528.497	287.424	110.798
22.5723	529.931	288.267	111.554
22.5993	531.817	292.445	112.804
22.6213	534.057	297.559	114.483
22.6433	536.647	302.18	116.244
22.6703	539.57	307.191	118.247
22.6913	542.146	312.26	119.978
22.7193	544.448	318.41	121.424
22.7413	546.644	320.459	123.073
22.7713	547.893	325.471	124.638
22.7913	548.959	328.73	125.254
22.8203	549.93	330.243	125.629
22.8413	550.367	330.003	125.76
22.8643	550.364	328.343	125.446
22.8893	550.332	326.826	124.762
22.9113	549.375	325.314	123.739
22.9403	547.648	322.278	122.636
22.9623	545.764	318.429	120.965
22.9843	543.389	313.745	118.793
23.0113	540.737	309.546	116.925
23.0353	537.291	301.601	114.636
23.0603	535.318	298.382	113.092
23.0823	533.195	294.276	111.848
23.1123	531.061	292.176	110.89
23.1333	528.848	289.005	110.034
23.1593	527.231	286.256	109.342
23.1813	526.732	285.242	108.881
23.2033	526.78	282.468	109.016
23.2313	527.496	285.063	109.75
23.2533	529.562	287.3	110.704
23.2813	531.897	292.949	112.606
23.3033	532.428	294.729	113.8
23.3243	533.974	298.162	114.693
23.3523	536.163	300.398	115.5
23.3753	537.71	303.384	116.695
23.4013	539.319	306.781	117.554
23.4233	540.218	308.271	118.405
23.4463	540.928	311.884	118.931
23.4743	541.371	312.8	119.511
23.4953	540.967	312.481	119.438
23.5213	540.468	309.916	118.884
23.5433	539.733	307.197	118.098
23.5713	538.002	305.998	117.234
23.5933	535.808	301.566	116.205
23.6204	533.685	298.564	114.464
23.6444	531.906	293.577	113.333
23.6654	530.39	291.838	112.303
23.6934	529.673	287.1	111.357
23.7164	529.039	286.245	110.515
23.7404	529.206	285.567	110.285
23.7634	529.453	285.587	110.344
23.7864	530.044	287.293	110.889
23.8144	531.838	288.671	111.898
23.8354	533.485	293.428	113.04
23.8614	536.368	298.131	115.017
23.8854	539.06	305.327	116.991
23.9074	541.983	308.526	119.133
23.9344	544.191	317.502	121.276
23.9564	546.277	320.065	123.153
23.9824	547.726	323.873	124.529
24.0044	549.05	329.26	125.721
24.0414	550	330.865	126.162
24.0704	550.323	331.03	126.114
24.0934	552.58	331.091	113.966
24.1394	552.481	329.805	101.451
24.1664	551.764	328.162	100.654
24.1894	550.469	326.309	99.3009
24.2164	548.495	320.305	96.989
24.2394	546.331	317.695	95.2308
24.2654	543.975	311.402	93.4547
24.2894	541.668	306.387	91.6529
24.3104	538.822	300.583	89.8026
24.3394	536.93	298.865	88.3593
24.3614	533.264	294.283	99.4366
24.3874	530.718	291.077	110.118
24.4104	528.267	285.373	108.417
24.4314	527.225	284.089	107.601
24.4594	526.971	283.221	108.136
24.4814	527.422	282.28	108.452
24.5094	528.27	285.774	109.238
24.5314	529.213	287.684	110.165
24.5594	531.439	292.971	111.803
24.5824	532.586	294.281	113.119
24.6094	534.311	298.5	114.225
24.6324	536.196	301.486	115.802
24.6534	538.834	307.29	117.695
24.6794	540.055	309.821	119.008
24.7014	541.082	312.527	119.562
24.7284	541.509	313.659	119.811
24.7504	541.741	313.216	119.831
24.7724	541.844	312.957	119.542
24.7994	540.947	312.025	118.689
24.8214	539.33	308.55	117.482
24.8494	537.204	305.106	116.025
24.8714	535.89	300.421	114.227
24.8934	533.543	296.552	112.174
24.9234	532.09	290.867	110.867
24.9434	530.44	289.502	109.971
24.9714	529.668	285.824	109.066
24.9934	528.898	285.824	108.729
25.0234	528.815	285.637	108.573
25.0444	529.487	285.214	108.99
25.0724	531.064	288.392	110.117
25.0954	533.278	292.268	111.601
25.1184	535.346	297.836	113.659
25.1484	538.199	301.952	116.425
25.1704	540.755	310.613	118.548
25.1984	543.191	313.975	120.597
25.2214	545.093	320.268	122.639
25.2484	546.85	324.382	123.941
25.2714	547.942	326.137	124.972
25.3004	549.408	328.395	125.733
25.3214	550.459	331.22	126.352
25.3495	550.813	332.075	126.634
25.3715	550.927	331.656	126.629
25.3955	550.618	330.853	125.889
25.4225	549.955	327.182	124.892
25.4445	548.877	324.973	123.701
25.4725	547.234	322.671	122.316
25.4935	544.746	316.268	120.598
25.5175	542.655	312.091	119.096
25.5455	539.72	306.862	117.066
25.5665	537.37	301.766	114.985
25.5955	534.448	294.425	112.809
25.6165	531.757	291.834	110.714
25.6385	529.675	286.498	108.809
25.6665	528.112	284.423	107.587
25.6885	527.575	281.426	107.093
25.7175	527.598	281.108	107.177
25.7375	528.653	283.918	107.921
25.7595	530.191	286.922	108.821
25.7865	531.879	291.146	110.5
25.8095	533.334	293.885	112.226
25.8355	535.417	299.577	114.02
25.8575	537.479	301.57	115.856
25.8875	539.341	307.033	117.767
25.9085	540.663	309.114	118.948
25.9355	541.375	312.582	119.614
25.9565	542.155	313.028	119.717
25.9785	542.175	312.846	119.61
26.0085	541.551	312.434	119.223
26.2235	540.621	311.043	118.473
26.2705	539.555	307.664	117.385
26.2985	538.395	305.581	116.072
26.3215	536.492	300.943	114.74
26.3505	534.574	298.624	113.73
26.3715	532.568	295.096	112.409
26.3975	530.909	291.715	111.403
26.4195	529.299	288.914	110.173
26.4435	529.398	286.709	109.629
26.4705	529.413	286.506	109.52
26.4925	530.018	287.293	109.979
26.5195	531.097	290.152	110.822
26.5445	532.721	292.816	112.21
26.5645	535.094	298.292	113.932
26.5935	537.468	301.056	115.363
26.6155	540.345	307.53	117.475
26.6425	543.188	313.225	119.437
26.6655	545.883	318.363	121.86
26.6895	547.379	324.407	123.601
26.7145	549.033	326.363	124.994
26.7375	550.438	328.354	125.845
26.7635	551.392	331.282	126.4
26.7875	552.22	332.109	126.716
26.8075	552.516	331.617	126.369
26.8355	552.514	331.197	125.99
26.8595	551.694	328.284	125.259
26.8845	550.447	325.483	124.045
26.9075	548.841	323.194	122.729
26.9365	547.13	318.694	121.008
26.9575	544.381	312.601	119.224
26.9865	541.925	309.533	117.352
27.0085	539.184	301.971	115.69
27.0345	536.336	298.01	113.492
27.0575	533.163	292.568	111.748
27.0865	531.279	289.625	110.071
27.1086	529.871	286.009	108.972
27.1376	529.002	285.198	108.368
27.1596	528.406	282.462	107.872
27.1816	528.091	281.659	108.274
27.2106	529.109	286.161	109.035
27.2326	530.512	287.9	110.18
27.2616	532.478	293.202	111.618
27.2816	534.001	295.809	113.387
27.3036	536.125	300.704	114.951
27.3316	537.326	303.721	116.689
27.3556	538.428	307.844	117.848
27.3806	539.287	309.262	118.802
27.4036	540.322	312.212	119.67
27.4266	541.143	313.31	119.956
27.4536	541.935	313.17	119.962
27.4736	541.414	312.656	119.566
27.5006	540.328	311.433	118.527
27.5236	539.001	308.033	117.614
27.5536	537.819	305.369	116.455
27.5726	535.655	301.71	114.886
27.6016	533.808	297.378	113.621
27.6226	531.843	292.287	112.251
27.6456	530.55	290.741	111.314
27.6726	529.699	287.32	110.313
27.6946	528.893	286.343	109.56
27.7216	529.527	286.519	109.903
27.7436	530.081	287.156	110.312
27.7656	531.476	290.431	111.09
27.7936	533.201	293.5	112.44
27.8156	536.146	297.54	114.401
27.8416	539.069	304.01	116.289
27.8656	542.133	311.508	118.482
27.8926	544.684	315.228	120.422
27.9136	546.69	323.231	122.53
27.9416	548.897	325.823	124.455
27.9646	550.243	329.258	125.51
27.9876	551.706	331.674	126.51
28.0136	552.841	332.465	127.124
28.2026	553.351	332.237	114.817
28.2476	551.434	328.24	102.175
28.2776	549.121	324.121	100.417
28.2976	546.251	317.225	98.3381
28.3196	542.914	312.566	95.8325
28.3476	539.724	303.419	93.5287
28.3706	536.13	299.004	91.0101
28.3976	533.686	292.049	88.6847
28.4226	530.907	287.109	87.2577
28.4426	528.015	283.019	85.5345
28.4716	525.856	281.581	96.7092
28.4926	525.662	281.574	107.999
28.5216	526.234	281.26	108.578
28.5426	527.993	285.396	109.758
28.5636	530.203	288.169	111.296
28.5916	532.707	293.898	113.095
28.6146	534.997	298.047	115.047
28.6426	536.302	303.023	116.806
28.6626	538.119	306.595	117.8
28.6906	540.151	310.765	119.055
28.7126	541.103	312.279	120.021
28.7406	542.554	315.459	120.525
28.7636	542.994	316.481	120.79
28.7856	542.566	313.994	120.176
28.8126	541.609	312.465	119.583
28.8346	540.243	310.578	117.825
28.8627	538.373	305.601	116.509
28.8837	536.696	302.681	115.148
28.9067	534.464	297.067	113.704
28.9327	531.546	292.526	111.68
28.9577	530.554	288.242	110.391
28.9817	528.81	285.911	109.554
29.0047	528.691	282.843	108.685
29.0317	528.907	285.121	109.12
29.0567	529.986	286.571	109.699
29.0807	531.004	288.163	111.143
29.1037	533.108	292.82	112.537
29.1257	535.318	295.593	114.146
29.1547	538.198	303.544	116.171
29.1767	541.933	309.192	118.828
29.2047	544.171	315.201	120.86
29.2267	546.824	320.951	122.7
29.2497	548.114	325.756	124.607
29.2777	549.576	328.797	125.617
29.2987	550.739	331.289	126.343
29.3247	551.887	332.095	126.764
29.3477	552.538	332.656	126.716
29.3697	552.539	333.177	126.398
29.3967	552.421	331.533	125.833
29.4227	551.43	329.411	125.004
29.4477	550.1	326.263	123.782
29.4707	548.306	321.095	122.399
29.4917	546.301	318.377	120.828
29.5207	543.516	313.158	118.679
29.5437	540.669	306.51	116.913
29.5697	537.671	302.896	115.333
29.5917	534.66	298.064	113.749
29.6187	531.801	292.56	111.622
29.6407	529.125	287.827	109.908
29.6677	527.249	283.767	109.065
29.6897	526.157	283.077	108.562
29.7117	525.621	282.755	108.232
29.7407	526.446	281.957	108.561
29.7617	527.465	283.459	109.616
29.7907	528.905	287.615	110.594
29.8117	530.987	290.532	111.789
29.8327	533.069	295.023	113.22
29.8637	535.683	300.576	115.522
29.8827	538.004	304.925	117.36
29.9107	539.8	309.602	118.264
29.9317	541.122	311.488	119.177
29.9537	541.806	312.72	119.639
29.9837	542.077	313.873	119.797
30.0047	542.657	313.143	119.682
30.0737	541.973	312.157	119.191
30.1267	540.835	311.108	118.306
30.1547	539.668	306.724	117.098
30.1757	537.553	302.622	115.649
30.2057	536.063	298.436	114.382
30.2267	534.385	294.664	113.299
30.2537	532.415	290.236	111.888
30.2757	531.178	288.67	111.2
30.2997	529.954	287.806	110.409
30.3247	528.999	286.557	110.303
30.3467	529.197	287.131	110.688
30.3747	529.753	287.825	111.371
30.3977	530.643	291.564	112.482
30.4187	533.066	294.676	113.79
30.4477	534.901	300.013	115.43
30.4687	537.573	306.301	117.381
30.4947	540.686	311.754	119.659
30.5167	543.402	318.075	121.681
30.5457	545.539	321.894	123.54
30.5677	547.691	326.333	124.791
30.5968	549.166	329.594	125.701
30.6188	550.207	331.242	126.084
30.6388	551.011	331.681	126.365
30.6668	551.034	331.837	126.387
30.6908	551.145	330.899	125.928
30.7188	550.638	328.941	124.907
30.7378	550.044	327.874	123.975
30.7598	548.566	322.231	122.575
30.7888	546.902	318.783	120.809
30.8098	544.045	315.376	118.712
30.8358	541.129	307.726	116.538
30.8588	538.546	303.153	114.83
30.8808	536.235	299.13	113.388
30.9078	533.904	296.347	112.16
30.9298	530.918	290.852	110.893
30.9568	528.171	286.737	109.838
30.9798	526.126	283.1	108.869
31.0088	525.652	283.278	108.52
31.0318	525.622	281.493	108.843
31.0588	526.847	282.545	109.86
31.0798	528.908	287.305	111.252
31.1028	530.836	290.399	112.579
31.1318	532.532	294.067	113.74
31.1528	534.364	296.555	115.066
31.1798	536.534	301.565	116.299
31.2028	538.589	304.845	117.646
31.2248	540.242	308.894	118.576
31.2518	540.769	309.153	118.99
31.2758	540.883	311.92	119.125
31.3008	541.076	312.268	118.983
31.3228	540.8	311.67	118.36
31.3458	539.947	310.287	117.988
31.3738	538.797	306.167	116.489
31.3958	537.721	304.957	115.579
31.4248	536.533	300.584	113.879
31.4448	534.941	297.094	112.459
31.4678	532.823	291.676	111.093
31.4968	531.759	290.379	109.47
31.5178	531.146	287.271	109.156
31.5458	530.894	286.367	108.452
31.5668	530.801	286.811	109.141
31.5908	531.514	287.85	109.412
31.6168	532.821	292	110.689
31.6388	533.961	293.461	111.446
31.6658	535.959	297.823	113.436
31.6898	538.671	302.624	115.293
31.7158	541.831	311.509	117.653
31.7378	544.749	315.695	120.735
31.7648	547.308	323.695	122.436
31.7868	548.993	326.41	124.484
31.8088	550.154	328.55	125.046
31.8368	551.438	331.949	125.841
31.8598	552.451	332.81	126.508
31.8858	552.842	332.871	126.618
31.9098	553.002	333.978	126.441
31.9308	552.729	333.135	126.045
31.9588	552.031	329.212	124.838
31.9808	550.542	326.994	123.448
32.0088	548.516	320.87	122.109
32.0698	546.043	317.883	120.318
32.1208	543.404	312.357	118.46
32.1508	539.862	305.521	115.613
32.1758	537.298	299.401	113.692
32.1998	534.668	296.675	112.183
32.2248	531.775	290.206	110.483
32.2498	529.071	287.326	109.258
32.2728	526.888	283.04	108.454
32.2988	525.288	282.299	107.794
32.3208	524.876	280.916	107.544
32.3499	525.757	281.232	107.966
32.3719	527.2	284.703	109.18
32.3929	529.78	288.615	111.558
32.4209	530.987	293.766	112.897
32.4429	533.074	296.323	114.312
32.4719	535.056	301.221	115.617
32.4929	537.509	303.916	116.89
32.5129	538.983	308.629	118.005
32.5419	540.198	309.481	118.973
32.5629	540.75	311.746	119.167
32.5909	540.86	312.374	119.249
32.6119	541.07	312.002	118.774
32.6409	539.967	310.617	117.914
32.6629	538.795	307.116	117.004
32.6889	537.126	304.634	115.798
32.7109	534.937	300.447	114.77
32.7349	532.33	296.969	113.309
32.7639	530.323	290.858	111.749
32.7849	527.709	287.347	109.787
32.8119	527.2	284.061	107.949
32.8339	526.203	280.688	107.407
32.8569	525.81	280.485	107.647
32.8849	526.83	281.667	108.148
32.9059	528.244	285.018	109.022
32.9359	529.948	287.209	110.249
32.9559	532.913	292.462	111.734
32.9779	536.143	298.747	113.804
33.0069	539.553	305.994	116.16
33.0289	544.443	313.075	106.197
33.0759	546.658	318.48	96.5524
33.1039	549.103	325.688	98.3701
33.1279	550.882	328.663	99.3899
33.1559	551.544	329.545	100.232
33.1779	552.131	331.282	100.512
33.2049	552.879	333.482	100.801
33.2269	553.001	333.291	100.816
33.2559	552.736	330.455	100.371
33.2769	551.985	328.849	99.3529
33.3069	549.739	325.48	111.16
33.3279	547.789	323.694	122.303
33.3499	545.071	316.478	120.308
33.3819	541.882	311.919	118.35
33.4019	539.173	305.846	115.813
33.4319	536.881	302.496	114.369
33.4529	533.845	294.965	112.563
33.4759	530.237	291.106	110.497
33.5019	527.246	285.961	108.946
33.5259	525.237	281.644	107.702
33.5519	523.845	279.541	106.817
33.5729	523.539	277.977	106.773
33.5969	524.007	279.307	107.406
33.6239	525.692	281.211	108.358
33.6449	527.565	286.37	110.235
33.6749	529.603	288.253	111.445
33.6949	532.108	293.983	113.009
33.7169	535.291	298.317	115.143
33.7469	537.86	304.403	116.71
33.7679	539.59	309.777	118.23
33.7969	541.427	312.306	119.2
33.8179	542.133	314.225	119.809
33.8399	543.111	315.477	119.823
33.8689	543.088	313.77	119.566
33.8909	542.496	312.844	119.012
33.9169	540.979	311.654	118.14
33.9399	538.745	307.556	116.706
33.9689	536.631	302.924	115.164
33.9909	534.062	297.358	113.306
34.0189	531.823	293.45	111.897
34.236	529.442	287.66	110.489
34.271	527.041	284.671	109.021
34.296	525.559	282.615	108.432
34.322	524.624	283.158	108.17
34.346	524.721	281.853	108.164
34.369	525.653	282.326	108.907
34.397	527.417	285.948	110.053
34.42	529.689	290.373	111.499
34.447	533.062	296.849	113.602
34.471	536.283	300.859	115.76
34.491	539.641	309.497	117.994
34.52	543.739	315.761	120.768
34.542	546.495	321.248	122.718
34.57	548.882	326.206	124.214
34.591	550.539	329.729	125.433
34.616	551.181	331.245	125.826
34.645	552.049	333.494	126.383
34.667	552.082	333.889	126.077
34.696	551.379	332.102	125.497
34.718	550.502	330.955	124.603
34.739	549.608	327.897	123.876
34.766	548.179	324.404	122.277
34.788	546.248	320.118	120.427
34.818	543.552	313.188	118.666
34.838	540.899	308.554	116.383
34.86	538.242	303.674	114.728
34.887	535.286	296.189	112.831
34.911	532.507	292.22	111.432
34.938	530.301	286.55	110.034
34.961	527.776	282.164	108.31
34.982	526.375	279.639	107.273
35.009	525.086	277.266	106.84
35.031	524.665	277.075	107.274
35.058	525.752	280.174	108.005
35.081	526.965	283.487	109.702
35.108	529.254	287.548	111.245
35.13	531.653	293.046	112.967
35.157	534.105	295.642	114.801
35.18	536.191	301.949	116.483
35.2	538.67	306.909	118.32
35.229	539.754	309.691	119.219
35.253	541.388	313.072	120.226
35.277	542.936	315.068	120.708
35.298	543.353	315.545	120.857
35.328	543.307	314.791	120.568
35.35	542.604	312.848	119.291
35.377	541.189	311.284	118.033
35.4	539.082	305.709	116.071
35.421	537.174	302.78	114.16
35.449	535.693	297.217	112.504
35.472	534.314	292.76	110.726
35.5	532.151	289.155	109.035
35.522	530.589	285.81	107.981
35.542	529.507	284.153	107.587
35.571	529.298	284.492	107.231
35.593	529.424	285.728	108.059
35.62	530.517	286.394	108.744
35.644	532.418	291.921	110.309
35.664	534.878	294.623	112.329
35.694	537.182	300.482	114.685
35.715	539.838	308.479	117.423
35.742	543.026	313.738	120.057
35.764	545.407	319.656	122.054
35.788	547.779	324.223	123.432
35.815	549.519	326.134	124.783
35.8361	551.23	328.026	125.693
35.8621	552.48	331.115	126.387
35.8851	553.171	332.126	126.676
35.9121	553.237	331.525	126.581
35.9341	552.641	330.816	125.978
35.9611	551.71	326.979	125.098
35.9831	550.035	324.591	123.633
36.0071	548.241	321.302	122.134
36.2151	545.731	314.652	120.404
36.2651	543.062	311.09	117.787
36.2941	539.795	304.513	115.878
36.3151	536.498	297.854	113.32
36.3431	533.611	292.935	111.648
36.3651	530.499	288.273	109.936
36.3921	527.934	284.628	107.997
36.4151	526.23	279.99	106.894
36.4371	525.306	279.064	106.555
36.4641	525.558	277.621	106.577
36.4861	526.414	280.495	107.431
36.5141	527.729	282.287	109.284
36.5371	531.497	286.439	98.6095
36.5821	536.97	291.924	88.6765
36.6101	539.355	296.478	90.2894
36.6331	541.714	301.194	91.8234
36.6551	544.286	304.777	93.8257
36.6821	546.384	309.72	94.9009
36.7051	548.245	311.353	95.7471
36.7341	548.613	314.138	96.2697
36.7551	549.059	314.688	96.0181
36.7761	548.674	314.752	95.6275
36.8051	546.169	315.191	106.871
36.8251	541.82	311.836	117.953
36.8521	540.137	306.808	116.547
36.8741	537.914	304.546	114.954
36.8961	535.195	299.241	113.074
36.9261	533.004	296.447	111.522
36.9461	530.026	291.19	109.626
36.9731	527.57	285.82	108.152
36.9951	526.194	284.937	107.509
37.0261	526.667	283.143	106.866
37.0461	526.749	282.081	107.355
37.0751	527.452	283.629	108.107
37.0971	528.87	287.721	109.14
37.1191	531.312	290.499	110.822
37.1471	534.378	297.84	112.988
37.1691	536.978	302.236	115.144
37.1961	540.421	307.999	117.757
37.2191	544.219	316.543	120.181
37.2401	546.743	320.106	121.955
37.2691	547.555	323.043	123.609
37.2901	548.999	327.012	124.386
37.3171	549.859	329.306	124.914
37.3401	550.22	329.986	125.261
37.3621	549.97	329.417	125.08
37.3911	548.96	327.339	124.303
37.4121	547.801	325.362	123.475
37.4391	546.272	324.07	122.529
37.4621	544.755	319.685	120.421
37.4861	542.629	312.91	118.589
37.5111	540.625	310.748	116.732
37.5331	537.29	302.993	114.576
37.5611	534.142	298.315	112.849
